# Supplementary material for: Long-term monitoring of mammal communities in the Peneda-Gerês National Park using camera-trap data
Source: Biodivers Data J. 2023 Apr 20;11:e99588. doi: 10.3897/BDJ.11.e99588 (PMC10848441; doi:10.3897/BDJ.11.e99588)
Supplement: Supplementary material 4 — CamtrapDP_deployments_Peneda [file bdj-11-e99588-s004.csv]

deploymentID	locationID	locationName	longitude	latitude	start	end
00353362-d326-4c36-9f75-6c11a5836986	854746c0-e66e-446a-b3e9-1785ca3a4a67	E7_2017	-8.177	42.008	2017-07-20T00:59:56+00:00	2017-10-03T10:58:29+00:00
01aa248d-eddf-43db-8c85-6e4da3b7f7e9	a8b8e966-5c90-473a-9064-028a77275476	B8_2018	-8.196	42.004	2018-05-20T08:00:00+00:00	2018-10-11T08:45:00+00:00
01cdc262-cba9-4db3-b8f2-d92614951e11	d4617ffb-8bce-4485-9e60-f07b0a0d8f8b	G7_2017	-8.166	42.006	2017-05-09T00:14:54+00:00	2017-05-25T01:18:44+00:00
02aa6c29-f45f-457e-ae65-cfdc227d8e63	578ec9e6-5e24-4598-9b19-d3deeaf25046	F8_2016	-8.171	42.003	2016-04-13T12:30:41+00:00	2016-08-17T09:19:04+00:00
02f149be-6ba8-446b-913d-b1aae79ca50a	868a38f5-2d5d-445c-80cc-d979a839cde0	G2_2015	-8.164	42.03	2015-04-27T11:01:15+00:00	2015-04-27T11:28:04+00:00
03b4e1c5-2ddf-4e70-85b0-7934efa64d4c	685697b0-fc25-4065-97b4-d87ec590ac00	C8_2020	-8.189	42.003	2020-06-27T14:31:29+00:00	2021-04-10T14:33:30+00:00
0593ba4b-d487-4750-97ad-1ddb17d9688f	3e8d2f2a-c0f1-4557-81dc-e64dcc3d4c0b	C4_2018	-8.19	42.022	2018-05-21T14:14:14+00:00	2018-06-19T07:55:39+00:00
05a460a5-76af-42e5-a51b-2d374346ccef	8a72f2be-bd3d-4c0e-aeda-33abf5e7cfee	G2_2018	-8.165	42.031	2018-05-28T14:42:01+00:00	2018-10-10T17:25:02+00:00
0641073c-21c5-4cea-af6e-62e9677a5f45	159445cd-ec26-4695-be69-3126cf3091c9	A1_2016	-8.2	42.034	2016-04-19T13:08:54+00:00	2016-08-20T10:59:34+00:00
088584e0-289b-4c4c-bcc4-4daba69a3b9f	db6f2db3-4301-4f3e-aa73-a54ecd3c66f1	G5_2019	-8.167	42.016	2019-05-09T16:40:49+00:00	2019-10-03T12:36:54+00:00
089025a1-a42f-4ae3-ab70-059db84a7385	9235c05d-e783-4b0b-af4a-8c3b07f99900	F6_2019	-8.172	42.012	2019-05-07T18:06:02+00:00	2019-09-28T09:26:16+00:00
0a2c4a91-ec34-44c7-b11a-2d4a33c5650e	ae42ef96-10b7-40f8-9a3b-542c400c03ac	A5_2020	-8.203	42.016	2020-06-28T16:28:07+00:00	2021-05-07T10:41:01+00:00
0b010e07-9f00-4ad1-b17f-a68a61d9fcfa	5e1bc116-6faf-4c5d-864c-b1c2c518b06e	G6_2019	-8.166	42.011	2019-05-07T16:22:46+00:00	2019-10-04T17:00:41+00:00
0b22a9ae-70c0-4f92-a4ff-bc4fb9c73b71	12903acd-70c8-4f05-87bb-71e3ecb3fb90	B9_2017	-8.197	41.997	2017-05-12T10:21:01+00:00	2017-08-05T10:41:30+00:00
0d51efb8-a352-44ef-90bc-d59063e20a39	d65aafca-3990-4027-a84b-aa273b481882	E3_2015	-8.18	42.025	2015-05-06T12:55:22+00:00	2015-06-17T10:18:55+00:00
0dbeb491-0f6c-4fb3-9c54-9dd12e5a1c81	690ab72e-4c43-43de-89d5-6d4cd30649a7	F2_2018	-8.171	42.031	2018-05-24T09:26:21+00:00	2018-10-14T11:52:05+00:00
0fa597b7-eaea-41ad-a1e7-6835b64a2949	903be436-2697-4935-a38f-59d8fb9dc9f4	G6_2015	-8.166	42.012	2015-05-17T05:26:14+00:00	2015-08-19T08:10:13+00:00
10286cae-e92d-40e9-9ea6-30c01e30406b	0a8be4c5-d229-4119-88c0-1acb2e4c74d2	F4_2015	-8.173	42.019	2015-04-09T11:27:47+00:00	2015-07-11T09:17:35+00:00
104984fe-e436-4b99-9c29-8ab6eba0dc03	fa44c107-3f1c-4462-bd65-13d5fd680f40	F3_2020	-8.173	42.024	2020-06-25T16:14:50+00:00	2021-03-16T15:38:42+00:00
1150703a-0011-4ce7-a18e-6a0bb691a161	a3a91974-3aac-4e4b-b3e9-e2014e41066f	F3_2017	-8.173	42.023	2017-09-25T11:06:37+00:00	2017-09-25T11:09:03+00:00
1180db5a-c5cc-491d-ad27-041c5125b507	2a1a38f8-22fc-4d50-a462-769ca24b1f0d	E6_2017	-8.178	42.011	2017-05-17T18:41:32+00:00	2017-09-25T10:29:03+00:00
12e5b3b3-0aa7-4c19-a837-155e892156d7	d4bb5388-3c96-40f6-8bbe-bac6b1003d8a	C8_2016	-8.188	42.003	2016-04-15T13:04:50+00:00	2016-08-20T11:00:40+00:00
146c23d6-2e36-4fb2-a302-81503b461cf8	6bbf9ee8-12ed-4fa5-a105-884b0fc6b044	G3_2016	-8.167	42.026	2016-04-14T14:54:29+00:00	2016-08-21T09:29:09+00:00
14b6d741-8544-4196-bb2e-0656f1eb2f26	82657762-6c12-4373-b71f-b37dbdd7b63b	B7_2015	-8.197	42.007	2015-05-17T15:08:35+00:00	2015-08-12T20:54:16+00:00
1555bb5b-6096-4115-b477-e8a06d372b96	cca4dae8-6b92-4a66-bb90-5757ca213f53	B5_2019	-8.196	42.017	2019-05-10T19:37:12+00:00	2019-07-15T14:39:28+00:00
15b61e18-a956-43c1-88c5-d6698a0b1032	0dd2079a-a0f5-4c73-823d-e036758c6b64	E1_2015	-8.177	42.034	2015-05-02T16:41:50+00:00	2015-08-16T12:08:59+00:00
18416047-eb32-449a-b1b6-b5013d826e4b	dd494ccf-0b6c-444c-9e74-2b8b9af6aa36	B7_2018	-8.196	42.007	2018-05-19T21:00:00+00:00	2018-06-07T01:00:00+00:00
193aeb19-658f-4157-906f-825591f78e03	dd02d6b3-32c9-46b7-8c17-ae5857c25240	A3_2017	-8.204	42.027	2017-05-14T11:42:59+00:00	2017-09-04T11:15:46+00:00
1949e508-82d2-4d6d-b28d-bfa3456187b6	da2a1092-e95c-4aa3-b18e-778f340c6b74	E5_2020	-8.179	42.015	2020-06-25T17:40:53+00:00	2021-05-05T17:05:26+00:00
19dcf4ce-de5e-47d6-85b4-c8f90fdcdf16	69961174-b503-44da-84e6-d5404acae68a	A3_2020	-8.204	42.027	2020-06-26T11:07:11+00:00	2020-07-16T11:43:28+00:00
1a20adf3-f55a-4e64-a53d-244f3c5c41e6	05d4dc56-de77-4bd2-9350-8c2f5863a5cc	G4_2017	-8.165	42.02	2017-05-12T13:00:45+00:00	2017-10-01T11:53:03+00:00
1b4b4303-94c5-4837-b470-331fe10d4aa6	c65762a4-9102-4c13-8d4d-15bdb719052f	F2_2015	-8.17	42.031	2015-04-26T19:49:49+00:00	2015-05-29T12:26:06+00:00
1b9e8f7a-1727-4bd8-9958-064d11e0fac7	641c26ee-bead-4bf0-b861-bb43b264e4d1	A2_2020	-8.201	42.03	2020-06-27T12:14:38+00:00	2021-02-25T16:16:48+00:00
1c891b69-8499-4354-a466-968613ffcaa4	3e6e7cde-0d63-489e-979b-1653467f772b	A4_2020	-8.202	42.02	2020-06-26T10:25:05+00:00	2020-09-03T16:48:47+00:00
1c8f075f-2244-49dd-9fe1-6f56562f816a	9c2fbf84-5339-477a-a37f-73fa5f45b7bb	H5_2018	-8.16	42.013	2018-05-16T19:08:19+00:00	2018-10-15T15:20:11+00:00
1ccb8d1f-4edd-4c42-8711-a293e85f1191	e2615c40-1c60-43b6-9316-b297dee43ee4	A3_2015	-8.204	42.027	2015-05-17T22:41:36+00:00	2015-08-15T23:10:59+00:00
1d952573-694e-4efa-a5b7-dff053f5ae5c	b3763c47-5e48-4106-bb72-4d68703af040	B2_2020	-8.195	42.031	2020-06-26T13:24:22+00:00	2021-02-06T22:10:59+00:00
1e464aaa-bd0f-41d4-a75e-f1f634fff9f2	9371327c-d18b-4248-921c-396c12af0356	C5_2018	-8.191	42.017	2018-05-21T14:32:58+00:00	2018-10-13T12:57:07+00:00
20d47965-1a62-423f-b8be-542fab48c76e	d829962e-c815-4d69-80f9-ee1086b1794b	D2_2017	-8.183	42.03	2017-05-17T20:24:54+00:00	2017-10-03T08:58:15+00:00
2149e3b1-baf7-4278-9811-fea6408a0df1	ef09388d-fdf1-405e-bc02-ef357d5dae57	B1_2015	-8.195	42.035	2015-04-30T15:33:49+00:00	2015-08-15T12:38:05+00:00
2381b2f9-75d4-456f-be41-30edbc1846aa	ef0817c0-e399-405a-92bf-2979433a53f7	C6_2020	-8.189	42.012	2020-06-28T14:08:40+00:00	2020-08-26T11:03:46+00:00
23ba7963-08f2-4191-bc86-7169f53158a1	4001b2e0-9ea5-4d1b-b539-f4eb8ef86b4a	C4_2020	-8.19	42.021	2020-06-28T16:46:00+00:00	2020-07-11T17:35:00+00:00
2450ab45-41c7-45c2-a662-01594c3a6e01	f2c92e84-1f40-444b-a218-8b53fcf24c34	C7_2018	-8.188	42.008	2018-06-17T03:22:10+00:00	2018-10-13T11:59:54+00:00
24682f22-e3b0-4c31-99c6-7e3a4f866d26	b58a2c2d-06c6-45e6-8466-63dbbe9d9d64	D3_2017	-8.187	42.025	2017-05-15T11:23:15+00:00	2017-10-03T10:20:58+00:00
24dccc83-8620-48f5-a982-924f828bc8e5	b3b90cab-763d-4280-b5ee-238ddf2a2de4	H8_2016	-8.158	42	2016-04-19T16:46:46+00:00	2016-08-23T17:02:20+00:00
2623d6fe-49ff-4875-81a7-4982026bfc7b	d9a01b35-3b9b-43d4-990a-8831f84c206f	G3_2020	-8.168	42.027	2020-06-27T13:09:03+00:00	2020-06-29T14:30:23+00:00
263442ce-cf58-4373-82f0-a8b75b6a24e4	7c603814-46ba-4f02-83c1-5410242d5bad	E4_2018	-8.177	42.02	2018-06-22T02:40:57+00:00	2018-10-05T16:25:04+00:00
26d6e7d8-317f-4624-ae41-124694ff05f3	181526d2-3ebc-40ba-93ba-3abc54a41b34	F3_2019	-8.173	42.023	2019-05-10T13:15:25+00:00	2019-05-15T05:32:50+00:00
26fa3cb9-16d8-4c73-b765-2c333ac1efb1	08e97e6b-b0c5-469e-89f0-0985db6e13fd	B7_2019	-8.197	42.008	2019-05-19T19:34:40+00:00	2019-10-05T08:34:56+00:00
2843cb14-9b38-40c2-8c81-f7a8dcee42c9	8397f6be-1cd7-4dab-b1e7-75987faec2b0	C4_2016	-8.19	42.022	2016-04-17T13:24:56+00:00	2016-08-18T14:53:46+00:00
28a88076-6e28-4620-9d19-444e085b8aec	ed42b903-a48b-4860-a83c-50bc698ab955	B1_2016	-8.194	42.035	2016-04-19T13:50:36+00:00	2016-07-24T19:40:35+00:00
2918d33d-3c38-444e-8b9d-41370a966aad	fe09ade6-af39-48a3-a114-c5f508e01597	H4_2015	-8.16	42.019	2015-05-19T13:18:02+00:00	2015-08-19T11:40:41+00:00
292129ca-15cd-439b-b99b-7be94a6fbba4	71283c99-0495-4a55-a283-cb1e78e3c25c	H4_2019	-8.159	42.018	2019-05-10T11:38:10+00:00	2019-06-11T14:05:22+00:00
293ea12b-d831-43ea-bf05-005d560fc263	27784de9-4baa-4b02-abf8-b1499e190e90	F5_2016	-8.173	42.016	2016-04-14T16:00:16+00:00	2016-08-21T10:55:09+00:00
29c0cab4-0afa-4f05-902d-06563925d61d	eaa85b40-2a26-4232-9004-75874fcba85d	E3_2018	-8.18	42.025	2018-06-02T22:10:26+00:00	2018-10-07T11:52:34+00:00
2be8aabd-d406-4bbf-b42a-e7f7a05aa466	fbfc34af-3b3a-41be-9395-92ac9f632aec	F5_2018	-8.173	42.016	2018-05-20T02:46:02+00:00	2018-10-15T15:30:04+00:00
2d8b898a-2ab4-4499-a516-8e4d1c490919	9787e337-682e-4f60-a606-a7cb3e40de9c	B9_2015	-8.197	41.997	2015-05-17T13:49:49+00:00	2015-06-18T12:08:33+00:00
2e7aaf12-d1e5-4929-b68c-23ba3f006a23	f842d3c4-e417-4573-91cb-621c19b57b3f	A3_2018	-8.204	42.027	2018-05-23T07:14:47+00:00	2018-10-10T11:52:38+00:00
2ea842e9-64b0-48a3-a391-af07325f2fab	cdc1d1dc-32b0-4dfd-8a76-8f4ab04b467e	D7_2016	-8.184	42.008	2016-04-13T13:49:49+00:00	2016-08-10T08:54:07+00:00
2f7c7587-307b-4fa8-a3cd-461b2b16011b	2faffdee-31d7-4dee-a649-65ca33a96d9f	D6_2016	-8.184	42.012	2016-04-16T14:48:19+00:00	2016-08-21T10:33:33+00:00
30ec7511-f8fe-4495-9e48-411fb1a9d55d	a4f99462-ee8a-4098-8339-f7944cbc00b1	B5_2015	-8.196	42.017	2015-05-12T01:38:55+00:00	2015-08-15T00:09:17+00:00
317acee1-c9a4-4c9f-847d-b9c00dea8ea2	e98c8a01-1b3f-4c92-b4ba-5b0569372605	B4_2018	-8.195	42.021	2018-05-21T14:28:07+00:00	2018-10-13T12:39:55+00:00
326a9781-7149-486e-8302-33ae5fa91920	00ecae01-78fa-4f9b-bd2d-b241180c6ae7	C7_2020	-8.189	42.008	2020-06-28T14:13:42+00:00	2020-07-01T17:59:00+00:00
3363ad5d-c1c5-4a69-bcc9-128ac07b19c6	487534d2-0e5e-48cf-a7d6-4df8fe499546	G3_2018	-8.167	42.026	2018-05-25T07:41:47+00:00	2018-10-14T11:05:44+00:00
364c05b3-3bfd-497e-afa3-74cab7b9fa27	620c85cc-cce7-49d0-97a0-629089b7bbb7	B8_2020	-8.196	42.003	2020-06-29T14:04:32+00:00	2021-05-04T19:24:03+00:00
368d6a26-131e-44c0-ac34-7907b6529b21	c323c39f-e23e-4508-aeba-8bf7e995547b	D7_2020	-8.184	42.007	2020-06-28T12:17:39+00:00	2021-04-19T13:34:39+00:00
37086a88-4d25-420c-8c2d-ef5a6ae4333c	18f7e222-a5f3-42f0-b78b-f6f041843115	B2_2017	-8.196	42.031	2017-07-16T15:23:25+00:00	2017-09-11T14:31:28+00:00
3728b737-8529-4fb1-86c2-421be0682c8b	4b5ab02e-d4f9-4982-91b0-fa2a7ff26489	H1_2019	-8.159	42.035	2019-05-09T14:09:26+00:00	2019-08-14T09:29:46+00:00
3784888e-c18b-4ee9-aade-c6ae78bef351	12b62dca-19a3-4307-b4ec-bf4755ce752f	G1_2017	-8.166	42.035	2017-05-08T13:06:28+00:00	2017-09-26T01:03:29+00:00
3809231a-448a-4c4a-a507-a4a6e745ee64	766191af-3d9b-4150-8038-3b76fd25dcd7	E3_2019	-8.18	42.025	2019-05-10T15:19:46+00:00	2019-10-05T11:41:41+00:00
39b5f6df-1aa1-4924-9a4f-592c875e3e6d	9a94e08d-726d-450f-9126-31e565af8909	H3_2020	-8.16	42.024	2020-06-29T14:22:42+00:00	2020-06-29T14:33:44+00:00
39dda6e5-a861-4825-84fa-42e742e21d6a	ee461c1e-46f9-4003-9cd4-69857153c667	F8_2020	-8.171	42.003	2020-06-24T10:31:29+00:00	2020-12-29T11:21:50+00:00
3a158fbe-feab-4ad3-85f2-5f67759ff7de	f0617ffd-3366-4f83-b815-61779b7e1e26	G2_2016	-8.165	42.031	2016-04-14T14:23:10+00:00	2016-06-24T19:37:05+00:00
3a680744-216b-46c7-a3c6-ddac5278e737	7dc35e25-63d4-478b-b865-4d516cc65700	H8_2017	-8.159	42.005	2017-07-14T05:19:07+00:00	2017-10-01T17:11:37+00:00
3b12ea0d-73be-4f19-b327-5c5d1d8eccba	32d0d01e-dc92-4905-a8b8-59ac7d7e34ba	E7_2016	-8.178	42.007	2016-04-18T11:35:08+00:00	2016-06-30T16:01:27+00:00
3b2ef037-2888-4723-944d-53c4a95f4d32	3449d4c5-e5ec-4cf1-9b53-6464b30ecebf	C6_2015	-8.189	42.011	2015-05-11T16:48:23+00:00	2015-08-16T14:43:24+00:00
3ce346b6-d05b-4f43-bb52-ab0352cbf841	f80d34db-7219-4650-85b7-f35a20e5d76b	F2_2017	-8.171	42.031	2017-05-14T08:15:40+00:00	2017-09-03T12:46:23+00:00
3d0d41a0-da76-4830-a5dc-c4937300653e	c1536e7c-7e2f-4d2f-b446-2b198de96950	B6_2015	-8.196	42.012	2015-05-12T18:22:26+00:00	2015-07-03T13:58:23+00:00
3dbd2e12-2605-41cf-ad8e-5a087a9090be	909b8eb3-f864-4f00-9feb-5d437fa16aa6	G6_2020	-8.166	42.011	2020-06-24T18:08:52+00:00	2021-05-01T13:28:35+00:00
3df83b8f-38d0-4880-8ea8-52beb056cd6c	0bce3cad-0362-4239-bc03-36d2b209d584	C8_2017	-8.188	42.003	2017-05-21T10:23:52+00:00	2017-09-30T11:50:36+00:00
3ee0c031-ac14-49cc-8737-6af039698cc4	6b4d5189-0d82-4ac1-8503-4fefb10298f5	F1_2019	-8.17	42.034	2019-05-09T15:58:17+00:00	2019-05-09T16:07:29+00:00
3ee86adc-44b3-42c4-9a15-ec05257f5f11	aecc4561-a117-492f-936a-f67ae85f1a60	E1_2019	-8.177	42.035	2019-05-10T11:49:03+00:00	2019-10-06T15:53:14+00:00
40771be6-5778-4482-8194-4624ce9bf79e	6ae89e9a-624f-4dce-89bd-14d1c48e4188	B8_2017	-8.196	42.004	2017-05-15T19:02:40+00:00	2017-05-31T20:11:19+00:00
40cef1f0-56ad-4e78-8e6a-1f405ed5d04a	ce987bfd-6a8b-4a16-a03d-62d5f26bb6c0	D7_2017	-8.184	42.008	2017-05-09T13:16:46+00:00	2017-10-02T10:51:02+00:00
41ad2b52-2468-41ec-9cf2-34f7b40f4fae	26dc19fd-f18b-4827-aabe-01456b3280f1	B3_2017	-8.197	42.027	2017-05-14T13:42:59+00:00	2017-09-30T11:30:32+00:00
433db0ef-6448-40e0-8285-3eff12bbcbcd	4437a925-b97f-4dde-b14a-5b5cb9b21e0f	H6_2020	-8.159	42.009	2020-07-01T19:41:48+00:00	2020-11-23T18:36:06+00:00
44ad22b1-1abd-437b-b155-e49dea93eb56	ec1c6b39-125e-492f-aff1-355e5f912e3d	C6_2019	-8.189	42.012	2019-05-13T21:21:43+00:00	2019-06-12T23:56:04+00:00
462c6006-1909-4e4e-b326-a99ccefe25ae	22ea6b1a-61e0-4c04-847b-3ba12216a294	A5_2015	-8.203	42.016	2015-05-12T13:16:08+00:00	2015-08-15T10:30:11+00:00
47958a5d-06e6-4f94-bdbe-10bb73f59976	60689e3a-53ea-4c35-b324-1eee5ae343e0	C4_2017	-8.19	42.022	2017-05-15T12:15:39+00:00	2017-10-02T12:45:00+00:00
480449e3-594a-47c3-869f-2f1976444580	36970796-5d42-4e75-89f1-326b0d23a443	C2_2019	-8.189	42.031	2019-05-07T18:28:03+00:00	2019-10-03T21:39:55+00:00
48593663-bb1e-4b74-bcc1-4fa040f6ed7f	03ddf249-4dda-47db-af5f-96c40dde2402	A5_2016	-8.202	42.016	2016-04-17T15:10:15+00:00	2016-08-20T12:48:20+00:00
48a4b836-e805-4b2b-817d-3d58448fcfe8	95594d49-c185-4e1e-9bf2-08b770059bb6	F2_2019	-8.171	42.03	2019-05-09T15:08:04+00:00	2019-07-18T06:46:48+00:00
49bb724e-b221-41cc-966f-c9031727efe5	f1730dc7-6431-4b2b-978f-a4f907714242	C1_2018	-8.189	42.036	2018-05-18T10:51:38+00:00	2018-06-13T22:01:35+00:00
4ae1d875-d675-4385-ae84-3a1c688366ae	0686b724-a335-4ba3-b1a6-5449b9a99ed5	E8_2020	-8.177	42.002	2020-06-28T14:28:53+00:00	2020-08-17T12:10:10+00:00
4d484b11-186f-4a56-97c7-0e71c8af09c6	0b518e59-4d23-4b10-952d-5ca494d6fe7c	B6_2016	-8.195	42.012	2016-04-17T14:43:53+00:00	2016-08-20T11:41:44+00:00
4db2fd20-bb57-45ea-9821-9d5fb9507db0	81eeaee8-d5ee-4a8b-944f-c1b05ae17be0	A5_2018	-8.202	42.016	2018-05-21T16:16:12+00:00	2018-10-11T16:17:12+00:00
4e0f54c6-9979-43a2-9f1e-2e8747bbc387	e09e9a88-a0d0-4a51-a5c2-09f3a4a427bd	F7_2019	-8.172	42.008	2019-05-07T17:14:57+00:00	2019-10-04T14:57:21+00:00
4e533c85-d23e-4251-844f-518749309478	e90b881e-3031-427f-a377-da87a30ade8e	H6_2017	-8.159	42.009	2017-05-14T16:47:14+00:00	2017-10-03T18:24:58+00:00
4f60376b-8307-4dc3-8091-b9f3785f324b	a330f57c-30a8-41e6-9106-7e37fdc2e958	G3_2015	-8.168	42.027	2015-05-12T19:12:58+00:00	2015-08-17T11:27:57+00:00
50354510-2f58-47b5-b8af-a1ece39cc482	42a5d240-1152-41dd-aa7c-5d61508c49e6	B5_2020	-8.196	42.017	2020-06-26T14:23:36+00:00	2021-02-15T06:22:08+00:00
50bce47f-92d9-4ca1-b30a-33ed8f0c4590	63c45b32-247e-42fe-af63-57cb2f0ee1e2	E5_2015	-8.179	42.015	2015-04-16T16:59:17+00:00	2015-05-20T18:17:01+00:00
50f2fbd6-ef91-4228-811a-e4fcb3ca0e61	78045ba4-efbe-4578-be32-052a8698d2a7	E5_2016	-8.179	42.014	2016-04-14T16:22:59+00:00	2016-08-18T17:22:22+00:00
516f6708-dda9-492e-a6c1-4154beb3803d	9a0d327e-2a7d-4d17-91ea-e37630248f9e	F8_2018	-8.171	42.003	2018-05-19T16:20:40+00:00	2018-10-06T10:25:05+00:00
51ed8128-50a7-4c09-b4b5-0c4423994657	498fceae-eb3f-4110-b02b-79eadaed4f15	H5_2020	-8.159	42.014	2020-06-24T16:53:39+00:00	2021-05-01T16:29:01+00:00
51fa9f2d-ead9-4f17-b40c-a4b777742149	df659e9c-7a0a-4a1a-b3bd-97f99674165f	C2_2016	-8.188	42.031	2016-04-17T12:36:10+00:00	2016-08-18T11:12:11+00:00
5278f532-ea8a-4fb6-9f56-8c35ed3accd2	435e72b8-b271-4b6d-b9da-c334f6d27747	C3_2018	-8.191	42.025	2018-05-21T13:58:12+00:00	2018-10-13T12:15:55+00:00
52c7cdee-4ee7-46da-bddc-7170d1fd7559	29daa290-0e9b-40fd-bb26-b27bc664e8ce	H1_2015	-8.159	42.035	2015-04-26T17:24:40+00:00	2015-08-19T12:18:38+00:00
560d4cee-524b-4d62-a8f3-35290e0c82ee	692eb8a0-254c-42ec-ab34-c09f86e250f8	H5_2016	-8.159	42.013	2016-05-14T10:30:54+00:00	2016-05-16T13:32:58+00:00
5666b5d9-1695-4231-b082-8c72ae6a33e4	442e1472-c8e4-4f8b-a3f9-d7dc7a8182c2	C6_2016	-8.189	42.012	2016-04-17T15:39:25+00:00	2016-08-17T12:05:40+00:00
56f81d4a-2e24-4ae2-9a93-b32d949752f5	4e3389d7-92ff-4a70-adc8-811767a763f0	A2_2017	-8.201	42.03	2017-05-11T12:50:04+00:00	2017-09-30T12:35:11+00:00
57e345f4-068e-4211-93a5-e0f55e04b68c	d806e54b-d867-433a-a8a2-ba09821c8131	B6_2017	-8.195	42.013	2017-05-15T13:24:43+00:00	2017-10-02T13:51:26+00:00
587be1b3-689f-4e59-aeb6-f54c92d449d8	fa931eec-d081-47c4-9efa-a3769e40c2eb	H3_2017	-8.16	42.023	2017-05-31T17:59:01+00:00	2017-10-01T10:36:37+00:00
58ae6ff4-7225-404c-bc89-d3814e4476f2	aef4a618-707c-4e7c-8c72-2c5c95c161b5	C7_2015	-8.188	42.008	2015-05-11T17:59:23+00:00	2015-08-16T14:58:11+00:00
58d767e4-2171-4427-9a5b-200c48af0fdf	1e6ee49d-cc7e-4bd7-99ad-d343912233ca	A1_2018	-8.2	42.034	2018-05-18T12:28:49+00:00	2018-09-06T12:05:02+00:00
59659a77-63aa-4562-b13a-c8337b488eed	d9f2ed00-77f3-4322-884e-d11403f3057d	D5_2017	-8.184	42.017	2017-05-18T18:08:31+00:00	2017-10-02T12:51:45+00:00
59a88be7-b25a-4c15-8de4-799aca84d957	9f9799f1-df73-49ff-94e8-716d31fba15c	E8_2019	-8.177	42.002	2019-05-08T11:32:53+00:00	2019-10-05T16:15:14+00:00
5b919073-dc4a-40a9-a7cf-7a3f37888004	931f1b8f-9be5-4698-a6fd-6213ebee769e	E5_2017	-8.179	42.014	2017-06-04T00:26:35+00:00	2017-10-01T17:51:58+00:00
5c3fc26f-0cde-4936-8680-93b8e504aeca	1e99950b-d86e-45b0-8e5c-3b93157ddca5	G8_2017	-8.165	42.003	2017-05-19T16:59:30+00:00	2017-07-10T15:15:28+00:00
5cc5ef35-9f11-4391-9630-84b52bc9e6f9	301eff12-5c10-4b92-8792-04f6fe93814e	D1_2016	-8.182	42.034	2016-04-14T12:13:49+00:00	2016-08-18T16:49:57+00:00
5d18351d-961a-4334-b06d-399f88909afe	2bcacfe9-a7eb-401c-ab97-2d86373a7f4c	C3_2015	-8.191	42.024	2015-05-16T16:33:48+00:00	2015-07-09T17:11:45+00:00
5d5adc95-f131-4ac4-8fee-6506134c85ea	7e85eeca-2133-4554-8c8d-9a551fd1185a	F6_2017	-8.171	42.012	2017-05-11T16:20:10+00:00	2017-09-15T21:29:43+00:00
5fad1e15-56ee-4bf7-a1b9-47b00d8637ad	12a7d735-ee6a-4857-a024-03784af1e1e2	H1_2018	-8.159	42.034	2018-05-18T11:39:59+00:00	2018-10-11T19:17:46+00:00
6049d179-2907-415a-bcbb-be48fd7b2b69	6e5a6db9-267f-4b12-960f-4a25ecbd6ea0	D8_2019	-8.183	42.002	2019-05-13T12:53:05+00:00	2019-10-05T15:48:49+00:00
611a6661-0bdd-4a88-84f2-568aad4d2b37	1dff5e65-0371-4ce2-a667-f196ec24315a	A4_2016	-8.201	42.02	2016-04-19T11:20:33+00:00	2016-08-20T14:50:19+00:00
646cc8ad-90ab-487e-b520-c46eea64980d	6a0e3542-90a1-42d4-9750-352f76599db9	F4_2020	-8.173	42.02	2020-06-27T14:30:11+00:00	2021-05-02T16:10:59+00:00
648b8800-5023-4194-a2f6-ed7adc695c06	091352a9-2995-48eb-b97a-00bb8b1577c3	C6_2018	-8.189	42.012	2018-05-21T15:07:24+00:00	2018-10-13T18:56:06+00:00
6554a889-b4f5-4436-89ac-d85459f32e23	ecd2eceb-5397-422b-9218-4e62d885124b	C5_2017	-8.191	42.017	2017-05-15T13:04:50+00:00	2017-10-02T13:23:48+00:00
65d7a043-403d-4fc7-bae5-35d1bef4d801	f2db2f2f-73d7-4da0-9349-6e8c9a040ee2	C8_2015	-8.188	42.002	2015-05-18T12:49:04+00:00	2015-08-18T13:59:40+00:00
668a61ad-3b73-40c4-8ff1-0b35ac154277	b5b9316c-5f38-46a3-be86-c1ee98b4a1b6	H7_2015	-8.159	42.004	2015-05-14T15:56:08+00:00	2015-05-19T10:59:41+00:00
66ab82ab-b445-4eb1-927e-1caac85b4119	b54c2901-bac5-4772-8a3c-02f94d2f9167	G2_2019	-8.164	42.031	2019-05-09T13:07:31+00:00	2019-10-07T10:55:43+00:00
67238950-be73-413e-a0f6-b7c0e646c479	a5960521-a5db-4851-ba0a-bbc70f7f5522	H8_2015	-8.159	42	2015-05-06T20:14:47+00:00	2015-08-19T12:45:39+00:00
6768217e-4d95-44d0-a52f-bc0a3ae908d1	a5521e9f-64db-48c7-92d9-25e9fa9194ce	C1_2017	-8.189	42.036	2017-05-18T06:19:02+00:00	2017-10-03T09:11:30+00:00
69071ad6-9697-4f04-8d32-81d3984c83a0	72318414-7de3-41b0-8464-bc9d3c2c9571	G1_2018	-8.166	42.035	2018-06-12T13:08:31+00:00	2018-10-11T17:24:53+00:00
693d9712-e378-4dfd-a76b-4caac09e6975	4356dd53-6b91-4e19-bb1a-00fde3d8ef8b	G6_2017	-8.166	42.012	2017-05-14T21:46:20+00:00	2017-10-01T13:00:33+00:00
6a7701ce-b486-4e0b-af8d-9422a14bf987	34c08862-5f0c-45a1-9291-55d334118ed2	E7_2018	-8.177	42.008	2018-05-22T13:35:44+00:00	2018-10-14T13:50:43+00:00
6ad19549-7020-4d11-af02-bc865370f57b	4c86b0c7-cfe9-415f-b111-5ef83e7a3242	B6_2020	-8.195	42.012	2020-06-28T01:07:40+00:00	2021-05-07T11:22:56+00:00
6af16309-6e3c-497a-9638-16528ca4824b	a5997205-097a-4f6b-ba79-871acf2d5d34	E2_2018	-8.177	42.031	2018-05-21T16:02:14+00:00	2018-10-07T08:08:59+00:00
6beaa72d-0b88-4c2a-9e6e-65a954d56667	77867385-76b2-4ac6-9329-9f21d013d24c	D2_2018	-8.183	42.03	2018-05-21T12:07:26+00:00	2018-06-02T10:23:12+00:00
6c2c0a5a-14ef-4b6d-8534-b73d3e000d7a	081bdf05-2702-4f21-9911-f50196e73645	A4_2017	-8.201	42.02	2017-05-22T11:41:38+00:00	2017-09-05T20:26:21+00:00
6ce15d2c-596c-4b49-808a-abed1c4f7431	b634f5d6-deb7-4473-bb7a-0ab985a80a1f	C1_2020	-8.189	42.035	2020-07-03T07:07:02+00:00	2020-12-02T14:38:45+00:00
6cf7a045-0221-46c8-aba1-0acd373713b7	3dc04077-3795-4ab9-9e83-2f849a0c69d7	C2_2015	-8.188	42.03	2015-04-30T17:50:00+00:00	2015-06-04T11:28:46+00:00
6d2834e7-b1e9-472e-9fc0-5612f4094c69	99dd6f8b-84fa-4706-ba3d-2bb9e5c6bf1f	C3_2017	-8.191	42.025	2017-05-15T11:49:55+00:00	2017-10-03T09:20:18+00:00
6e18b47b-d9b2-4315-96e9-e42e786a2353	225af622-b392-4f5e-a0bf-ea6ccb5b6ff7	A7_2017	-8.202	42.008	2017-05-14T18:32:38+00:00	2017-09-30T12:46:11+00:00
6e7cb947-02fb-486c-b912-7620f757db5c	9e83ef5d-9455-4389-b1cf-df01735c5707	H6_2018	-8.159	42.009	2018-06-04T17:56:51+00:00	2018-08-26T09:02:12+00:00
6e828d1e-73a9-4bb4-980f-19b0d9dea157	53ca46a5-fb89-4961-8fdf-54dc878b4b9a	G2_2020	-8.165	42.03	2020-06-27T12:21:30+00:00	2020-07-06T14:35:49+00:00
6f06ac64-288e-40ff-a50f-1808cc0d0062	541cfb4b-36c6-4dfb-ae9f-d09933b7bdcd	A2_2016	-8.201	42.03	2016-04-19T11:57:54+00:00	2016-08-20T11:30:57+00:00
6fb2b54d-7ad5-4d0c-be54-6184c68c8e60	07f39be3-b6da-4fcf-bb98-ff91f8dbffd0	B4_2020	-8.195	42.021	2020-06-26T14:09:49+00:00	2021-02-24T14:33:03+00:00
6fcb1a73-ad2e-4bed-ab2e-e35f02ed99e1	3fe74480-fb99-4283-80df-b4c7631c1bed	H7_2019	-8.16	42.005	2019-05-08T17:08:07+00:00	2019-10-03T11:58:12+00:00
7205f456-7703-4a8f-9c45-125728cb836c	528cda84-ad8e-4c24-a27a-f31fa62445da	D7_2018	-8.184	42.008	2018-06-14T20:59:14+00:00	2018-10-13T12:35:14+00:00
7268efa2-1fb3-4f38-a77f-4e9e7ed71bbd	de731e16-008a-4395-8a6b-39040fd49036	F1_2015	-8.172	42.034	2015-04-26T20:21:54+00:00	2015-06-24T15:22:32+00:00
72c7fc06-5a11-4c7f-9bc2-2f153072c171	e9854e18-5df6-4495-a5cc-5853ad462992	E6_2019	-8.177	42.011	2019-05-08T13:36:42+00:00	2019-10-02T16:06:49+00:00
73142ef5-3a12-49e5-b33d-794d9c82bdd0	5269a516-7825-4792-80c7-84b8ad2ed506	G1_2016	-8.166	42.035	2016-04-14T13:57:01+00:00	2016-08-22T14:31:10+00:00
742f1676-ff88-4f19-814d-170e470d9629	e517da4c-13db-481c-9ff2-5b3286276338	F6_2015	-8.172	42.011	2015-05-19T16:22:56+00:00	2015-08-16T15:40:34+00:00
74357ae2-0fd7-4f28-9d71-bae70385e2df	c9f1fc14-f3d9-4eaa-9329-de937f7e5e35	G4_2016	-8.165	42.02	2016-05-31T19:20:38+00:00	2016-08-22T08:51:04+00:00
74588f88-b688-491a-9676-eb27b69f6036	9d03b493-c0fb-4299-b354-c97ff1627551	E7_2019	-8.177	42.007	2019-05-08T13:56:32+00:00	2019-10-04T16:33:34+00:00
746e6406-5655-4580-9a4e-74229a31e249	d3f758e1-e814-458f-b54d-f193aeab3f52	C1_2015	-8.189	42.035	2015-05-02T14:11:53+00:00	2015-05-25T18:20:39+00:00
756861d4-9458-46c7-8eae-794a2f7e150a	84822550-ae91-45f2-9244-e34de6f98610	A2_2018	-8.201	42.03	2018-05-27T10:38:53+00:00	2018-09-11T09:57:50+00:00
75d1e81a-3aa6-47cb-b321-1aafeb9a0c8b	c37620ad-0cc9-4ac2-a6af-619121e56778	B5_2017	-8.195	42.017	2017-05-16T01:45:35+00:00	2017-10-02T13:33:15+00:00
76589d49-ecfc-4783-a592-693f09db211f	4e3d07ea-22e7-4ebb-a10f-5ae9f538fd9d	C7_2016	-8.188	42.008	2016-04-13T14:12:14+00:00	2016-08-17T12:23:57+00:00
778dcff9-4cd9-4a50-957e-250b11e15741	f15f5f91-45bc-41d1-a978-5d2767d5778a	A1_2019	-8.2	42.034	2019-05-12T02:27:46+00:00	2019-10-04T16:20:46+00:00
781c131b-7eff-4d58-93eb-2a1a14e132ca	0480b521-83df-432e-b522-0e851237ab5d	G8_2020	-8.165	42.002	2020-06-24T19:03:08+00:00	2021-04-30T04:28:38+00:00
7975d0fe-ca73-473c-bcf0-ce8b2b89b945	332e3688-7f4d-4c53-9a13-fad6a9f22c03	C7_2019	-8.188	42.008	2019-05-15T15:39:54+00:00	2019-07-24T13:40:28+00:00
7a0a8008-bd79-4780-95af-6c0b0a9824ce	79673d1b-4e04-4240-b918-a15adba24d53	D7_2019	-8.184	42.008	2019-05-14T14:00:57+00:00	2019-10-05T15:17:30+00:00
7ab9d426-094c-4632-99ce-5db2787fb04d	734aee21-b01b-40b3-ac20-b686d8697e61	F4_2018	-8.173	42.021	2018-06-02T12:36:31+00:00	2018-08-11T10:58:51+00:00
7bbd51b7-f7f6-4e2f-895c-358c9b4f83a6	31cab175-cfda-47d2-b759-9a08aefee613	D8_2016	-8.183	42.002	2016-04-16T13:42:07+00:00	2016-08-17T11:02:56+00:00
7cdc70fd-c3f8-4107-826f-52c388c0141f	fcccaaaf-6986-4ac4-bfd0-1cded5089ade	B8_2015	-8.196	42.003	2015-05-17T14:37:49+00:00	2015-08-18T15:00:42+00:00
7dae87b3-fca4-4211-b8ab-1e40f6efe393	5ba5338f-3f97-4fde-8e9c-e4dfb6aead5f	C4_2019	-8.19	42.022	2019-05-10T18:06:17+00:00	2019-10-05T13:55:56+00:00
7f116763-eb2f-42f5-9f9a-51301b2c3a1f	2502e3f8-1d09-4712-a15f-8afdeafedcd6	A5_2017	-8.202	42.016	2017-05-15T13:49:04+00:00	2017-09-30T13:36:15+00:00
810a6be6-3623-4603-a96a-582d6566088f	28304514-f4a2-44d6-9fb6-705676705b9d	C2_2017	-8.188	42.031	2017-05-15T11:08:44+00:00	2017-09-25T16:04:07+00:00
8225c8c3-470c-4fe8-8587-85dd140cfbea	07ab24a2-f758-42b7-be37-07304859d10e	G4_2019	-8.167	42.021	2019-05-09T10:58:48+00:00	2019-10-03T12:28:35+00:00
82af6bb4-38e5-46df-9f06-83aaa912b2ad	45aabc7c-3776-4e40-89b9-b9562bce5d26	D1_2019	-8.182	42.034	2019-05-07T15:58:19+00:00	2019-09-08T14:38:23+00:00
84bfe3fc-0b01-483b-9e82-41ff81cf17ea	8153c795-b990-42ae-96c0-b85cce2ec897	A6_2018	-8.202	42.01	2018-06-17T14:31:38+00:00	2018-10-11T15:41:27+00:00
85ae131e-bdc9-4f74-a0c4-f70e1fcc6ed2	63302ce0-c2eb-4d6e-a44b-1efbbf21e390	E7_2015	-8.178	42.007	2015-04-19T13:30:08+00:00	2015-08-16T15:48:03+00:00
87152337-4a43-40eb-a605-470fb6df154f	08a0676f-0bb9-4f5b-8d21-f68107b03859	H3_2018	-8.16	42.024	2018-06-06T22:11:37+00:00	2018-09-14T16:00:56+00:00
8a1a3ee1-f3ba-4b30-94c9-afa6da8420cf	4107c171-8cc1-435f-a50c-c5e276fccb5f	D3_2015	-8.186	42.026	2015-05-10T00:10:08+00:00	2015-08-19T11:10:35+00:00
8a7b3c5e-bebd-4859-90a2-b8e87d6f1d54	f15633b1-5336-47b0-bacb-5650cc1fff7e	G1_2019	-8.165	42.034	2019-05-09T13:30:02+00:00	2019-10-04T15:47:37+00:00
8a836547-bf34-42bf-8075-c0c0822eadcd	46c06539-086e-401a-aa02-40b28fee5bab	A1_2015	-8.201	42.034	2015-04-30T13:26:59+00:00	2015-07-31T15:08:34+00:00
8c0ee9f2-4022-444c-84cd-3307fe29c700	18f4ba44-cec4-40aa-bbbf-2029eb4675f7	H1_2020	-8.159	42.034	2020-06-25T19:14:20+00:00	2021-01-19T02:16:25+00:00
8c296b57-34e0-4f2a-8b9b-1b6edc7c97bf	b8c39efc-e0d4-4a3e-8275-aeb3a849bdce	D8_2020	-8.183	42.003	2020-06-28T12:52:32+00:00	2021-02-17T05:41:47+00:00
8dce1e39-b305-4cfb-99d0-9ebe1d2356ac	741fea66-b641-4d96-8bd7-0825d0bfca8b	E3_2016	-8.18	42.025	2016-04-17T13:07:07+00:00	2016-08-18T16:01:21+00:00
90b9420d-cdb4-4cad-8d71-4558da5878c8	091c6209-6cfe-41f9-932f-8a5deea81e5b	B7_2016	-8.197	42.007	2016-04-16T07:48:01+00:00	2016-08-20T09:48:15+00:00
911c658d-bb87-48a6-afb1-e2c2c5726dfe	5dc8dcb2-898a-4c13-a541-4e2d290b54c0	E1_2018	-8.176	42.034	2018-05-31T10:41:39+00:00	2018-07-23T06:54:12+00:00
9156bb58-9244-4774-80b4-9f947e35d5e4	3d8ea4d2-95c2-40f5-90c3-cbf08835ee48	D5_2015	-8.185	42.017	2015-05-08T15:06:16+00:00	2015-08-18T14:54:04+00:00
9321c7b6-1930-4dfd-8840-dd38d859d883	e91f4dc8-b7d8-4ac5-b024-23e3e045a527	H3_2015	-8.16	42.024	2015-04-27T12:42:38+00:00	2015-08-19T10:36:32+00:00
93f7e771-15c7-42b8-8cd1-c9c3f758cc9c	3b3c4c6f-6838-4cb4-8645-7d3b7079e0f7	D4_2019	-8.183	42.022	2019-05-10T16:21:59+00:00	2019-10-06T13:31:02+00:00
944a170a-5529-4357-bffe-d62ce115bf29	3d04fb8a-e34e-4e23-9036-25e02bb5b92c	F5_2015	-8.173	42.017	2015-05-09T12:11:36+00:00	2015-08-16T15:05:59+00:00
94784c1e-65b7-4345-9a3e-8440cf4be55b	b87f19db-e1e4-4391-a96d-5821b30adc89	A5_2019	-8.202	42.016	2019-05-14T11:14:01+00:00	2019-10-06T11:16:45+00:00
94c6a9be-35e6-46e7-af69-6a2924b3e8f4	903811e6-2937-4987-bde6-92b903a09a60	A4_2019	-8.202	42.019	2019-05-12T17:53:39+00:00	2019-10-03T16:11:01+00:00
9518d7dd-5649-4e0b-8974-ff18aba65b9f	bf0aa37b-87a9-4a38-a8ce-d201230420cc	A8_2015	-8.201	42.002	2015-05-17T13:07:29+00:00	2015-06-21T13:26:19+00:00
967e414f-e81d-4f5c-9b9e-aee37f5f322d	eeb2f977-9f3e-4b61-bd91-74f3632082c0	G7_2019	-8.164	42.006	2019-05-07T15:40:09+00:00	2019-10-04T15:16:51+00:00
97335ece-14b7-48b5-9928-386fd8c0c47e	c6af63e2-53ff-42d7-8280-b34e78785ae6	F1_2018	-8.171	42.033	2018-05-24T05:17:36+00:00	2018-10-08T13:33:30+00:00
9782e321-c1c5-4ebe-8077-1e34d4a594f0	4a2fccf2-697b-4861-a151-cb998e6c239d	G3_2019	-8.167	42.026	2019-05-13T10:33:40+00:00	2019-08-30T20:10:29+00:00
995f4c6e-f739-4520-a81b-16f55d9b074a	fa7070f9-a3c7-442f-bf8e-e4ed01010e60	D4_2016	-8.184	42.022	2016-04-17T14:14:31+00:00	2016-06-02T12:28:28+00:00
9aa6d312-e31f-44e7-ae0b-fd5706b67114	379dc420-5153-4d20-a250-393761543791	A4_2015	-8.201	42.019	2015-05-12T12:06:35+00:00	2015-08-12T11:51:45+00:00
9b44b446-08dd-40b1-b1cd-985815bddf52	67e45ec7-b780-4d5c-befe-d2f68814c16d	A8_2020	-8.201	42.003	2020-06-27T15:48:33+00:00	2020-12-23T12:49:04+00:00
9b93deb4-81ce-4a64-bd4b-db5d3c9ffe6d	b8672816-c7aa-4e5d-a82f-046a71bc7fc5	H4_2018	-8.159	42.019	2018-06-18T15:54:12+00:00	2018-09-19T16:27:14+00:00
9c16a58d-263c-4562-b045-1c1617f425ab	18fa47fa-8d3a-454f-8cab-013c00f6ee3e	E8_2016	-8.176	42.003	2016-04-13T13:12:47+00:00	2016-08-17T10:22:39+00:00
9d9a3bd7-e2a1-42e3-9c69-b2f398956339	a3ea3ebe-91de-412d-9828-41fe2b7d7bd5	G5_2018	-8.165	42.016	2018-05-18T05:05:23+00:00	2018-05-27T11:01:37+00:00
9da2f9fb-45f7-4d77-be10-4bf3a1c0d7b3	5b6ef62e-d737-41e3-8538-1c99a644c6e4	F6_2018	-8.171	42.012	2018-05-18T07:25:50+00:00	2018-10-15T16:59:55+00:00
9da54fc8-2a7a-4ad2-bd39-36ced63273c7	a8ebfec8-52e4-402a-8c05-72c6c28b9775	C8_2019	-8.189	42.004	2019-05-15T07:49:41+00:00	2019-10-05T14:37:36+00:00
9e69c700-8d03-4c21-922e-58a3f68ca6b0	c1b85861-4ffc-4747-9685-01c1e6aede54	C6_2017	-8.189	42.012	2017-05-10T09:40:36+00:00	2017-10-03T09:57:20+00:00
9f6fedcc-c357-4186-9c0c-2f7238c830d4	ada84c7e-6182-4cee-af0f-3c27ed68b843	B9_2016	-8.197	41.997	2016-04-15T12:20:29+00:00	2016-07-03T13:14:24+00:00
9feba598-b7d2-4657-b299-3fa8a513f01c	d734f6b5-2114-4518-b552-519fde143c91	F4_2017	-8.173	42.021	2017-05-12T20:04:12+00:00	2017-10-01T11:22:30+00:00
a2895d11-67e3-4528-bee2-0b0b452f594e	a7de3502-ce6a-4453-afa0-70f33eb2b274	G5_2015	-8.166	42.015	2015-05-14T18:34:55+00:00	2015-07-07T15:27:36+00:00
a2dc1b50-94c7-4fb7-bdaf-dcbb60638a0e	5a294333-d6db-4897-9e24-a4e25a45ea8b	C5_2015	-8.19	42.017	2015-05-14T04:56:47+00:00	2015-06-25T16:31:12+00:00
a34b05c4-2ed0-4889-9cb8-66bcc6b24fb2	63a72deb-6a49-403f-a9c8-be253f322be6	E6_2020	-8.177	42.011	2020-06-28T20:04:49+00:00	2020-11-28T12:46:37+00:00
a3f7ba81-3036-41b7-9256-a44d64c4c09a	27699cd5-0432-4f92-9c96-206c072f6433	G6_2016	-8.166	42.012	2016-04-16T18:16:14+00:00	2016-08-23T17:56:15+00:00
a403fed9-296b-4e1b-ae9f-4272b3b5cd96	ad7e457d-cbc0-4a6e-b390-a1abb80df906	G1_2015	-8.165	42.034	2015-04-26T18:18:24+00:00	2015-07-06T13:13:26+00:00
a40c2ffa-73d2-4394-815d-ee23410c48c5	42ad8dfe-9a17-4ce5-80e1-c73ea12702e3	E8_2015	-8.178	42.003	2015-05-12T01:33:17+00:00	2015-05-12T02:49:18+00:00
a45a680c-4640-42e5-a19a-fa82774f7835	fa101c11-405d-4c98-9194-4b16176e8006	F7_2018	-8.172	42.007	2018-05-20T07:39:59+00:00	2018-10-11T18:09:34+00:00
a481e789-f0d1-4a09-9636-f688e3293a7b	981de70f-0e71-45e0-a18c-6a6eed51932b	E8_2017	-8.176	42.003	2017-05-14T12:39:45+00:00	2017-09-30T13:50:43+00:00
a6ab9477-5bb8-47b5-ab4f-6bb5d8bd360f	caeae8a8-c81b-441c-b851-5dbf77875cd2	E6_2016	-8.178	42.011	2016-04-13T14:22:38+00:00	2016-08-22T10:03:46+00:00
a70f95b2-f5ee-45b6-aec2-8e6b9589ce16	3b037fc6-d5c2-4c03-ac82-15bb4d6847d2	A7_2018	-8.202	42.008	2018-05-21T22:45:32+00:00	2018-10-11T15:25:05+00:00
a8b408a9-2e72-495c-9926-438015ca9a1a	5b40d491-353b-428f-a0d9-add394430e78	H3_2019	-8.16	42.024	2019-05-09T11:47:59+00:00	2019-10-04T16:06:28+00:00
a8fcc17d-1bd5-41c4-b5c0-80545719963b	8b853eed-45c7-4a50-a327-552de5930857	C1_2019	-8.188	42.036	2019-05-11T16:53:26+00:00	2019-10-06T15:02:29+00:00
a99b8e5a-5df0-4505-8c5d-4dc718f222ed	28fe9b65-076c-4969-8675-fb4acd516105	G7_2020	-8.165	42.007	2020-06-24T19:44:32+00:00	2021-05-01T14:14:13+00:00
a9c50b25-0a37-4d68-80b2-0866b55cfc57	9181dbb2-7700-421d-8c15-15a15de79b69	H7_2016	-8.159	42.004	2016-04-16T18:13:46+00:00	2016-08-20T17:22:47+00:00
aa47dfa4-7626-4067-aea9-b541e5d67a46	f5f7f052-ee4d-49f9-a480-5f0d101660f0	B5_2018	-8.195	42.017	2018-05-21T14:49:37+00:00	2018-10-07T02:44:21+00:00
ab70a671-e738-46de-af54-c4f418225ace	216f1e0d-38f8-4734-b46b-d9cc34468b2b	E4_2016	-8.177	42.02	2016-04-14T15:06:00+00:00	2016-08-18T15:28:21+00:00
ad79a869-e01f-44a0-b0ab-0c986b2de51a	161836f8-874f-41df-9514-fb7ea0202e50	G8_2019	-8.164	42.003	2019-05-07T14:47:58+00:00	2019-10-04T15:06:46+00:00
ae49e7bb-7331-4308-b9ca-be6040dad019	fae2e8a4-0e3e-465e-bfeb-1fe5088ba126	A8_2016	-8.201	42.003	2016-04-15T11:34:02+00:00	2016-08-12T19:08:19+00:00
aef584ae-8481-4eb9-9cb3-188a62ce0891	be743ff1-b60c-4338-8add-d36fc5f0438b	F3_2015	-8.173	42.023	2015-05-09T22:44:23+00:00	2015-08-17T01:49:24+00:00
b0678479-32b6-4485-993d-54bbf93fe8d2	3df53b39-7774-4a19-b4d6-fe718457ee38	B7_2020	-8.196	42.007	2020-06-27T17:27:28+00:00	2020-11-18T02:29:45+00:00
b1cae936-3c02-4465-9809-7894f30e1c95	885b96a0-c3c4-4027-be72-ca1fb7c127ea	B7_2017	-8.197	42.007	2017-05-14T18:08:10+00:00	2017-09-30T12:32:24+00:00
b2658da1-0d5b-4d50-b87c-44a037a52363	f45aadc2-94c5-46db-ae81-144c25960d2c	C3_2019	-8.191	42.025	2019-05-10T17:09:37+00:00	2019-10-05T13:33:11+00:00
b6bf20e5-d8ef-4cbb-bd86-cc9a7b8ffe9e	4d6c2135-02c2-497d-85c3-0b86d3fae7d8	D3_2018	-8.187	42.025	2018-05-21T12:49:31+00:00	2018-10-13T12:04:36+00:00
b78f7cf0-929e-4537-90ae-d8065607530e	27008f1b-164f-408f-a1b9-e7e6cb9f1563	F2_2016	-8.171	42.031	2016-04-14T13:42:13+00:00	2016-07-13T17:04:38+00:00
b9158a54-6169-4f7c-bb11-336cf7f4aa95	5a67700c-14bd-4318-93fa-4b810858a302	E2_2015	-8.176	42.03	2015-05-02T16:06:38+00:00	2015-08-16T12:33:06+00:00
b92d5126-f845-47ac-8dab-e8740c701bac	ce642cf8-21d5-49f5-920d-5ddc67f15d77	C5_2016	-8.191	42.017	2016-04-17T13:42:24+00:00	2016-07-01T14:42:10+00:00
b99a4ef4-e3dd-430e-b3f6-8a16ba8ca5e9	9ccd840d-6bc1-445e-9508-27daab806433	F4_2019	-8.173	42.021	2019-06-18T23:26:09+00:00	2019-10-08T11:32:52+00:00
b9d89860-f41e-4f49-acbe-c4132df45b92	be46c8e7-e852-4874-bea1-a96096cee17e	G7_2016	-8.166	42.006	2016-04-16T17:42:39+00:00	2016-07-11T21:18:18+00:00
b9f9784f-63c4-45a7-9e85-cffdeed801be	e5674d5b-312f-4c76-81c5-16fe06d92adf	H1_2017	-8.159	42.034	2017-05-08T12:31:55+00:00	2017-09-28T09:12:48+00:00
ba4a3717-80be-4422-9344-0a9bead0bde4	a971c097-4d85-4ec9-a00c-a18a1a31c573	C5_2020	-8.19	42.017	2020-06-28T15:32:13+00:00	2021-05-07T14:30:17+00:00
bae8f134-6e36-4320-a1e4-90ffd958849b	c9200c15-b07a-4f16-a5e3-08d52c95edba	A1_2017	-8.2	42.034	2017-05-17T21:33:29+00:00	2017-09-12T10:15:55+00:00
bce8b558-f8d1-410e-bf5e-1fe7fa394a9b	1adf9832-d969-40ae-9374-344584460066	G8_2016	-8.165	42.002	2016-04-16T16:37:46+00:00	2016-06-29T15:08:47+00:00
bd0778fd-bf94-47c2-a8e5-18466e7db854	d2871da0-1446-4b2c-a3c0-8e87285fc170	A7_2019	-8.202	42.008	2019-05-14T02:17:00+00:00	2019-10-05T15:55:46+00:00
bd7e70bb-f4f5-4378-8fa1-e2de4bab157b	b6bb87d9-cec0-449a-a106-2b4e6b26e9d9	H3_2016	-8.16	42.024	2016-04-16T18:59:00+00:00	2016-08-27T09:25:29+00:00
be29ea4a-4e03-45a3-907f-2e21c67a4702	612466e3-1ad8-45d1-a1c4-01cdaec7a1cb	F3_2016	-8.173	42.023	2016-04-14T14:23:12+00:00	2016-08-18T14:25:18+00:00
be348a04-4c8d-4b70-92d4-615b54031bce	75748699-e4f1-444e-8347-e73d25003e97	C5_2019	-8.191	42.017	2019-05-13T22:20:15+00:00	2019-10-05T14:11:26+00:00
be573f47-671b-4a6b-b197-b235fadbc50b	75141c48-54db-4130-bce1-c4906171f65a	D6_2015	-8.184	42.012	2015-05-18T15:08:27+00:00	2015-08-17T10:52:01+00:00
bf0c4240-36c6-4ffa-839b-ff87083c604d	697f42f4-ed20-4f24-858b-b6a06ab07e15	D1_2015	-8.181	42.034	2015-05-02T12:52:56+00:00	2015-08-16T11:52:07+00:00
bf295cb9-f90f-4f9c-b04b-e0b1b83c7418	4e173769-c951-4305-9a32-c173dc29c962	A4_2018	-8.201	42.02	2018-05-24T11:49:45+00:00	2018-10-11T13:18:37+00:00
bf6b1eaf-c1d0-43d2-959a-7fcdd7e5cc0e	fb71ee26-1ed7-4389-b0d2-82746de5af38	D6_2019	-8.184	42.011	2019-05-12T12:40:13+00:00	2019-08-04T16:36:53+00:00
bf7c49bb-c5e7-47c6-b9b7-3c437a361a68	f971e6b2-9bf3-42fb-8da3-aea7c91bd7a0	D4_2017	-8.184	42.022	2017-05-24T20:27:44+00:00	2017-09-08T03:56:16+00:00
bfc0702e-8404-433c-a5c8-beb6f76506bc	c13fe3ad-2c29-4436-ba4d-a26310c4f3d1	F5_2020	-8.173	42.016	2020-06-28T21:43:44+00:00	2020-07-27T11:29:22+00:00
bff1b79a-2abf-4055-b0a9-1f2b834700ad	7ba6dfa3-4cc7-403e-8405-cf8f8999e768	G2_2017	-8.165	42.031	2017-05-08T10:49:28+00:00	2017-09-04T15:57:20+00:00
c0d92d0f-c5d1-4903-a866-1a08512ed6fb	be2074db-2ad5-4583-a001-c1592ffe1fd7	B9_2019	-8.199	41.999	2019-05-13T11:19:06+00:00	2019-10-05T13:37:05+00:00
c1cbccfd-5e71-4bd4-89a9-a812d259e3df	9b95bd0f-3221-4506-b029-3c750965d69a	A7_2015	-8.203	42.007	2015-05-17T16:02:18+00:00	2015-08-18T15:45:00+00:00
c41a44ad-a059-4989-984f-f93ad4469490	4518de2e-0b59-4c34-a456-5235b62ef382	G7_2015	-8.165	42.007	2015-05-16T16:52:53+00:00	2015-08-18T17:08:35+00:00
c60918bb-3f94-491d-bd95-3fbfc14c69ff	38a105c4-246c-45de-b65e-2b7d6e516a28	D1_2018	-8.182	42.034	2018-05-25T17:05:47+00:00	2018-10-06T01:21:55+00:00
c73675d8-a2b2-42c9-908e-8d4bccbceda7	e8e28896-4de3-49b0-8659-a68b41a6311a	A7_2016	-8.202	42.008	2016-04-15T14:35:16+00:00	2016-08-20T09:20:20+00:00
c8b35241-d546-4ef2-a3e5-4bdd7642e104	290b3cb0-63b8-4e9c-8321-c240c23ce26d	E4_2019	-8.178	42.02	2019-05-10T14:38:10+00:00	2019-08-28T19:20:46+00:00
c934cbbf-3764-47be-80a0-6dfd3a61b857	3bee4fd8-4b39-46b9-ae2f-e805266c5cfe	A3_2019	-8.203	42.027	2019-05-11T15:30:32+00:00	2019-10-03T16:58:38+00:00
cab6e0c1-6af9-49d1-b289-736474b9f32f	02530769-b847-45f7-a867-bd32784fb1a7	H4_2016	-8.159	42.019	2016-04-16T12:23:47+00:00	2016-08-22T09:39:58+00:00
cae97f5c-550e-48c0-bb67-8b64da8b0274	223f7ecd-45e1-4e4f-b117-6d554e551eeb	D6_2020	-8.183	42.012	2020-06-28T18:33:54+00:00	2020-12-12T09:58:02+00:00
caeb386b-127f-4f56-ae45-9620ecf821b0	fe9b7c50-9bbf-4bfe-9bb3-ed23d5ededae	H1_2016	-8.159	42.034	2016-04-20T11:42:27+00:00	2016-08-22T16:42:32+00:00
cb1b1637-4c8b-4907-b3c5-0ec429559a2c	1e88c916-76c5-425b-9487-4da8926286d1	B4_2015	-8.195	42.021	2015-05-12T14:33:39+00:00	2015-08-15T12:19:02+00:00
cbb983de-36c3-475c-a3b0-0e9a3b3e6622	40685c5c-d8a4-41ae-a071-99f36893fccf	F1_2017	-8.171	42.033	2017-05-16T12:34:21+00:00	2017-10-02T09:26:36+00:00
cc32a706-b12e-4d2f-8b2c-004997d7b911	9f7521d9-d812-4012-9db7-64f9c04db06d	A6_2016	-8.202	42.01	2016-04-19T11:50:35+00:00	2016-08-20T13:20:33+00:00
cd721233-60e5-4821-a481-6df3c51718ee	769d8d8e-2b23-426d-8d68-09b7128cbbec	B3_2018	-8.197	42.027	2018-05-24T02:46:51+00:00	2018-10-09T04:15:16+00:00
cdeac382-8a1d-4d96-866d-0de623fb6882	c3203236-e7f4-40e3-8fd2-9f1c5a71e70a	C2_2018	-8.188	42.031	2018-05-21T12:30:55+00:00	2018-10-13T11:51:20+00:00
cdeacde4-60a3-4cf0-9fcb-7314fd779ac8	932b3634-9e63-49b0-b801-f69bedded3fd	A6_2020	-8.201	42.011	2020-06-27T17:44:00+00:00	2021-04-17T16:33:58+00:00
ce5f5bed-3753-4f25-80ea-69a77a2aa0ef	2a711d1f-9e0b-4368-afdc-1c0971d4120f	D5_2016	-8.184	42.017	2016-04-14T15:54:29+00:00	2016-08-18T16:18:10+00:00
d243b70c-d252-4b09-b03a-9df1741625eb	6e26ddef-ff49-48ba-85af-df38d4d4ecb3	F5_2017	-8.173	42.016	2017-07-13T21:55:50+00:00	2017-10-01T11:51:18+00:00
d24baa3b-d3df-4e60-ba7b-ea92d27686b7	b762eb3d-1d02-4348-ae4d-f6066a43761d	D4_2018	-8.184	42.022	2018-05-21T12:57:33+00:00	2018-10-13T13:42:24+00:00
d27587e5-0174-4dba-a25d-f7a7f33b75ca	e5bb60d8-3da3-4db1-8fb7-4f271816b528	D5_2020	-8.184	42.017	2020-06-28T17:53:20+00:00	2021-04-15T07:50:59+00:00
d36838bf-8bc9-461b-9f55-d91ba7feac5c	f2957a03-dc57-4db6-b4b4-434c4f6fb0d8	G8_2018	-8.165	42.002	2018-05-20T11:32:23+00:00	2018-10-15T16:06:02+00:00
d48578e4-b5ce-4c15-b22e-69a2d9296020	a715a16f-71ba-494c-bf59-62a30a7b1d4b	C1_2016	-8.189	42.036	2016-04-19T13:12:26+00:00	2016-06-22T17:52:30+00:00
d6467c70-a681-4f24-b900-497734f73eaf	6885775d-e96f-44ce-a895-a361c1d165a1	E5_2018	-8.179	42.014	2018-06-19T16:12:51+00:00	2018-10-15T11:43:02+00:00
d8c30cee-af68-41f0-9eba-ad5b68fd7033	0bf72b09-0f48-43fd-82a9-34105b23ac16	B5_2016	-8.195	42.017	2016-04-17T14:18:06+00:00	2016-08-20T12:06:30+00:00
d8f66d95-f5bd-46d4-bd5e-6862cbd19337	1555652a-6a5a-41e5-b6cd-5d38f55d9a43	H6_2019	-8.158	42.009	2019-05-08T18:19:20+00:00	2019-05-28T17:21:06+00:00
da66321f-3ba9-406a-93a5-7fa67724d71e	c70f71be-f9d5-4b51-bc58-9d7ae9af6b5b	C8_2018	-8.188	42.003	2018-05-19T13:17:06+00:00	2018-10-11T14:25:33+00:00
daa2d8d5-5808-4e8b-8b60-47563127e458	53afb08f-42af-4e82-aeb1-55928f9564f8	E3_2017	-8.18	42.025	2017-05-31T11:25:05+00:00	2017-09-29T09:49:24+00:00
db332b81-967c-4e7c-9c56-34bd4053aace	8bced311-7819-459b-9613-34808612bd69	B1_2017	-8.194	42.035	2017-05-13T12:28:29+00:00	2017-09-30T13:10:02+00:00
dcdf8a8e-d43f-4095-97e0-1f8b49caf003	83e24535-bfb0-4359-8c5a-b4458248a679	B6_2019	-8.195	42.013	2019-05-13T08:21:45+00:00	2019-10-06T11:47:24+00:00
dd3e6754-55d2-474a-b488-b74af92027d0	20ce9571-f12d-4523-9e23-7b2b7b6b7dc5	E2_2020	-8.177	42.03	2020-06-02T13:35:38+00:00	2021-04-10T14:55:51+00:00
dd83f28c-db68-4d8d-bcd2-85ba9f2767a5	2517f2e2-ccaa-483a-b732-5a95e3a483f3	A3_2016	-8.204	42.027	2016-04-19T12:36:18+00:00	2016-06-20T15:15:20+00:00
ddd38dcc-d145-400c-9ad6-900a0de734ee	d3eb9973-daab-47b9-b1cd-0e2b54fc40c2	B4_2017	-8.195	42.021	2017-05-15T12:58:51+00:00	2017-09-29T22:56:10+00:00
debcbb5e-c786-4890-bf1b-afcd3703fdec	da2de930-ca1c-4397-abcb-e4741e00905d	E4_2020	-8.177	42.02	2020-06-25T16:15:32+00:00	2021-05-05T18:54:59+00:00
df608a82-0fb0-4ea3-bc06-d23cd0c5cfe6	e6686515-2ad7-4247-80e1-f30531068e59	F4_2016	-8.173	42.021	2016-04-14T15:27:39+00:00	2016-08-21T10:01:27+00:00
e103080c-18c7-45e3-9a7e-388fe353acca	3a1c3020-5c39-4909-b081-5fa122a1ecf2	D5_2018	-8.184	42.017	2018-05-29T15:22:51+00:00	2018-10-15T11:42:13+00:00
e1328d4e-6094-477d-ace4-fbeaf75cc996	34dfd0ab-e3f7-4606-95ae-db596fe4fb4c	B3_2016	-8.197	42.027	2016-04-17T15:38:44+00:00	2016-06-26T13:31:46+00:00
e167b8e2-b69f-4f1c-80fb-6f0778a4d33f	7d46265e-0d07-4f5b-a833-69be42c6e5cd	B2_2015	-8.195	42.032	2015-05-15T16:35:16+00:00	2015-06-17T16:32:26+00:00
e19e3a4f-3278-4c3a-8476-dd524f718805	39c730f1-064a-4358-8a49-b97847c65638	A6_2015	-8.202	42.01	2015-05-17T17:06:14+00:00	2015-08-15T11:10:54+00:00
e4532d15-d209-4d92-b84e-7bea2c13c1a0	03ca6811-183d-4067-b4ad-78d4799bff09	D3_2016	-8.187	42.025	2016-04-22T21:45:11+00:00	2016-08-18T12:18:24+00:00
e4a27d96-4aaf-4f36-b698-e4cbeda7c2f9	0fdf6b2e-1e79-4f07-8ce7-f4d62a58f4f5	F6_2020	-8.173	42.011	2020-06-27T05:40:03+00:00	2021-03-02T14:29:22+00:00
e5548e1a-356d-44d4-893c-9c8b8ef5bbf4	84732537-f20f-4155-a765-c11c4c33c02b	G5_2020	-8.167	42.016	2020-07-03T11:10:16+00:00	2020-11-20T22:56:00+00:00
e5dfb3c7-8530-4e7a-977f-5569baa8a9ee	a3b4009e-f58e-4d67-b955-d3484d600d9e	G4_2015	-8.165	42.02	2015-05-19T22:22:34+00:00	2015-06-03T23:35:34+00:00
e64c5499-5865-4956-b861-ed6cbb3d02a0	f1236b59-d061-48eb-b073-76e9f172a606	B8_2019	-8.196	42.004	2019-05-18T19:05:30+00:00	2019-10-05T15:24:47+00:00
e6e6f876-0872-4481-94b4-2e1532548d65	c95f6a4b-3559-44a1-a0e0-371b21570b18	F7_2020	-8.172	42.007	2020-07-02T03:08:53+00:00	2021-03-21T03:42:07+00:00
e7c8e493-fb42-407e-8a71-296df07f9f55	76a47132-d25d-476c-9ff5-e7f2a79d4b00	H7_2017	-8.159	42.004	2017-08-02T11:35:07+00:00	2017-10-03T18:50:15+00:00
e860bfe3-7c78-4ac7-8b78-3fa212c45d43	fa02472f-1345-42cc-a009-394aac16865e	A8_2018	-8.201	42.003	2018-05-19T20:44:24+00:00	2018-10-11T10:58:20+00:00
e8c5e48f-47af-4fe0-8cca-56a6d8c65d39	e0e77a1b-6128-4451-ab3e-8d32cd3a6b25	E6_2015	-8.177	42.011	2015-05-08T17:45:52+00:00	2015-08-12T09:54:29+00:00
e9449755-47ba-4ee5-8fc6-ecc7f59cc9af	2cb9274e-99e8-428a-b522-5d203d9acebf	E2_2019	-8.177	42.031	2019-05-10T14:26:07+00:00	2019-08-04T16:46:34+00:00
ea21ddcb-73c7-43a1-8d90-dd8663a48335	fdcfd4d2-7d1e-4af5-9cae-3d986115afd0	E2_2016	-8.177	42.031	2016-04-14T12:56:09+00:00	2016-08-18T13:06:37+00:00
ea6f4c05-a932-4438-88b3-a27925aaf63a	1be06a71-95d7-49dd-a1db-fcb330cfd2c1	E5_2019	-8.179	42.014	2019-05-10T17:03:05+00:00	2019-07-04T16:05:45+00:00
eb41fcd4-6cd0-4694-9f72-d65cfa5b70fb	9116eba2-6ab6-4c56-bf18-cb718bfe1f9c	C4_2015	-8.189	42.021	2015-05-12T15:39:11+00:00	2015-05-29T11:43:30+00:00
eb542b02-e4ce-44fe-becd-c622b37647dd	d647f5db-e4e6-4e1c-89a7-ad92e06830f9	F1_2016	-8.171	42.033	2016-04-14T13:12:33+00:00	2016-08-18T11:19:47+00:00
eba6f2dd-cb8b-449a-af88-186d60426ef1	18181a54-f52b-4bee-aac8-59af75ba07bf	H6_2015	-8.159	42.009	2015-05-14T16:49:14+00:00	2015-06-03T13:59:20+00:00
eba961ad-a212-42b2-ba53-56444e8c6ebf	656900e9-1721-428c-8e19-0a57944221b5	F8_2015	-8.17	42.003	2015-05-07T10:33:31+00:00	2015-08-19T15:46:12+00:00
ecb77bac-1ef8-458f-a15c-98b81f65197f	0fb03526-55d9-4c21-8a8f-5f7161da3b8a	H8_2019	-8.159	42	2019-05-08T16:26:28+00:00	2019-10-03T11:32:20+00:00
ecd437ac-eaf0-4739-9cc1-8b66ca7bb5b2	33f8529a-f046-4f42-911a-0f92f444dabd	H7_2020	-8.159	42.005	2020-06-26T18:58:02+00:00	2021-05-02T14:20:23+00:00
ed755605-3a4d-494f-abfe-47e336fd3418	fda0b942-c8c6-4e77-8c3f-a16ca6bd29ba	D2_2016	-8.183	42.03	2016-04-17T12:03:05+00:00	2016-08-18T16:32:44+00:00
edd67aff-6b54-4ad5-80ec-94dcd3e1a67d	7b692207-b4c1-4cb2-ada2-b7ce7e8a62ba	C2_2020	-8.188	42.03	2020-06-29T16:44:15+00:00	2021-05-05T15:21:51+00:00
ee1f17f0-d5f1-45f1-9582-9b4e99e0f0a0	01bc080b-124a-4988-a4b8-373c45577c71	A6_2017	-8.202	42.01	2017-05-28T06:36:10+00:00	2017-09-30T13:15:25+00:00
ee427723-bcb0-4023-8c02-2e023316c191	b203020a-6e95-47d9-a1c8-6416787c7433	B2_2019	-8.195	42.032	2019-05-12T15:28:02+00:00	2019-10-03T15:56:24+00:00
eee50bab-51c0-41e9-a809-c4296191fa33	59b06767-a078-42ce-b476-f6a065d3e51a	E1_2017	-8.176	42.034	2017-05-27T21:36:42+00:00	2017-10-02T09:51:08+00:00
ef527b16-135f-4404-a784-c00434be1545	25a17c89-556a-469b-a16a-fc5c554f952c	D8_2015	-8.182	42.002	2015-05-18T11:15:32+00:00	2015-08-18T13:02:06+00:00
f0aaf4ea-53b6-42b7-a3ac-637ee9d6e899	55f4e6fb-c6be-4a52-88fb-8c12cb7a9280	C7_2017	-8.188	42.008	2017-05-10T18:42:03+00:00	2017-09-18T15:16:27+00:00
f0cd2c37-80b0-45ee-ac1e-644c9a6ed82a	605d16c2-a218-47e0-92b1-cf84784178a4	B8_2016	-8.196	42.004	2016-04-16T13:49:34+00:00	2016-06-27T16:45:13+00:00
f1ecdb46-1b52-41ff-9e73-81dd00924f58	21942995-1898-4eee-8394-2218c268c671	H6_2016	-8.159	42.009	2016-04-16T17:09:27+00:00	2016-08-20T17:49:25+00:00
f2cea32a-7e3a-45d9-af84-fd2b0fe234e5	af295ea4-cd74-4e0d-9b2c-97f231ecdc7e	B3_2019	-8.197	42.026	2019-05-12T17:08:42+00:00	2019-10-03T15:41:10+00:00
f3adf708-36b4-4d4f-8a8e-bbf476dd65e6	56f93782-5180-4c22-97cc-b25c047077bc	G1_2020	-8.166	42.034	2020-06-27T11:50:02+00:00	2020-09-19T22:52:06+00:00
f523a1a9-7304-4611-800c-1d463f0e7342	00b43f2e-7468-40f0-8642-b0d854bbb509	D4_2015	-8.183	42.022	2015-05-08T13:28:54+00:00	2015-05-29T12:31:11+00:00
f531bb01-d3d5-4171-8384-025f7233da2b	d098defd-902d-498f-8dad-507ea1738dc6	E1_2016	-8.176	42.034	2016-04-14T12:33:28+00:00	2016-08-18T10:51:06+00:00
f706d08c-af97-4f8b-89c2-9f3e8d2a41b9	60f785d4-9090-42d2-bb90-e4979523afb8	D5_2019	-8.184	42.016	2019-05-10T16:10:28+00:00	2019-10-06T13:19:04+00:00
f7732a94-0753-409a-ad00-5a340175cb96	93038049-8324-45aa-92a8-10c3a8701263	D1_2017	-8.182	42.034	2017-05-15T06:45:50+00:00	2017-10-03T11:37:01+00:00
f816816d-4555-45e9-9e77-dd03879efd5b	e19ecd3b-9b26-4874-9acf-94a206f074ca	B2_2016	-8.195	42.031	2016-04-19T12:14:16+00:00	2016-06-06T12:57:20+00:00
f83afbc9-0673-40bf-bf5b-bfd5b404e28d	8cfc8c1c-ccdc-4557-8a93-65bde24dccb8	F2_2020	-8.171	42.031	2020-06-25T13:42:14+00:00	2021-05-03T12:16:24+00:00
f8aa3ef4-c9ef-4677-a07e-ecbe38a276f2	cf0f8ffa-d5a6-4c36-bcc0-feca1802041e	H8_2018	-8.158	42	2018-05-20T15:37:17+00:00	2018-10-12T10:40:39+00:00
f8aad458-b877-42ca-a2c9-507674eda1ed	25f9357c-f7d1-46cb-8221-005baf0abedb	F7_2016	-8.172	42.007	2016-04-14T16:51:55+00:00	2016-08-18T19:24:34+00:00
f8ff580c-6095-4040-a343-0928869e1503	de7a6c3b-e8dc-44b1-b178-956a271b644f	E2_2017	-8.177	42.03	2017-05-18T17:14:39+00:00	2017-10-02T10:03:44+00:00
f989b6ef-8b29-4fd3-9e3d-57a179355040	355ad1e8-1645-4115-a73a-dd512bebd05f	G4_2018	-8.165	42.02	2018-05-24T06:09:43+00:00	2018-09-09T06:28:29+00:00
f995aac5-9157-4073-8332-f8629eabf958	41da40e4-eb3a-4d97-85bc-b2c4bc9666f8	B4_2019	-8.195	42.021	2019-05-10T18:46:09+00:00	2019-05-28T11:53:37+00:00
f9ffb750-b08a-4231-a651-c24c7b4178c5	7aa06559-d069-4d35-b040-3df548312e64	F8_2019	-8.172	42.003	2019-05-07T13:02:55+00:00	2019-10-05T16:37:43+00:00
fac1418b-f7af-493b-9b68-a190d68d5af3	68749718-665a-42fa-8105-51a9dd7e023d	A6_2019	-8.201	42.011	2019-05-13T08:42:49+00:00	2019-05-31T11:07:35+00:00
fb50af2b-f378-43d0-98f7-d1943dcc36a2	847a47f7-842e-40fc-a336-182b207d9378	B3_2015	-8.198	42.026	2015-05-12T16:06:46+00:00	2015-08-15T12:54:16+00:00
fc62c16a-a1f0-4143-a183-aa6c9f6865e4	b064e8a8-ec8e-42da-87d3-1bd8674ce49a	D7_2015	-8.184	42.007	2015-05-11T15:14:39+00:00	2015-05-19T23:36:51+00:00
fc8ef598-4304-4a11-b7de-badda2e7753f	ad24524e-3b8a-4548-89ee-1d4b59b55d58	B1_2018	-8.194	42.035	2018-05-23T00:35:05+00:00	2018-10-11T13:24:16+00:00
ffe45a35-bc88-4655-ba8e-86a4d230b134	2d685a7c-7875-45a8-8517-b6d0211a5605	B4_2016	-8.195	42.021	2016-04-17T13:44:24+00:00	2016-08-18T13:31:05+00:00
ffe74798-d67b-4846-b501-28a82f1ce561	5074a90b-60db-47a3-b900-be178abc1916	E4_2017	-8.177	42.02	2017-05-14T12:36:53+00:00	2017-10-01T11:30:20+00:00
