# Supplementary material for: Long-term monitoring of mammal communities in the Peneda-Gerês National Park using camera-trap data
Source: Biodivers Data J. 2023 Apr 20;11:e99588. doi: 10.3897/BDJ.11.e99588 (PMC10848441; doi:10.3897/BDJ.11.e99588)
Supplement: Supplementary material 5 — CamtrapDP_observations_Peneda [file bdj-11-e99588-s005.csv]

observationID	deploymentID	sequenceID	timestamp	observationType	cameraSetup	taxonID	scientificName	classificationMethod	classifiedBy	classificationTimestamp	classificationConfidence
24304485-1b99-48b7-a3ef-0a6ce2ef32c3	00353362-d326-4c36-9f75-6c11a5836986	b3fe600d-e846-4a42-b6dd-d13999738473	2017-07-20T00:59:56+00:00	animal	False	QSF3	Capreolus capreolus	human	Annika Zuleger	2022-05-18T15:00:00Z
7e89b8cc-0706-4abf-bd17-6e2602b5b485	00353362-d326-4c36-9f75-6c11a5836986	286c87a6-ddf8-4e66-86e3-d202b5e60f4d	2017-10-03T10:58:11+00:00	human	False	6MB3T	Homo sapiens	human	Annika Zuleger	2022-05-18T15:00:00Z
5d48109e-4265-4a44-a442-e7c0dc1b4b8b	01aa248d-eddf-43db-8c85-6e4da3b7f7e9	7e192817-48c9-45c2-a8d1-0517e26ac74a	2018-05-20T08:00:00+00:00	blank	False			human	Annika Zuleger	2018-05-20T08:00:00Z
b93b9fc2-0c2b-4f1e-b736-5d75564e3b47	01aa248d-eddf-43db-8c85-6e4da3b7f7e9	74e93a05-725d-4641-95f0-e4d5a62ae3e9	2018-05-20T08:15:00+00:00	blank	False			human	Annika Zuleger	2018-05-20T08:15:00Z
9117e7b4-3daa-43f6-8a61-4bef4b01fbd3	01aa248d-eddf-43db-8c85-6e4da3b7f7e9	95eb36eb-3e92-4708-a673-9c66d24f4186	2018-05-20T08:30:00+00:00	blank	False			human	Annika Zuleger	2018-05-20T08:30:00Z
bb50727d-9b6e-4e50-8353-8dc88c84e22d	01aa248d-eddf-43db-8c85-6e4da3b7f7e9	cd4e098f-0c1b-4de3-9208-47796deebff9	2018-05-20T08:45:00+00:00	blank	False			human	Annika Zuleger	2018-05-20T08:45:00Z
5d80500d-3b54-4149-ad9e-402d43e862ae	01aa248d-eddf-43db-8c85-6e4da3b7f7e9	77331301-f2b0-49b1-bb79-70de37fd9730	2018-05-21T08:00:00+00:00	blank	False			human	Annika Zuleger	2018-05-21T08:00:00Z
46d9e4c8-8628-4051-a09a-aeb7e93ea9f0	01aa248d-eddf-43db-8c85-6e4da3b7f7e9	992b7377-bdc9-4b50-903a-31b1278ba1a2	2018-05-21T08:15:00+00:00	blank	False			human	Annika Zuleger	2018-05-21T08:15:00Z
199a7ae4-fbf7-40a9-bf88-7b6e632569e4	01aa248d-eddf-43db-8c85-6e4da3b7f7e9	4352d11f-afca-4467-af33-872ede3355bb	2018-05-21T08:30:00+00:00	blank	False			human	Annika Zuleger	2018-05-21T08:30:00Z
7573b91d-b758-4c6f-ac56-97674664c8b0	01aa248d-eddf-43db-8c85-6e4da3b7f7e9	71ac16af-14b9-46af-86b6-04171f09cb45	2018-05-21T08:45:00+00:00	blank	False			human	Annika Zuleger	2018-05-21T08:45:00Z
97673a01-3ebd-4759-8a4c-0adf78a5974d	01aa248d-eddf-43db-8c85-6e4da3b7f7e9	3b3d29ba-b2b1-4775-8d54-c3df770158d8	2018-05-22T08:00:00+00:00	blank	False			human	Annika Zuleger	2018-05-22T08:00:00Z
6924f3d3-de44-4820-b0d7-6fbe6285c1f8	01aa248d-eddf-43db-8c85-6e4da3b7f7e9	5de4c8b8-47ac-4c97-8be6-dd0211a08dd9	2018-05-22T08:15:00+00:00	blank	False			human	Annika Zuleger	2018-05-22T08:15:00Z
0a2bafed-dbaf-4a37-ba12-bdce35d269bc	01aa248d-eddf-43db-8c85-6e4da3b7f7e9	3dd82ff7-52ad-4659-80ad-7cce02bc45c9	2018-05-22T08:30:00+00:00	blank	False			human	Annika Zuleger	2018-05-22T08:30:00Z
3f5cd417-abb5-416a-94eb-ec2c5b8eaf68	01aa248d-eddf-43db-8c85-6e4da3b7f7e9	2d81fe7f-fda7-4520-8647-5040e22e48ce	2018-05-22T08:45:00+00:00	blank	False			human	Annika Zuleger	2018-05-22T08:45:00Z
55301a5a-ffb8-4fe8-8d05-eb39aee32a6e	01aa248d-eddf-43db-8c85-6e4da3b7f7e9	5cae2f82-98e9-4961-9bac-9266ef3793b6	2018-05-23T08:00:00+00:00	blank	False			human	Annika Zuleger	2018-05-23T08:00:00Z
f5b831f3-b934-4581-af08-e30aa14ce7de	01aa248d-eddf-43db-8c85-6e4da3b7f7e9	4bdf1f44-4e48-45d8-bc17-f9c271dff058	2018-05-23T08:15:00+00:00	blank	False			human	Annika Zuleger	2018-05-23T08:15:00Z
450ecae9-2a25-467f-b83c-7341e0074adb	01aa248d-eddf-43db-8c85-6e4da3b7f7e9	a9aa641f-7f72-4362-a617-ccb990a864e0	2018-05-23T08:30:00+00:00	blank	False			human	Annika Zuleger	2018-05-23T08:30:00Z
858d6884-cd94-4d3b-9878-5be67f8cdce4	01aa248d-eddf-43db-8c85-6e4da3b7f7e9	fd716f51-934d-4984-8f89-d348086b2fd0	2018-05-23T08:45:00+00:00	blank	False			human	Annika Zuleger	2018-05-23T08:45:00Z
4618ea2c-8fb2-4470-a143-f35420abfc0c	01aa248d-eddf-43db-8c85-6e4da3b7f7e9	864f4147-c1b8-45e0-b5cc-1f2935e9957c	2018-05-24T08:00:00+00:00	blank	False			human	Annika Zuleger	2018-05-24T08:00:00Z
b1539503-8877-430e-ab0c-6db7f7157ad1	01aa248d-eddf-43db-8c85-6e4da3b7f7e9	a62e8e5a-1426-4ad5-bfd2-4e5c2cc5caa4	2018-05-24T08:15:00+00:00	blank	False			human	Annika Zuleger	2018-05-24T08:15:00Z
43de871a-6c20-497a-b96e-adf24c5f5673	01aa248d-eddf-43db-8c85-6e4da3b7f7e9	e7f2dc65-4dbb-466f-9ac0-138d1d936f2f	2018-05-24T08:30:00+00:00	blank	False			human	Annika Zuleger	2018-05-24T08:30:00Z
23e0f6ca-9576-4f0b-b017-f1c821c704c9	01aa248d-eddf-43db-8c85-6e4da3b7f7e9	a4ddd4c9-e3c7-4664-81b5-fe72d7076317	2018-05-24T08:45:00+00:00	blank	False			human	Annika Zuleger	2018-05-24T08:45:00Z
5e06477d-de67-43b7-91cd-a7e1cf176db8	01aa248d-eddf-43db-8c85-6e4da3b7f7e9	3ef1d1bd-1e09-4e19-b873-a498a937b024	2018-05-25T08:00:00+00:00	blank	False			human	Annika Zuleger	2018-05-25T08:00:00Z
f6be3e7c-47e9-41d0-86ad-17581790b4eb	01aa248d-eddf-43db-8c85-6e4da3b7f7e9	b357e09b-ba1e-4902-83a0-433dbd7c90ea	2018-05-25T08:15:00+00:00	blank	False			human	Annika Zuleger	2018-05-25T08:15:00Z
f46a6768-d37b-4042-aa10-9fed1fc791af	01aa248d-eddf-43db-8c85-6e4da3b7f7e9	d01ed9ba-b1db-4c97-81b0-2b66b4a1977f	2018-05-25T08:30:00+00:00	blank	False			human	Annika Zuleger	2018-05-25T08:30:00Z
2ba299b7-3c72-4949-8067-11ddf9dcea52	01aa248d-eddf-43db-8c85-6e4da3b7f7e9	99682ad3-4e9d-4f98-af16-25acaf13ef3f	2018-05-25T08:45:00+00:00	blank	False			human	Annika Zuleger	2018-05-25T08:45:00Z
c5e139e1-347b-4285-866c-6468a3eb2c0e	01aa248d-eddf-43db-8c85-6e4da3b7f7e9	58950f70-8997-424d-ad71-a3f01f70c112	2018-05-26T08:00:00+00:00	blank	False			human	Annika Zuleger	2018-05-26T08:00:00Z
a827b974-74f4-471b-a575-734b148ad011	01aa248d-eddf-43db-8c85-6e4da3b7f7e9	f39bf4ba-7c90-4c96-bb47-7bf667b8633d	2018-05-26T08:15:00+00:00	blank	False			human	Annika Zuleger	2018-05-26T08:15:00Z
b445c527-d9ab-4112-a7a8-55e87eb9a73b	01aa248d-eddf-43db-8c85-6e4da3b7f7e9	dda90024-5baa-4f00-b830-26286a03d940	2018-05-26T08:30:00+00:00	blank	False			human	Annika Zuleger	2018-05-26T08:30:00Z
ec4ef747-6d7d-4700-9f28-93c28dc33a9c	01aa248d-eddf-43db-8c85-6e4da3b7f7e9	f0013bee-48fc-4407-9502-d1a2ef49c38f	2018-05-26T08:45:00+00:00	blank	False			human	Annika Zuleger	2018-05-26T08:45:00Z
8e4934ea-5b3f-4c16-995a-87334bbdde0a	01aa248d-eddf-43db-8c85-6e4da3b7f7e9	cbe11860-ac38-4866-84fe-8e8988147a9d	2018-05-27T08:00:00+00:00	blank	False			human	Annika Zuleger	2018-05-27T08:00:00Z
f03d5f66-1946-4d5f-b346-c80a79bb255f	01aa248d-eddf-43db-8c85-6e4da3b7f7e9	8ad688b8-02ac-4bba-8163-4b797248bf69	2018-05-27T08:15:00+00:00	blank	False			human	Annika Zuleger	2018-05-27T08:15:00Z
f50a97bc-f355-4c49-b50d-72b4042909ae	01aa248d-eddf-43db-8c85-6e4da3b7f7e9	7aaaa130-38af-4f37-be8a-23ae9cf1fbd2	2018-05-27T08:30:00+00:00	blank	False			human	Annika Zuleger	2018-05-27T08:30:00Z
7bc04796-94d5-48b9-9853-515ec07a5b7a	01aa248d-eddf-43db-8c85-6e4da3b7f7e9	f2b9141a-236e-4939-9314-703c4272688c	2018-05-27T08:45:00+00:00	blank	False			human	Annika Zuleger	2018-05-27T08:45:00Z
1e773ae6-6ec5-47b9-96f5-80d030515a9c	01aa248d-eddf-43db-8c85-6e4da3b7f7e9	b95b1099-dd57-4197-aeb3-5f3b536eda38	2018-05-28T08:00:00+00:00	blank	False			human	Annika Zuleger	2018-05-28T08:00:00Z
d6f739b2-b177-45f8-97e6-f89a166e6109	01aa248d-eddf-43db-8c85-6e4da3b7f7e9	39d4bdcc-b2b6-40d1-9e22-12c9cc406d40	2018-05-28T08:15:00+00:00	blank	False			human	Annika Zuleger	2018-05-28T08:15:00Z
b83d5ae6-31bb-420e-82e9-ea8a50d3cd32	01aa248d-eddf-43db-8c85-6e4da3b7f7e9	d8422082-7333-4737-ae62-def5fd4f56ab	2018-05-28T08:30:00+00:00	blank	False			human	Annika Zuleger	2018-05-28T08:30:00Z
8f4ad9f8-543d-4132-a884-c39e53e0a024	01aa248d-eddf-43db-8c85-6e4da3b7f7e9	98a30b33-48a1-41f8-8fb3-90da208c1c7f	2018-05-28T08:45:00+00:00	blank	False			human	Annika Zuleger	2018-05-28T08:45:00Z
fa1709b4-f41b-4d57-9902-02e5e9bba1e2	01aa248d-eddf-43db-8c85-6e4da3b7f7e9	57e0d431-c198-4a3a-a8eb-b5479e84c145	2018-05-29T08:00:00+00:00	blank	False			human	Annika Zuleger	2018-05-29T08:00:00Z
55cc189c-ffc3-4dcd-ba22-89b60d6a2ebe	01aa248d-eddf-43db-8c85-6e4da3b7f7e9	524af8dd-5a60-4f5f-898b-36078bfd0ca8	2018-05-29T08:15:00+00:00	blank	False			human	Annika Zuleger	2018-05-29T08:15:00Z
7ebb3f0f-a994-45ec-aa72-1d33b30fe0c7	01aa248d-eddf-43db-8c85-6e4da3b7f7e9	d3925669-fb70-44fa-be64-6adb1bd196b9	2018-05-29T08:30:00+00:00	blank	False			human	Annika Zuleger	2018-05-29T08:30:00Z
fb731164-642d-45c3-a51a-81b96a412ad3	01aa248d-eddf-43db-8c85-6e4da3b7f7e9	b9bc362f-61e4-4756-970f-d7e09c18ea23	2018-05-29T08:45:00+00:00	blank	False			human	Annika Zuleger	2018-05-29T08:45:00Z
b9c82f56-b648-414f-b28c-5b57a4f78f83	01aa248d-eddf-43db-8c85-6e4da3b7f7e9	42aeec9d-971a-44b1-a3fa-0b8e744bceb9	2018-05-30T08:00:00+00:00	blank	False			human	Annika Zuleger	2018-05-30T08:00:00Z
dc27bb7d-10e2-4509-9a3b-78ef78221d59	01aa248d-eddf-43db-8c85-6e4da3b7f7e9	16b5b27e-111e-4f6e-a068-8174e9ccdecb	2018-05-30T08:15:00+00:00	blank	False			human	Annika Zuleger	2018-05-30T08:15:00Z
60fd69ef-18f9-4d1e-a32e-0fcde1c5a4a6	01aa248d-eddf-43db-8c85-6e4da3b7f7e9	6f3ca4d9-bce5-474e-b9ac-fcb1d2a03d62	2018-05-30T08:30:00+00:00	blank	False			human	Annika Zuleger	2018-05-30T08:30:00Z
74f5bee0-88f8-4c92-a778-0ff5f1b68d73	01aa248d-eddf-43db-8c85-6e4da3b7f7e9	14c6d77a-2c68-4559-ae34-0a3241e13bfb	2018-05-30T08:45:00+00:00	blank	False			human	Annika Zuleger	2018-05-30T08:45:00Z
897bba4f-337e-40e6-9748-287edcb270fb	01aa248d-eddf-43db-8c85-6e4da3b7f7e9	2c372797-9e67-44b1-997f-354f2f18b156	2018-05-31T08:00:00+00:00	blank	False			human	Annika Zuleger	2018-05-31T08:00:00Z
4a4a0e6b-725c-4bf7-82c1-0bff7f4dad00	01aa248d-eddf-43db-8c85-6e4da3b7f7e9	98222bd6-2900-4e5e-909f-216b70e3eb2a	2018-05-31T08:15:00+00:00	blank	False			human	Annika Zuleger	2018-05-31T08:15:00Z
e38fc4a4-da4f-40df-8d58-f231e4a8309a	01aa248d-eddf-43db-8c85-6e4da3b7f7e9	57a0fcaf-b9b0-478f-a7bf-2f13d8abe16a	2018-05-31T08:30:00+00:00	blank	False			human	Annika Zuleger	2018-05-31T08:30:00Z
0db4ab11-8253-44a0-9b3d-1e60095d32fb	01aa248d-eddf-43db-8c85-6e4da3b7f7e9	379cf82b-405f-40ed-b3ee-b3606b0b1895	2018-05-31T08:45:00+00:00	blank	False			human	Annika Zuleger	2018-05-31T08:45:00Z
06d54097-46bb-4b1f-ae3e-4dafe6c5ad72	01aa248d-eddf-43db-8c85-6e4da3b7f7e9	65a49b07-dd1f-47e2-aac7-3533e1591574	2018-06-01T08:00:00+00:00	blank	False			human	Annika Zuleger	2018-06-01T08:00:00Z
5b9a5bb4-b7d0-4823-9173-4c9110d1fecb	01aa248d-eddf-43db-8c85-6e4da3b7f7e9	71243e7d-85f7-43ef-b9a1-932e706d95c0	2018-06-01T08:15:00+00:00	blank	False			human	Annika Zuleger	2018-06-01T08:15:00Z
c56c3c3b-9cb0-45ed-b454-0a137ea3bc47	01aa248d-eddf-43db-8c85-6e4da3b7f7e9	dbb686b5-6297-476f-84da-e8b7f9ed5ac8	2018-06-01T08:30:00+00:00	blank	False			human	Annika Zuleger	2018-06-01T08:30:00Z
c55f5bbc-4f3b-4386-840a-09b00aba570d	01aa248d-eddf-43db-8c85-6e4da3b7f7e9	458beebc-fee7-4f1b-96fb-6f48cfd5d446	2018-06-01T08:45:00+00:00	blank	False			human	Annika Zuleger	2018-06-01T08:45:00Z
6ea3cdad-ee15-46e8-8f42-485c8492fe65	01aa248d-eddf-43db-8c85-6e4da3b7f7e9	d3ab8516-39ec-4482-9d70-7c4621437c01	2018-06-02T08:00:00+00:00	blank	False			human	Annika Zuleger	2018-06-02T08:00:00Z
910d1c47-58bb-4ee0-b36e-18d742a933a2	01aa248d-eddf-43db-8c85-6e4da3b7f7e9	bf2e11fc-d154-4a18-ab3b-29db67443331	2018-06-02T08:15:00+00:00	blank	False			human	Annika Zuleger	2018-06-02T08:15:00Z
85a53e6b-109c-464e-952b-0f61763f19c7	01aa248d-eddf-43db-8c85-6e4da3b7f7e9	5329081f-3406-4e8f-903b-1b6a03cc2b38	2018-06-02T08:30:00+00:00	blank	False			human	Annika Zuleger	2018-06-02T08:30:00Z
75e08ed0-c743-49d9-9fc2-5a6e2bdf3c22	01aa248d-eddf-43db-8c85-6e4da3b7f7e9	60f12a52-df43-4a14-9f06-4db64bf0493f	2018-06-02T08:45:00+00:00	blank	False			human	Annika Zuleger	2018-06-02T08:45:00Z
b2586bc2-22fe-4723-8fd4-24bc761d97d7	01aa248d-eddf-43db-8c85-6e4da3b7f7e9	14b99910-26de-4a03-a3c8-e52f0b4cc919	2018-06-03T08:00:00+00:00	blank	False			human	Annika Zuleger	2018-06-03T08:00:00Z
26a4ce97-1c5d-4eb3-bf4b-6240d056b551	01aa248d-eddf-43db-8c85-6e4da3b7f7e9	57f91e3f-c100-4368-b06d-2530734d08e6	2018-06-03T08:15:00+00:00	blank	False			human	Annika Zuleger	2018-06-03T08:15:00Z
4143e3f3-1d75-4bdc-b2d1-c9d666530930	01aa248d-eddf-43db-8c85-6e4da3b7f7e9	6ec62562-9252-4cd9-8f14-e813d29a47d4	2018-06-03T08:30:00+00:00	blank	False			human	Annika Zuleger	2018-06-03T08:30:00Z
fc9b3d34-bee6-4fca-bc46-8c8b584e7252	01aa248d-eddf-43db-8c85-6e4da3b7f7e9	f33cb222-6fdd-4ea3-9348-f77f410f2054	2018-06-03T08:45:00+00:00	blank	False			human	Annika Zuleger	2018-06-03T08:45:00Z
f5918152-06c6-4088-8b04-a36ba98ca4b3	01aa248d-eddf-43db-8c85-6e4da3b7f7e9	eecf7e10-877e-4ae4-bec5-1c1c96da4eac	2018-06-04T08:00:00+00:00	blank	False			human	Annika Zuleger	2018-06-04T08:00:00Z
c6275080-874a-4d5e-92cf-7138b4c901ac	01aa248d-eddf-43db-8c85-6e4da3b7f7e9	7234d688-6782-45ef-b2cf-8c45b5fcafed	2018-06-04T08:15:00+00:00	blank	False			human	Annika Zuleger	2018-06-04T08:15:00Z
d9668d3b-9c30-42a5-bbe1-2eea1d415a57	01aa248d-eddf-43db-8c85-6e4da3b7f7e9	5ab5536e-59b9-48cc-9a0c-1102cf8b7553	2018-06-04T08:30:00+00:00	blank	False			human	Annika Zuleger	2018-06-04T08:30:00Z
90437e54-30a9-4dc7-963b-90e5980bdc50	01aa248d-eddf-43db-8c85-6e4da3b7f7e9	6aa3096b-8291-48be-8950-b3917e37aebc	2018-06-04T08:45:00+00:00	blank	False			human	Annika Zuleger	2018-06-04T08:45:00Z
e1820a57-f64f-4dd5-a6be-90d3a851a562	01aa248d-eddf-43db-8c85-6e4da3b7f7e9	463b50bf-8891-404b-bfa1-2fafea110096	2018-06-05T08:00:00+00:00	blank	False			human	Annika Zuleger	2018-06-05T08:00:00Z
e7a53973-9125-4f22-bb27-6356dbd8ed46	01aa248d-eddf-43db-8c85-6e4da3b7f7e9	fda7c777-080d-48fa-bf94-58117a8e673a	2018-06-05T08:15:00+00:00	blank	False			human	Annika Zuleger	2018-06-05T08:15:00Z
02d32852-2d58-4b80-9ce2-0422dce6ff8b	01aa248d-eddf-43db-8c85-6e4da3b7f7e9	8843ba70-e99a-47ab-9890-35184a87750d	2018-06-05T08:30:00+00:00	blank	False			human	Annika Zuleger	2018-06-05T08:30:00Z
08730d07-8273-4e3d-814c-6014bb6cb4d4	01aa248d-eddf-43db-8c85-6e4da3b7f7e9	36b397a9-210b-4bf4-96cd-9083ab8a52d0	2018-06-05T08:45:00+00:00	blank	False			human	Annika Zuleger	2018-06-05T08:45:00Z
e22f75c5-af3c-4465-8086-f0c9789fe77d	01aa248d-eddf-43db-8c85-6e4da3b7f7e9	d1e39adf-98a0-41ce-bfa1-9786351d83ad	2018-06-06T08:00:00+00:00	blank	False			human	Annika Zuleger	2018-06-06T08:00:00Z
958987b0-0f4c-48d8-a512-aa0755c187dc	01aa248d-eddf-43db-8c85-6e4da3b7f7e9	d1c59b39-b93c-4b11-9e58-309156e96c12	2018-06-06T08:15:00+00:00	blank	False			human	Annika Zuleger	2018-06-06T08:15:00Z
61026ae2-c24b-4ecd-a5b3-40267eaa9d0e	01aa248d-eddf-43db-8c85-6e4da3b7f7e9	6cfdcab8-f2c2-4e5c-b521-fbb39831b174	2018-06-06T08:30:00+00:00	blank	False			human	Annika Zuleger	2018-06-06T08:30:00Z
db49d910-df81-43e5-ab26-1af5e439ed15	01aa248d-eddf-43db-8c85-6e4da3b7f7e9	6579a1f5-8b1d-4bee-a68a-1c484b158e3f	2018-06-06T08:45:00+00:00	blank	False			human	Annika Zuleger	2018-06-06T08:45:00Z
49ecea25-a9ab-4af1-9585-eff73db0beac	01aa248d-eddf-43db-8c85-6e4da3b7f7e9	e9086723-0dc4-49e7-85b0-446ea93fd047	2018-06-07T08:00:00+00:00	blank	False			human	Annika Zuleger	2018-06-07T08:00:00Z
fc168383-d3cd-477d-85cf-d5aa804e6070	01aa248d-eddf-43db-8c85-6e4da3b7f7e9	20e2b4b7-e1c5-4157-bfad-09228a0ee8fa	2018-06-07T08:15:00+00:00	blank	False			human	Annika Zuleger	2018-06-07T08:15:00Z
d84879e8-db73-453d-bca0-c583f2386ba5	01aa248d-eddf-43db-8c85-6e4da3b7f7e9	78c51900-bede-48fa-b673-fa1b31c680de	2018-06-07T08:30:00+00:00	blank	False			human	Annika Zuleger	2018-06-07T08:30:00Z
27855e4a-b1f1-4b90-9707-8a3c9fa7def5	01aa248d-eddf-43db-8c85-6e4da3b7f7e9	1a70b6be-03e6-4013-8bc1-b1bff6b8b519	2018-06-07T08:45:00+00:00	blank	False			human	Annika Zuleger	2018-06-07T08:45:00Z
ad5d0bd5-4394-4107-a7ec-d48476a60956	01aa248d-eddf-43db-8c85-6e4da3b7f7e9	da54ff46-4527-4f36-a47d-6d31a257ce2c	2018-06-08T08:00:00+00:00	blank	False			human	Annika Zuleger	2018-06-08T08:00:00Z
24837a12-b1f6-4470-87c7-c3e41203ecb0	01aa248d-eddf-43db-8c85-6e4da3b7f7e9	cedfa2da-5263-4af4-a6b1-6e2420607035	2018-06-08T08:15:00+00:00	blank	False			human	Annika Zuleger	2018-06-08T08:15:00Z
dbb15109-9839-4927-a637-a45f5da00a68	01aa248d-eddf-43db-8c85-6e4da3b7f7e9	6237ea79-5e45-408d-a254-6bb65c092810	2018-06-08T08:30:00+00:00	blank	False			human	Annika Zuleger	2018-06-08T08:30:00Z
30bb890a-ced6-4909-9145-8c2abb028752	01aa248d-eddf-43db-8c85-6e4da3b7f7e9	60cd2863-092c-4d64-a90c-dc1732489dac	2018-06-08T08:45:00+00:00	blank	False			human	Annika Zuleger	2018-06-08T08:45:00Z
764ef22c-3682-41f4-a82f-42b673a9748d	01aa248d-eddf-43db-8c85-6e4da3b7f7e9	4b0673a4-1c4c-4d04-a428-4d75acf86892	2018-06-09T08:00:00+00:00	blank	False			human	Annika Zuleger	2018-06-09T08:00:00Z
5eda05f5-013b-4e0b-b8be-7a2d6e21a8b4	01aa248d-eddf-43db-8c85-6e4da3b7f7e9	31b8e958-aacb-4432-bf35-70d8ea82158e	2018-06-09T08:15:00+00:00	blank	False			human	Annika Zuleger	2018-06-09T08:15:00Z
c2acbb8a-e00c-4b4c-9eb0-fdb19f9a3bdf	01aa248d-eddf-43db-8c85-6e4da3b7f7e9	120dd84a-b322-4e90-957d-8b138176d116	2018-06-09T08:30:00+00:00	blank	False			human	Annika Zuleger	2018-06-09T08:30:00Z
cad68f08-37bc-4a62-a6dd-9ca54c4e2699	01aa248d-eddf-43db-8c85-6e4da3b7f7e9	29e59df1-f369-4dfd-8749-77d86bd19620	2018-06-09T08:45:00+00:00	blank	False			human	Annika Zuleger	2018-06-09T08:45:00Z
11e0e825-1c1a-48d8-a16c-42923d85bbda	01aa248d-eddf-43db-8c85-6e4da3b7f7e9	2311b2d8-70fd-49d5-94bb-b6228f6a5044	2018-06-10T08:00:00+00:00	blank	False			human	Annika Zuleger	2018-06-10T08:00:00Z
213b3a0e-5cb6-4044-9b88-c6276808e7a2	01aa248d-eddf-43db-8c85-6e4da3b7f7e9	4d5e6920-33a1-4323-a045-123083f9fddf	2018-06-10T08:15:00+00:00	blank	False			human	Annika Zuleger	2018-06-10T08:15:00Z
e67885a7-77c7-4896-bd04-3d24bfeeafd8	01aa248d-eddf-43db-8c85-6e4da3b7f7e9	615a6381-04e7-45d4-9ffe-724dc5dba61b	2018-06-10T08:30:00+00:00	blank	False			human	Annika Zuleger	2018-06-10T08:30:00Z
478c7248-f8c3-4caf-b48a-e6ede3210f98	01aa248d-eddf-43db-8c85-6e4da3b7f7e9	6520cde8-deca-4cff-87df-8461442a6915	2018-06-10T08:45:00+00:00	blank	False			human	Annika Zuleger	2018-06-10T08:45:00Z
99b4425b-bcc4-4617-8602-0b27770923cf	01aa248d-eddf-43db-8c85-6e4da3b7f7e9	ca3feb13-6233-4f0e-87c9-267d23cdb906	2018-06-11T08:00:00+00:00	blank	False			human	Annika Zuleger	2018-06-11T08:00:00Z
47a8482b-2fa1-4944-85a3-1d6e76767615	01aa248d-eddf-43db-8c85-6e4da3b7f7e9	383bc6b6-7a6c-4fa6-b3dd-665f576aef49	2018-06-11T08:15:00+00:00	blank	False			human	Annika Zuleger	2018-06-11T08:15:00Z
9623bcbc-b67e-4c1a-a306-fd46269f0dc1	01aa248d-eddf-43db-8c85-6e4da3b7f7e9	10474a5b-48fc-4505-825c-a6e564493aea	2018-06-11T08:30:00+00:00	blank	False			human	Annika Zuleger	2018-06-11T08:30:00Z
6dcefe5e-c7e8-4e55-8efe-4b7e22c05fc2	01aa248d-eddf-43db-8c85-6e4da3b7f7e9	47e8fae6-298a-44b0-aa95-ddcd72d19057	2018-06-11T08:45:00+00:00	blank	False			human	Annika Zuleger	2018-06-11T08:45:00Z
4ac389dd-8e35-43e2-b558-bd1967b7dda0	01aa248d-eddf-43db-8c85-6e4da3b7f7e9	490c99f2-b36a-47e4-b26c-d647faa1f404	2018-06-12T08:00:00+00:00	blank	False			human	Annika Zuleger	2018-06-12T08:00:00Z
8812e1bf-30bf-4cbb-9232-eab00ddbd336	01aa248d-eddf-43db-8c85-6e4da3b7f7e9	0eb094fa-1f2c-414c-be23-d0fdbb83bed5	2018-06-12T08:15:00+00:00	blank	False			human	Annika Zuleger	2018-06-12T08:15:00Z
fc36f2e6-4a92-49bb-ab1f-36040cebcf48	01aa248d-eddf-43db-8c85-6e4da3b7f7e9	1946f0fd-ecb0-432a-9aae-d59384e07087	2018-06-12T08:30:00+00:00	blank	False			human	Annika Zuleger	2018-06-12T08:30:00Z
e240b65f-fcb3-4d93-9387-3c023d5f4605	01aa248d-eddf-43db-8c85-6e4da3b7f7e9	89e381fa-43a7-469b-81ee-9d0259999d14	2018-06-12T08:45:00+00:00	blank	False			human	Annika Zuleger	2018-06-12T08:45:00Z
0a8d0d21-f153-4a41-9db5-3b732930cfdf	01aa248d-eddf-43db-8c85-6e4da3b7f7e9	ed8f0cf0-6e42-48dd-935a-2816eb4d57f6	2018-06-13T08:00:00+00:00	blank	False			human	Annika Zuleger	2018-06-13T08:00:00Z
04399ebd-c705-4c9e-9a2b-6ef3001bfc4e	01aa248d-eddf-43db-8c85-6e4da3b7f7e9	f0e1c050-ac94-49f3-a10a-d3193f3bb04d	2018-06-13T08:15:00+00:00	blank	False			human	Annika Zuleger	2018-06-13T08:15:00Z
6ae3d7da-08a1-4228-84f8-097e6ba8946c	01aa248d-eddf-43db-8c85-6e4da3b7f7e9	cb2f6dfe-0952-483b-b401-593e386b6d50	2018-06-13T08:30:00+00:00	blank	False			human	Annika Zuleger	2018-06-13T08:30:00Z
3bcb73fe-41a5-4d82-83f3-7a4183663f20	01aa248d-eddf-43db-8c85-6e4da3b7f7e9	ab76e7a2-51f4-4b21-9128-ed65994493b2	2018-06-13T08:45:00+00:00	blank	False			human	Annika Zuleger	2018-06-13T08:45:00Z
6631aafd-23c6-4118-a81e-55d593da78a8	01aa248d-eddf-43db-8c85-6e4da3b7f7e9	ca041c4c-5e4c-4f2c-88fa-759c617adbcd	2018-06-14T08:00:00+00:00	blank	False			human	Annika Zuleger	2018-06-14T08:00:00Z
1c7f740b-589f-49d3-b9de-91f152ca24d5	01aa248d-eddf-43db-8c85-6e4da3b7f7e9	f08323c7-6f3f-4bd3-acb4-5dbe3f0ee7d9	2018-06-14T08:15:00+00:00	blank	False			human	Annika Zuleger	2018-06-14T08:15:00Z
4ad64da2-de10-4be9-bf17-678aa0eb1a43	01aa248d-eddf-43db-8c85-6e4da3b7f7e9	683aa32a-d0bc-49cd-9e72-e25d2101766e	2018-06-14T08:30:00+00:00	blank	False			human	Annika Zuleger	2018-06-14T08:30:00Z
d4782d89-210c-41e8-b8a7-ae04b243a15b	01aa248d-eddf-43db-8c85-6e4da3b7f7e9	3ea035cd-7049-48a0-92cd-73733721be27	2018-06-14T08:45:00+00:00	blank	False			human	Annika Zuleger	2018-06-14T08:45:00Z
2c84a23d-bcf4-44ee-a4bf-ee7a01f891a0	01aa248d-eddf-43db-8c85-6e4da3b7f7e9	87c8ca48-9459-4262-9f48-6b43a388f54d	2018-06-15T08:00:00+00:00	blank	False			human	Annika Zuleger	2018-06-15T08:00:00Z
76b3e1cb-fd31-4d73-a3f2-cfd180b85477	01aa248d-eddf-43db-8c85-6e4da3b7f7e9	a0ec5b8e-fbd8-4d82-979f-57c6e33edd3f	2018-06-15T08:15:00+00:00	blank	False			human	Annika Zuleger	2018-06-15T08:15:00Z
b6a785f1-d56b-4161-b7ff-753ff4061418	01aa248d-eddf-43db-8c85-6e4da3b7f7e9	8fb460d0-5136-4191-a986-77a5365102bd	2018-06-15T08:30:00+00:00	blank	False			human	Annika Zuleger	2018-06-15T08:30:00Z
101ef6ba-c16b-43a8-9d83-d34603847210	01aa248d-eddf-43db-8c85-6e4da3b7f7e9	d84cab68-d09a-4b62-b3e5-4968ec72c905	2018-06-15T08:45:00+00:00	blank	False			human	Annika Zuleger	2018-06-15T08:45:00Z
5e6175e1-e461-4e10-a204-0620fa1f56a8	01aa248d-eddf-43db-8c85-6e4da3b7f7e9	a0f256fc-7405-4046-a076-46707425eac6	2018-06-16T08:00:00+00:00	blank	False			human	Annika Zuleger	2018-06-16T08:00:00Z
2e0a64f7-4704-45aa-a0be-2f89a0fc25a3	01aa248d-eddf-43db-8c85-6e4da3b7f7e9	3c3b286f-84dc-48ae-8a35-ae5fff6bdc40	2018-06-16T08:15:00+00:00	blank	False			human	Annika Zuleger	2018-06-16T08:15:00Z
fdba7a91-02c7-4cdc-af2c-2466d6f295ae	01aa248d-eddf-43db-8c85-6e4da3b7f7e9	ed69d824-b6e0-44b6-b438-2065fac5cb38	2018-06-16T08:30:00+00:00	blank	False			human	Annika Zuleger	2018-06-16T08:30:00Z
e3874cd0-5ed7-4aa5-82b7-b7dbf69367ad	01aa248d-eddf-43db-8c85-6e4da3b7f7e9	f36b7a83-64f1-47ce-93d6-d9c069670145	2018-06-16T08:45:00+00:00	blank	False			human	Annika Zuleger	2018-06-16T08:45:00Z
e3c581df-52dd-4cce-b4a5-7e08b8c214f2	01aa248d-eddf-43db-8c85-6e4da3b7f7e9	29c88ef7-d0ca-450f-abdc-c102152fdf4f	2018-06-17T08:00:00+00:00	blank	False			human	Annika Zuleger	2018-06-17T08:00:00Z
2f3266f8-48c5-4200-b71a-26168d5b8184	01aa248d-eddf-43db-8c85-6e4da3b7f7e9	4328c009-5ad7-409b-b6c9-aecd870c004a	2018-06-17T08:15:00+00:00	blank	False			human	Annika Zuleger	2018-06-17T08:15:00Z
74c19ac1-b96f-494f-9c37-cc904c59f92b	01aa248d-eddf-43db-8c85-6e4da3b7f7e9	4b4cac5c-6bd4-4b0b-af04-914ecc7c49eb	2018-06-17T08:30:00+00:00	blank	False			human	Annika Zuleger	2018-06-17T08:30:00Z
ba4fe5e0-9dbb-4ba0-adb0-24cf719db5f6	01aa248d-eddf-43db-8c85-6e4da3b7f7e9	955b8e4e-984f-46ba-b80d-f39fcb1370d8	2018-06-17T08:45:00+00:00	blank	False			human	Annika Zuleger	2018-06-17T08:45:00Z
b6341ce4-5085-4b04-b412-e1ae11328922	01aa248d-eddf-43db-8c85-6e4da3b7f7e9	4d9d8107-9f81-431c-a4e5-e33b778b4a85	2018-06-18T08:00:00+00:00	blank	False			human	Annika Zuleger	2018-06-18T08:00:00Z
e7bf4513-893a-4288-9b4e-6b8f0054c855	01aa248d-eddf-43db-8c85-6e4da3b7f7e9	4a63bc51-4ea0-4ba2-b8f4-da58a88679eb	2018-06-18T08:15:00+00:00	blank	False			human	Annika Zuleger	2018-06-18T08:15:00Z
c4ff17f5-f6a4-4b12-a464-18e6a979433e	01aa248d-eddf-43db-8c85-6e4da3b7f7e9	f770bdd0-4ab3-4cc2-85ea-bb8ea9be7312	2018-06-18T08:30:00+00:00	blank	False			human	Annika Zuleger	2018-06-18T08:30:00Z
42658628-687b-4059-9b1b-1d3c9277b6d9	01aa248d-eddf-43db-8c85-6e4da3b7f7e9	e9313b90-f5b4-4b67-906f-ab53409eb5a2	2018-06-18T08:45:00+00:00	blank	False			human	Annika Zuleger	2018-06-18T08:45:00Z
7c728271-b270-4e8b-ae7a-4c12f933c19c	01aa248d-eddf-43db-8c85-6e4da3b7f7e9	ea2452c7-cbef-4caa-9262-6e81a9bf32ef	2018-06-19T08:00:00+00:00	blank	False			human	Annika Zuleger	2018-06-19T08:00:00Z
5fc05dae-902a-40ce-8cfd-218f9398caa3	01aa248d-eddf-43db-8c85-6e4da3b7f7e9	18afb310-5f21-4464-bfed-2946ed407e51	2018-06-19T08:15:00+00:00	blank	False			human	Annika Zuleger	2018-06-19T08:15:00Z
4c461fe6-1d05-4e9b-9e31-e4294e7946a2	01aa248d-eddf-43db-8c85-6e4da3b7f7e9	b9258a5e-0d77-46b0-af17-66fb53445001	2018-06-19T08:30:00+00:00	blank	False			human	Annika Zuleger	2018-06-19T08:30:00Z
7d09a909-45cc-448b-a672-56d399debd1c	01aa248d-eddf-43db-8c85-6e4da3b7f7e9	0d0755f1-c6d1-4dbb-ac1d-348ad0d36bfe	2018-06-19T08:45:00+00:00	blank	False			human	Annika Zuleger	2018-06-19T08:45:00Z
ee16bd6c-4b90-4bb2-860b-1ef529563797	01aa248d-eddf-43db-8c85-6e4da3b7f7e9	a0edcfcb-1ae8-4182-86d7-9142db157039	2018-06-20T08:00:00+00:00	blank	False			human	Annika Zuleger	2018-06-20T08:00:00Z
3c38881c-0ad8-4285-b5cc-057f34373526	01aa248d-eddf-43db-8c85-6e4da3b7f7e9	5e9f893a-3850-4ccf-8d8c-8cd663365673	2018-06-20T08:15:00+00:00	blank	False			human	Annika Zuleger	2018-06-20T08:15:00Z
5168fe2e-7f56-4315-9b3c-5039cc2c42e8	01aa248d-eddf-43db-8c85-6e4da3b7f7e9	d1868736-0417-43c0-91fd-b66879303139	2018-06-20T08:30:00+00:00	blank	False			human	Annika Zuleger	2018-06-20T08:30:00Z
55683dca-2348-4a15-a24c-c0e2146c3696	01aa248d-eddf-43db-8c85-6e4da3b7f7e9	20915c09-0252-4469-acb4-b57ff4f1caa2	2018-06-20T08:45:00+00:00	blank	False			human	Annika Zuleger	2018-06-20T08:45:00Z
f7d0857e-186d-4136-8a58-9b7fd3a95da3	01aa248d-eddf-43db-8c85-6e4da3b7f7e9	8af8b1a0-3436-484b-8aa2-31b431a47942	2018-06-21T08:00:00+00:00	blank	False			human	Annika Zuleger	2018-06-21T08:00:00Z
2f45947b-7393-4c34-845c-68503c4407ca	01aa248d-eddf-43db-8c85-6e4da3b7f7e9	8c676f81-6af2-4357-9996-990b1a793ef4	2018-06-21T08:15:00+00:00	blank	False			human	Annika Zuleger	2018-06-21T08:15:00Z
6adb6321-7c00-4e2c-b63e-1ff569cc4db9	01aa248d-eddf-43db-8c85-6e4da3b7f7e9	081177a2-ce61-4247-b58f-2f05725f2292	2018-06-21T08:30:00+00:00	blank	False			human	Annika Zuleger	2018-06-21T08:30:00Z
8661ddae-d915-4a15-ae80-8c27e52ff086	01aa248d-eddf-43db-8c85-6e4da3b7f7e9	5490f8c5-9fc6-4639-b201-929b0a7951fe	2018-06-21T08:45:00+00:00	blank	False			human	Annika Zuleger	2018-06-21T08:45:00Z
7c979df0-2107-446a-98fd-e890bd64e144	01aa248d-eddf-43db-8c85-6e4da3b7f7e9	f7fa09cf-fd1b-48f4-9ed2-cc412ddcbcca	2018-06-22T08:00:00+00:00	blank	False			human	Annika Zuleger	2018-06-22T08:00:00Z
9e9457f1-ce1f-43e9-b318-24b92cf7f37e	01aa248d-eddf-43db-8c85-6e4da3b7f7e9	aede9ebd-ca94-4221-ae9f-8b1f955190a1	2018-06-22T08:15:00+00:00	blank	False			human	Annika Zuleger	2018-06-22T08:15:00Z
78f13f3e-27ad-4c65-af2e-194a09bca067	01aa248d-eddf-43db-8c85-6e4da3b7f7e9	af1c2c74-ae5a-4102-80cb-22aa8e8cb9eb	2018-06-22T08:30:00+00:00	blank	False			human	Annika Zuleger	2018-06-22T08:30:00Z
858f6ce9-4bcb-41d3-a6fb-465af257c73f	01aa248d-eddf-43db-8c85-6e4da3b7f7e9	530212ea-bc40-4af3-8fb2-f63d8c940bad	2018-06-22T08:45:00+00:00	blank	False			human	Annika Zuleger	2018-06-22T08:45:00Z
f0fdbdd5-a2da-4bce-87d4-cf59bb8744ed	01aa248d-eddf-43db-8c85-6e4da3b7f7e9	f6f130ce-e2f7-48cc-b7db-5a6d61c3de6a	2018-06-23T08:00:00+00:00	blank	False			human	Annika Zuleger	2018-06-23T08:00:00Z
52334c3e-d6e0-4ff0-bf10-2b6dad50d0aa	01aa248d-eddf-43db-8c85-6e4da3b7f7e9	5d300939-d91d-4bd0-8c9c-886330223ee4	2018-06-23T08:15:00+00:00	blank	False			human	Annika Zuleger	2018-06-23T08:15:00Z
7b8f6d4e-ae29-446a-b1f2-e561a51114db	01aa248d-eddf-43db-8c85-6e4da3b7f7e9	9a6bcc7f-1563-4841-bda8-8cb303dac784	2018-06-23T08:30:00+00:00	blank	False			human	Annika Zuleger	2018-06-23T08:30:00Z
42c37623-08f8-4ae9-9e6d-e349a643e551	01aa248d-eddf-43db-8c85-6e4da3b7f7e9	235e69f4-6e95-4eaf-92cb-33506691b272	2018-06-23T08:45:00+00:00	blank	False			human	Annika Zuleger	2018-06-23T08:45:00Z
c736fb22-d991-4253-a759-81b3fb1facb3	01aa248d-eddf-43db-8c85-6e4da3b7f7e9	2b9cf05b-5f89-4f6f-ae17-89dc57c2af17	2018-06-24T08:00:00+00:00	blank	False			human	Annika Zuleger	2018-06-24T08:00:00Z
fababc5a-3c9c-4ea1-b2cc-bfcd2af972b6	01aa248d-eddf-43db-8c85-6e4da3b7f7e9	034a91ab-d31b-4654-be8f-d2bd1f8bba85	2018-06-24T08:15:00+00:00	blank	False			human	Annika Zuleger	2018-06-24T08:15:00Z
d50ed276-fc94-4e79-ab5f-fb22490e4ae3	01aa248d-eddf-43db-8c85-6e4da3b7f7e9	e3d0e462-e967-4da7-b00e-13f89851645a	2018-06-24T08:30:00+00:00	blank	False			human	Annika Zuleger	2018-06-24T08:30:00Z
d3f65327-a28f-4f96-9c49-87a71b52218c	01aa248d-eddf-43db-8c85-6e4da3b7f7e9	7ea1e41f-d316-4fda-816f-50f31a780649	2018-06-24T08:45:00+00:00	blank	False			human	Annika Zuleger	2018-06-24T08:45:00Z
3c65b114-ea13-4d80-a268-d1f1844aaf64	01aa248d-eddf-43db-8c85-6e4da3b7f7e9	50a2c594-8656-466b-aacf-77e2b516e300	2018-06-25T08:00:00+00:00	blank	False			human	Annika Zuleger	2018-06-25T08:00:00Z
adfc71b0-3e57-4806-b174-d0699ccab11d	01aa248d-eddf-43db-8c85-6e4da3b7f7e9	7bcf8a5f-eef2-4282-8813-e50b5ad1ae5f	2018-06-25T08:15:00+00:00	blank	False			human	Annika Zuleger	2018-06-25T08:15:00Z
384acb81-d813-4039-a98f-ad1a409d33ec	01aa248d-eddf-43db-8c85-6e4da3b7f7e9	0a911dc8-0cd4-4b5d-9573-d9f6729770c3	2018-06-25T08:30:00+00:00	blank	False			human	Annika Zuleger	2018-06-25T08:30:00Z
d244d70d-53c4-4e6e-9e5d-dc7b48f54d17	01aa248d-eddf-43db-8c85-6e4da3b7f7e9	dd6656d9-aff8-4185-b0a0-3fee275a2185	2018-06-25T08:45:00+00:00	blank	False			human	Annika Zuleger	2018-06-25T08:45:00Z
7bd1e59c-f8d7-4adf-b4ac-0213f3340ca7	01aa248d-eddf-43db-8c85-6e4da3b7f7e9	c67818ce-e1c3-494e-85ab-961bffb54b31	2018-06-26T08:00:00+00:00	blank	False			human	Annika Zuleger	2018-06-26T08:00:00Z
30ddf202-1975-453a-960d-d0a0a184d326	01aa248d-eddf-43db-8c85-6e4da3b7f7e9	0653ff48-3766-4c44-b74c-5389583efc90	2018-06-26T08:15:00+00:00	blank	False			human	Annika Zuleger	2018-06-26T08:15:00Z
ad77988a-7720-4266-a746-531380ccef79	01aa248d-eddf-43db-8c85-6e4da3b7f7e9	3425af78-2916-4995-aa9e-a137b172df2f	2018-06-26T08:30:00+00:00	blank	False			human	Annika Zuleger	2018-06-26T08:30:00Z
c35f2b54-58ad-4b7c-b1c0-4b91334cfd97	01aa248d-eddf-43db-8c85-6e4da3b7f7e9	bd328912-d5fb-49f3-8957-145326c9d2f5	2018-06-26T08:45:00+00:00	blank	False			human	Annika Zuleger	2018-06-26T08:45:00Z
83039fca-c9a4-4b57-9376-76f9026f6e93	01aa248d-eddf-43db-8c85-6e4da3b7f7e9	d8eedac3-45f2-4de5-a60a-d287286864f4	2018-06-27T08:00:00+00:00	blank	False			human	Annika Zuleger	2018-06-27T08:00:00Z
540b633f-e82e-43aa-880d-5cea70679e90	01aa248d-eddf-43db-8c85-6e4da3b7f7e9	6315b76b-4288-47a0-a33f-570a490756d8	2018-06-27T08:15:00+00:00	blank	False			human	Annika Zuleger	2018-06-27T08:15:00Z
69f95bc8-74fa-4cd8-8526-772b9db5b112	01aa248d-eddf-43db-8c85-6e4da3b7f7e9	e07649c3-3c61-4f8c-9f28-8896c13b5cc5	2018-06-27T08:30:00+00:00	blank	False			human	Annika Zuleger	2018-06-27T08:30:00Z
d48f06be-7514-4d6b-a997-22a4646bd80e	01aa248d-eddf-43db-8c85-6e4da3b7f7e9	eb0a8ca5-7dd4-40f5-a050-9c3724fcbf85	2018-06-27T08:45:00+00:00	blank	False			human	Annika Zuleger	2018-06-27T08:45:00Z
9dd6a1cf-d8fb-4a89-abb2-1541850219b8	01aa248d-eddf-43db-8c85-6e4da3b7f7e9	d3b5b5dc-d3d5-43ed-9ada-6b212c833fd0	2018-06-28T08:00:00+00:00	blank	False			human	Annika Zuleger	2018-06-28T08:00:00Z
123e6be5-acaa-4ddb-a82f-f6e45b74b918	01aa248d-eddf-43db-8c85-6e4da3b7f7e9	de426b7d-c7b7-44c5-a09b-0f3e9c5e1192	2018-06-28T08:15:00+00:00	blank	False			human	Annika Zuleger	2018-06-28T08:15:00Z
5aa01a15-e03a-468c-be72-54b0ef43a158	01aa248d-eddf-43db-8c85-6e4da3b7f7e9	88105d5c-0917-4c3e-aa9e-9a0573bd0dae	2018-06-28T08:30:00+00:00	blank	False			human	Annika Zuleger	2018-06-28T08:30:00Z
83290ec4-613a-4a1e-9a81-a700d7e0ca4d	01aa248d-eddf-43db-8c85-6e4da3b7f7e9	047b6dfd-1e37-45f6-9240-9c5304e57324	2018-06-28T08:45:00+00:00	blank	False			human	Annika Zuleger	2018-06-28T08:45:00Z
f0f89c9a-5d76-4cf9-8f1a-c9a0cd53aea9	01aa248d-eddf-43db-8c85-6e4da3b7f7e9	2dda8d95-b212-45d3-adc2-c01116ce9e0b	2018-06-29T08:00:00+00:00	blank	False			human	Annika Zuleger	2018-06-29T08:00:00Z
dca7bb8c-19f7-44d4-9a2e-bfb79bad60f7	01aa248d-eddf-43db-8c85-6e4da3b7f7e9	23a4b5fb-69a1-46ae-8112-4c02f0133854	2018-06-29T08:15:00+00:00	blank	False			human	Annika Zuleger	2018-06-29T08:15:00Z
1be59055-8a6f-4b57-9486-380c502ad958	01aa248d-eddf-43db-8c85-6e4da3b7f7e9	e00f1d6a-4ed3-4974-9cd6-6c519de5cf94	2018-06-29T08:30:00+00:00	blank	False			human	Annika Zuleger	2018-06-29T08:30:00Z
2a9d38f4-3a65-452b-9865-61c7c9b632ec	01aa248d-eddf-43db-8c85-6e4da3b7f7e9	47451f6e-d1fd-4e06-9536-1d815e74f8da	2018-06-29T08:45:00+00:00	blank	False			human	Annika Zuleger	2018-06-29T08:45:00Z
70047332-c928-4fb9-b5c9-0b0a32c16684	01aa248d-eddf-43db-8c85-6e4da3b7f7e9	75f52f0a-f18e-44f9-b8b2-def8f476e37b	2018-06-30T08:00:00+00:00	blank	False			human	Annika Zuleger	2018-06-30T08:00:00Z
36ba5cfd-1f41-4553-8bba-ae8af81286e7	01aa248d-eddf-43db-8c85-6e4da3b7f7e9	ac6faef0-1f9e-48e5-b77e-ac226c3266b3	2018-06-30T08:15:00+00:00	blank	False			human	Annika Zuleger	2018-06-30T08:15:00Z
8872b9cb-af85-4ed6-8eb0-b9a8a039b6df	01aa248d-eddf-43db-8c85-6e4da3b7f7e9	23f9db4b-6c4f-4adf-9403-481cb3cad22e	2018-06-30T08:30:00+00:00	blank	False			human	Annika Zuleger	2018-06-30T08:30:00Z
bb689b99-2dfb-4234-aac2-1a3a9a317c1b	01aa248d-eddf-43db-8c85-6e4da3b7f7e9	d6d5a4e4-5117-46a7-9143-e8eebd93e0d8	2018-06-30T08:45:00+00:00	blank	False			human	Annika Zuleger	2018-06-30T08:45:00Z
122ab244-3cfe-4798-bf6a-346a4af7663c	01aa248d-eddf-43db-8c85-6e4da3b7f7e9	3bf10b9b-b2ec-4023-8f4e-cd591960509a	2018-07-01T08:00:00+00:00	blank	False			human	Annika Zuleger	2018-07-01T08:00:00Z
12956d44-b4c5-4fdd-816f-87e33e167614	01aa248d-eddf-43db-8c85-6e4da3b7f7e9	eb7c8a01-0f42-4b78-9518-d54371b71efd	2018-07-01T08:15:00+00:00	blank	False			human	Annika Zuleger	2018-07-01T08:15:00Z
142104a1-8711-415c-ace8-416cffc12348	01aa248d-eddf-43db-8c85-6e4da3b7f7e9	5eb6c6a1-d731-4426-8e01-3e41449595dd	2018-07-01T08:30:00+00:00	blank	False			human	Annika Zuleger	2018-07-01T08:30:00Z
f077bcf7-3549-453f-ba38-60f2854e64fb	01aa248d-eddf-43db-8c85-6e4da3b7f7e9	06011de9-dd93-4c95-b3be-aa83c9f515a4	2018-07-01T08:45:00+00:00	blank	False			human	Annika Zuleger	2018-07-01T08:45:00Z
e55dc771-61e5-4cc7-ac39-a9d841dfbf81	01aa248d-eddf-43db-8c85-6e4da3b7f7e9	a924192f-846b-4a70-b959-1f621704619f	2018-07-02T08:00:00+00:00	blank	False			human	Annika Zuleger	2018-07-02T08:00:00Z
0ab420e5-b81a-4416-aab2-8fd321e13a7f	01aa248d-eddf-43db-8c85-6e4da3b7f7e9	008e3a63-19cc-40e9-83bc-c8b0c1354b41	2018-07-02T08:15:00+00:00	blank	False			human	Annika Zuleger	2018-07-02T08:15:00Z
41ae7ab0-a4f1-4738-a5e9-1c461abfe2f5	01aa248d-eddf-43db-8c85-6e4da3b7f7e9	65867ce2-9ce7-4445-a55d-12cb6d34dec3	2018-07-02T08:30:00+00:00	blank	False			human	Annika Zuleger	2018-07-02T08:30:00Z
42fd3643-3f01-4789-9e02-252c83844cd2	01aa248d-eddf-43db-8c85-6e4da3b7f7e9	45f6721d-0e09-4beb-b589-c2ab4067a56e	2018-07-02T08:45:00+00:00	blank	False			human	Annika Zuleger	2018-07-02T08:45:00Z
09d6ef58-fefa-4c59-a983-00362d9b14e8	01aa248d-eddf-43db-8c85-6e4da3b7f7e9	a3b1f4ee-424f-4920-b4cf-1104df6f6abc	2018-07-03T08:00:00+00:00	blank	False			human	Annika Zuleger	2018-07-03T08:00:00Z
8d759c00-ca5f-4dba-ac0e-f5fe50e9bbfa	01aa248d-eddf-43db-8c85-6e4da3b7f7e9	d7eb77a9-20aa-4888-a5a5-8257b0891cca	2018-07-03T08:15:00+00:00	blank	False			human	Annika Zuleger	2018-07-03T08:15:00Z
e8c44ea2-f981-404f-8191-e9ad7e30e08d	01aa248d-eddf-43db-8c85-6e4da3b7f7e9	da0e58a4-7a5b-4aeb-93fb-d059efdaa67f	2018-07-03T08:30:00+00:00	blank	False			human	Annika Zuleger	2018-07-03T08:30:00Z
1bbf0761-5b39-4817-b649-dc65c2860c0a	01aa248d-eddf-43db-8c85-6e4da3b7f7e9	c19e9eed-9e33-479d-8e94-14272244b150	2018-07-03T08:45:00+00:00	blank	False			human	Annika Zuleger	2018-07-03T08:45:00Z
73bd0bd0-4fd1-4d4f-b57e-b82694b537a8	01aa248d-eddf-43db-8c85-6e4da3b7f7e9	bf9e20f6-3825-45d1-a0b2-e17aaa89595e	2018-07-04T08:00:00+00:00	blank	False			human	Annika Zuleger	2018-07-04T08:00:00Z
fa87a446-1d1c-40c7-bdcc-c6a8233760a2	01aa248d-eddf-43db-8c85-6e4da3b7f7e9	eaaf71f0-bbed-428f-b1a1-e7c976d51067	2018-07-04T08:15:00+00:00	blank	False			human	Annika Zuleger	2018-07-04T08:15:00Z
607d5fdb-5126-4653-bfdd-819c0741f17b	01aa248d-eddf-43db-8c85-6e4da3b7f7e9	651f9345-f96f-48b1-a7e8-ce6f18457188	2018-07-04T08:30:00+00:00	blank	False			human	Annika Zuleger	2018-07-04T08:30:00Z
22ffa6e2-60c7-4898-8d1c-62d373908d35	01aa248d-eddf-43db-8c85-6e4da3b7f7e9	4b27bf86-08f9-4a2b-83b0-ca440410a262	2018-07-04T08:45:00+00:00	blank	False			human	Annika Zuleger	2018-07-04T08:45:00Z
5833c76e-80a0-400c-ba47-f8a0ffb11a4a	01aa248d-eddf-43db-8c85-6e4da3b7f7e9	e0c3e1bd-d8cd-4954-ab73-7afc071704ab	2018-07-05T08:00:00+00:00	blank	False			human	Annika Zuleger	2018-07-05T08:00:00Z
a270ca89-fe5d-4f76-8f20-097501752baf	01aa248d-eddf-43db-8c85-6e4da3b7f7e9	f162455e-0a08-4955-9883-bfb2bb3fc8b5	2018-07-05T08:15:00+00:00	blank	False			human	Annika Zuleger	2018-07-05T08:15:00Z
78c1d801-2dbd-42eb-8f1c-b92c6dc69273	01aa248d-eddf-43db-8c85-6e4da3b7f7e9	39f07f39-0be3-414e-ab1d-6de19e2b7592	2018-07-05T08:30:00+00:00	blank	False			human	Annika Zuleger	2018-07-05T08:30:00Z
e843d680-9beb-45f8-8f05-ac5fa82da809	01aa248d-eddf-43db-8c85-6e4da3b7f7e9	9f1a9c42-4f76-418b-8673-ddb147abd382	2018-07-05T08:45:00+00:00	blank	False			human	Annika Zuleger	2018-07-05T08:45:00Z
25e49136-ae05-4f17-b952-6006817851da	01aa248d-eddf-43db-8c85-6e4da3b7f7e9	0af59e60-4f17-4a78-a746-c27513fa1dee	2018-07-06T08:00:00+00:00	blank	False			human	Annika Zuleger	2018-07-06T08:00:00Z
ecd0df00-1cce-4e4a-9236-9fc70c2466e0	01aa248d-eddf-43db-8c85-6e4da3b7f7e9	631b98b1-42e5-4664-9b97-2e8b981605ad	2018-07-06T08:15:00+00:00	blank	False			human	Annika Zuleger	2018-07-06T08:15:00Z
28e16d76-8c29-4485-b01a-a4fd242b8d21	01aa248d-eddf-43db-8c85-6e4da3b7f7e9	1a104527-ed9d-429c-ab08-9ce779676c8d	2018-07-06T08:30:00+00:00	blank	False			human	Annika Zuleger	2018-07-06T08:30:00Z
c3c3a2fe-9a13-48c2-8506-5781401bc02c	01aa248d-eddf-43db-8c85-6e4da3b7f7e9	52ef1bac-4faa-4c0a-a650-e5c2fcef4d3f	2018-07-06T08:45:00+00:00	blank	False			human	Annika Zuleger	2018-07-06T08:45:00Z
efcab106-bb55-4b18-8081-1f9d7517b84d	01aa248d-eddf-43db-8c85-6e4da3b7f7e9	0d0acd50-7ea5-4eee-89fb-a3385f9ea111	2018-07-07T08:00:00+00:00	blank	False			human	Annika Zuleger	2018-07-07T08:00:00Z
4aa81d7f-ee48-46ac-9ab1-dc8da3a613ce	01aa248d-eddf-43db-8c85-6e4da3b7f7e9	9a397cb5-e534-495c-975f-64ed148a93e4	2018-07-07T08:15:00+00:00	blank	False			human	Annika Zuleger	2018-07-07T08:15:00Z
67cf1f5c-087f-41e8-ae4b-b013eda59e2a	01aa248d-eddf-43db-8c85-6e4da3b7f7e9	fcb08b23-2433-4a99-ae0d-1b6b1659e14a	2018-07-07T08:30:00+00:00	blank	False			human	Annika Zuleger	2018-07-07T08:30:00Z
fd04e446-c47a-4e8d-a1bc-0f9b5ef3e52d	01aa248d-eddf-43db-8c85-6e4da3b7f7e9	85fd8086-ee77-41e3-86b1-85878cb1a958	2018-07-07T08:45:00+00:00	blank	False			human	Annika Zuleger	2018-07-07T08:45:00Z
605ebe89-8924-4b0b-be79-b9fcbc7a2956	01aa248d-eddf-43db-8c85-6e4da3b7f7e9	b54afafd-4aaf-41a2-b193-29ec446519d4	2018-07-08T08:00:00+00:00	blank	False			human	Annika Zuleger	2018-07-08T08:00:00Z
b501403f-34ed-42cd-ae30-18b265440ad1	01aa248d-eddf-43db-8c85-6e4da3b7f7e9	53a907a2-ee71-409b-b856-3a2abc8266a2	2018-07-08T08:15:00+00:00	blank	False			human	Annika Zuleger	2018-07-08T08:15:00Z
47f00cd4-1819-4b10-96b1-42b96a96ae4c	01aa248d-eddf-43db-8c85-6e4da3b7f7e9	8ae1bf5a-c06c-47b3-bedf-e6452c1f3185	2018-07-08T08:30:00+00:00	blank	False			human	Annika Zuleger	2018-07-08T08:30:00Z
166694e0-e4e4-4965-8665-d7a3a010e3be	01aa248d-eddf-43db-8c85-6e4da3b7f7e9	9646efb4-7b38-492a-873e-34bcb1672777	2018-07-08T08:45:00+00:00	blank	False			human	Annika Zuleger	2018-07-08T08:45:00Z
792f3dbb-6191-41a9-9438-0b54edf1c9d3	01aa248d-eddf-43db-8c85-6e4da3b7f7e9	0fee53fc-98e1-4739-a451-ecb3251a2029	2018-07-09T08:00:00+00:00	blank	False			human	Annika Zuleger	2018-07-09T08:00:00Z
6ece4697-69a9-4c1a-bae3-daadb66ba3de	01aa248d-eddf-43db-8c85-6e4da3b7f7e9	1cffc43b-b14e-4522-907c-6e32fe9c4197	2018-07-09T08:15:00+00:00	blank	False			human	Annika Zuleger	2018-07-09T08:15:00Z
23b28fba-1145-4d68-aabd-6596b57ab82f	01aa248d-eddf-43db-8c85-6e4da3b7f7e9	629b2b34-6e31-48e2-b0d5-8d0315a635fe	2018-07-09T08:30:00+00:00	blank	False			human	Annika Zuleger	2018-07-09T08:30:00Z
bca30aa4-73a1-4338-9cc5-14a0f6ae85fd	01aa248d-eddf-43db-8c85-6e4da3b7f7e9	9f2e08b8-01d7-4a3e-a9ae-023b53540acc	2018-07-09T08:45:00+00:00	blank	False			human	Annika Zuleger	2018-07-09T08:45:00Z
12baca2e-1376-47f1-b079-51f0cb453b55	01aa248d-eddf-43db-8c85-6e4da3b7f7e9	a5a1fae8-b337-430f-94e7-6e234247df5d	2018-07-10T08:00:00+00:00	blank	False			human	Annika Zuleger	2018-07-10T08:00:00Z
76f8a50a-424b-47a7-bcae-12fe79af4db9	01aa248d-eddf-43db-8c85-6e4da3b7f7e9	4ef2bb8c-620a-40ee-8fc3-0cb4b31c62cd	2018-07-10T08:15:00+00:00	blank	False			human	Annika Zuleger	2018-07-10T08:15:00Z
b8a8bffa-d4c5-4713-854d-227e44f7e658	01aa248d-eddf-43db-8c85-6e4da3b7f7e9	6e097dbf-a44d-4112-844b-c3c30d7e4cb2	2018-07-10T08:30:00+00:00	blank	False			human	Annika Zuleger	2018-07-10T08:30:00Z
3d1c38ec-39bf-45c2-8317-3e0a7d0926e6	01aa248d-eddf-43db-8c85-6e4da3b7f7e9	26a18c46-a3d4-46be-ac49-65ba9504d2bc	2018-07-10T08:45:00+00:00	blank	False			human	Annika Zuleger	2018-07-10T08:45:00Z
3c73ebdd-fc16-4328-a7c2-18b0705da194	01aa248d-eddf-43db-8c85-6e4da3b7f7e9	e1e0875b-d146-42c5-96fc-12953f749045	2018-07-11T08:00:00+00:00	blank	False			human	Annika Zuleger	2018-07-11T08:00:00Z
b9968dba-a745-4c2a-b5d9-a024cbe0d0c6	01aa248d-eddf-43db-8c85-6e4da3b7f7e9	d12a7f87-0613-4354-b70d-af23374d7f1f	2018-07-11T08:15:00+00:00	blank	False			human	Annika Zuleger	2018-07-11T08:15:00Z
7d04fb37-e838-44b7-a6c8-bb54ca86f537	01aa248d-eddf-43db-8c85-6e4da3b7f7e9	fc8cf48b-9ae3-49d0-85c8-cefba683afe9	2018-07-11T08:30:00+00:00	blank	False			human	Annika Zuleger	2018-07-11T08:30:00Z
b7367739-bdce-40a0-a81e-698b151a3ca7	01aa248d-eddf-43db-8c85-6e4da3b7f7e9	b4c4561e-9ee8-45e9-8999-795bd25189d5	2018-07-11T08:45:00+00:00	blank	False			human	Annika Zuleger	2018-07-11T08:45:00Z
9e6845d0-c8e5-4811-909f-a35c4f35bc4e	01aa248d-eddf-43db-8c85-6e4da3b7f7e9	5b4b9412-63df-4256-8cd5-0f28daf9948e	2018-07-12T08:00:00+00:00	blank	False			human	Annika Zuleger	2018-07-12T08:00:00Z
4f5f8799-863e-4cff-8062-2d791f298ab9	01aa248d-eddf-43db-8c85-6e4da3b7f7e9	717d2c53-5a13-4f73-96a1-f5d50bcdbc35	2018-07-12T08:15:00+00:00	blank	False			human	Annika Zuleger	2018-07-12T08:15:00Z
b91a6998-a73b-4578-8bf3-0cb71eb43bec	01aa248d-eddf-43db-8c85-6e4da3b7f7e9	e285fe25-14d8-49dc-87a6-66bb04f68a36	2018-07-12T08:30:00+00:00	blank	False			human	Annika Zuleger	2018-07-12T08:30:00Z
029d5c74-da0b-434b-9db7-cb853847505c	01aa248d-eddf-43db-8c85-6e4da3b7f7e9	03640b7d-d7a1-409c-a373-e931e3758b8b	2018-07-12T08:45:00+00:00	blank	False			human	Annika Zuleger	2018-07-12T08:45:00Z
db40ffb7-34bc-4263-a4c5-9b7939e96b32	01aa248d-eddf-43db-8c85-6e4da3b7f7e9	0104ced3-2c90-4fc3-b0a8-c2ef5c793ada	2018-07-13T08:00:00+00:00	blank	False			human	Annika Zuleger	2018-07-13T08:00:00Z
c3b0d77c-ab49-4c69-841b-395ee262c6d2	01aa248d-eddf-43db-8c85-6e4da3b7f7e9	c59742a1-d36b-44f0-8054-5b3e14162702	2018-07-13T08:15:00+00:00	blank	False			human	Annika Zuleger	2018-07-13T08:15:00Z
f0a3d510-340a-4bc0-b9bb-e61ebee873db	01aa248d-eddf-43db-8c85-6e4da3b7f7e9	23ccebeb-fb08-43ec-9f0c-ced73b37081a	2018-07-13T08:30:00+00:00	blank	False			human	Annika Zuleger	2018-07-13T08:30:00Z
88b3cab9-d72a-4a67-85b3-e65e666cbfb9	01aa248d-eddf-43db-8c85-6e4da3b7f7e9	bf22f783-8de0-4366-8653-e1c2f1202c5f	2018-07-13T08:45:00+00:00	blank	False			human	Annika Zuleger	2018-07-13T08:45:00Z
5d9ce85c-cbed-4e42-a252-f840c34ec98d	01aa248d-eddf-43db-8c85-6e4da3b7f7e9	55704468-b401-4048-8e66-87c9f5161d6c	2018-07-14T08:00:00+00:00	blank	False			human	Annika Zuleger	2018-07-14T08:00:00Z
66eff0f5-e4db-48c8-859a-2a0369309996	01aa248d-eddf-43db-8c85-6e4da3b7f7e9	160d9fef-7c65-4c14-9412-85f14b013df3	2018-07-14T08:15:00+00:00	blank	False			human	Annika Zuleger	2018-07-14T08:15:00Z
70e4d501-7790-4857-b66a-237a624af1fe	01aa248d-eddf-43db-8c85-6e4da3b7f7e9	c7fce6fb-8343-4e06-a833-b4f59c31dcc7	2018-07-14T08:30:00+00:00	blank	False			human	Annika Zuleger	2018-07-14T08:30:00Z
18fec091-941d-4510-8fc4-af2b7371c046	01aa248d-eddf-43db-8c85-6e4da3b7f7e9	91d160c4-2002-4c02-a3c9-af5d37fc8a79	2018-07-14T08:45:00+00:00	blank	False			human	Annika Zuleger	2018-07-14T08:45:00Z
13ddb868-78fd-43ba-b6d2-62f69c021b14	01aa248d-eddf-43db-8c85-6e4da3b7f7e9	eb589f48-43f5-4821-8487-bb57139fd7c3	2018-07-15T08:00:00+00:00	blank	False			human	Annika Zuleger	2018-07-15T08:00:00Z
5099fb73-9e83-4ca9-8fda-68b85bbebd3b	01aa248d-eddf-43db-8c85-6e4da3b7f7e9	c87485e7-ad12-4d03-b366-9cf0b02137cb	2018-07-15T08:15:00+00:00	blank	False			human	Annika Zuleger	2018-07-15T08:15:00Z
cd5a69eb-9650-4de1-8d31-d3c647329bc1	01aa248d-eddf-43db-8c85-6e4da3b7f7e9	264f2ce2-1074-4145-a79c-3caa02e39b6d	2018-07-15T08:30:00+00:00	blank	False			human	Annika Zuleger	2018-07-15T08:30:00Z
b3ebf1a2-655d-47c5-9f61-343df4af5a95	01aa248d-eddf-43db-8c85-6e4da3b7f7e9	6aa0fc01-bc75-426b-a78d-628c3e9773f9	2018-07-15T08:45:00+00:00	blank	False			human	Annika Zuleger	2018-07-15T08:45:00Z
d4a70ca7-ac5e-456b-a57c-f35e27794f57	01aa248d-eddf-43db-8c85-6e4da3b7f7e9	f8bca1dc-2380-4ad2-932f-28e7c2764ac7	2018-07-16T08:00:00+00:00	blank	False			human	Annika Zuleger	2018-07-16T08:00:00Z
281a946c-6160-4338-aea1-a16b6b2de6de	01aa248d-eddf-43db-8c85-6e4da3b7f7e9	ce0c90f3-1561-4f47-8bf3-f51783eabb86	2018-07-16T08:15:00+00:00	blank	False			human	Annika Zuleger	2018-07-16T08:15:00Z
16aca12a-644c-412d-aeb1-711593060aa8	01aa248d-eddf-43db-8c85-6e4da3b7f7e9	20d17a40-e359-4c64-a704-40291204af94	2018-07-16T08:30:00+00:00	blank	False			human	Annika Zuleger	2018-07-16T08:30:00Z
19e2fc31-89ef-4544-bfd5-5a97bf488f1d	01aa248d-eddf-43db-8c85-6e4da3b7f7e9	e53253da-3870-44c4-b41a-dd3783381513	2018-07-16T08:45:00+00:00	blank	False			human	Annika Zuleger	2018-07-16T08:45:00Z
d4477d14-a51e-4a63-afef-07d1605fa858	01aa248d-eddf-43db-8c85-6e4da3b7f7e9	ed201499-d33d-46e9-9b18-6479247b002d	2018-07-17T08:00:00+00:00	blank	False			human	Annika Zuleger	2018-07-17T08:00:00Z
f6a72292-668e-419f-812a-0ba67a77f399	01aa248d-eddf-43db-8c85-6e4da3b7f7e9	e98abdd0-c625-40b0-a041-89790fd9238b	2018-07-17T08:15:00+00:00	blank	False			human	Annika Zuleger	2018-07-17T08:15:00Z
6093af8f-8a8f-4b51-b1e0-81e4da2ba3a2	01aa248d-eddf-43db-8c85-6e4da3b7f7e9	8b8cb8fb-c9d2-44b1-9a92-cbe19c71d79d	2018-07-17T08:30:00+00:00	blank	False			human	Annika Zuleger	2018-07-17T08:30:00Z
0b6eef02-88a4-48f7-92a5-a5d828774ae7	01aa248d-eddf-43db-8c85-6e4da3b7f7e9	94380841-5ea3-4627-a6fd-935d6321a928	2018-07-17T08:45:00+00:00	blank	False			human	Annika Zuleger	2018-07-17T08:45:00Z
35fab8d0-0c73-46ed-92c9-8d194398e61e	01aa248d-eddf-43db-8c85-6e4da3b7f7e9	4ebfbcd5-1eb8-4b80-9d95-e4264e69c294	2018-07-18T08:00:00+00:00	blank	False			human	Annika Zuleger	2018-07-18T08:00:00Z
f105d3be-d4e2-4280-b38b-d24e3331e7ca	01aa248d-eddf-43db-8c85-6e4da3b7f7e9	43ccd45f-cfd3-44ab-a159-d234a6dcd72a	2018-07-18T08:15:00+00:00	blank	False			human	Annika Zuleger	2018-07-18T08:15:00Z
791c40ce-76d2-4a58-93ad-817383f8bda0	01aa248d-eddf-43db-8c85-6e4da3b7f7e9	00cd1ce4-7ef0-45ed-8375-e50baf6d7334	2018-07-18T08:30:00+00:00	blank	False			human	Annika Zuleger	2018-07-18T08:30:00Z
ff72275f-0aa6-42fc-b860-0bec7b9d0b0d	01aa248d-eddf-43db-8c85-6e4da3b7f7e9	13754a13-5dbe-46db-8653-d5d859ef6005	2018-07-18T08:45:00+00:00	blank	False			human	Annika Zuleger	2018-07-18T08:45:00Z
b1a6e796-b1dd-48fd-94f3-fcea0647f0eb	01aa248d-eddf-43db-8c85-6e4da3b7f7e9	ea609139-17e3-4675-974e-f2d9436a5602	2018-07-19T08:00:00+00:00	blank	False			human	Annika Zuleger	2018-07-19T08:00:00Z
8adc0a03-5293-4cf3-af56-315d80784c7b	01aa248d-eddf-43db-8c85-6e4da3b7f7e9	14302ac0-f905-405c-a07c-b7e7aab8012a	2018-07-19T08:15:00+00:00	blank	False			human	Annika Zuleger	2018-07-19T08:15:00Z
b908c07b-3d85-4457-8954-a9f47592cf06	01aa248d-eddf-43db-8c85-6e4da3b7f7e9	ff58a86a-25ad-48b1-9948-3776e833d131	2018-07-19T08:30:00+00:00	blank	False			human	Annika Zuleger	2018-07-19T08:30:00Z
6366abdb-fa39-4498-8871-a012fa90c747	01aa248d-eddf-43db-8c85-6e4da3b7f7e9	8b2365f7-8348-4658-b3c6-d1628a9d6e3e	2018-07-19T08:45:00+00:00	blank	False			human	Annika Zuleger	2018-07-19T08:45:00Z
e15896c2-acb4-4120-a631-0b5b6b5756f3	01aa248d-eddf-43db-8c85-6e4da3b7f7e9	9c39b35a-44cd-4c8b-9af1-27aa620feaee	2018-07-20T08:00:00+00:00	blank	False			human	Annika Zuleger	2018-07-20T08:00:00Z
a00957d8-33e3-4682-a098-1381d23625ed	01aa248d-eddf-43db-8c85-6e4da3b7f7e9	df658ebd-1744-4e51-903f-e701c2eed87e	2018-07-20T08:15:00+00:00	blank	False			human	Annika Zuleger	2018-07-20T08:15:00Z
54aaeaec-8946-4205-a821-64e53c3a9507	01aa248d-eddf-43db-8c85-6e4da3b7f7e9	1896b809-dbe7-4a92-8253-6cd8812ad24e	2018-07-20T08:30:00+00:00	blank	False			human	Annika Zuleger	2018-07-20T08:30:00Z
7c9c3d1c-8636-4949-962b-62f395fe8f61	01aa248d-eddf-43db-8c85-6e4da3b7f7e9	b63b38d0-68c3-4266-9888-f82e748bbcc6	2018-07-20T08:45:00+00:00	blank	False			human	Annika Zuleger	2018-07-20T08:45:00Z
73384b3b-4918-4326-bc31-adc1d26a00ec	01aa248d-eddf-43db-8c85-6e4da3b7f7e9	2ef29d89-3fdc-468e-ba07-e6968f900845	2018-07-21T08:00:00+00:00	blank	False			human	Annika Zuleger	2018-07-21T08:00:00Z
b15602b6-b91a-4e06-90a8-ce876488cf16	01aa248d-eddf-43db-8c85-6e4da3b7f7e9	4cf72994-7458-4282-833a-22fe0ac649aa	2018-07-21T08:15:00+00:00	blank	False			human	Annika Zuleger	2018-07-21T08:15:00Z
3311c0c1-64c2-4508-be37-91a1a186d7a0	01aa248d-eddf-43db-8c85-6e4da3b7f7e9	781d1ed3-71e8-45fe-b567-0305ccfd8d16	2018-07-21T08:30:00+00:00	blank	False			human	Annika Zuleger	2018-07-21T08:30:00Z
14a03fea-9dec-4bc1-b420-3c189f98c117	01aa248d-eddf-43db-8c85-6e4da3b7f7e9	151255a8-1b97-42bd-947b-3226b47e9e58	2018-07-21T08:45:00+00:00	blank	False			human	Annika Zuleger	2018-07-21T08:45:00Z
a0ff66ef-2d57-40b6-aae9-8a77a3dcfeb8	01aa248d-eddf-43db-8c85-6e4da3b7f7e9	d7c76a7f-3d6c-4e10-a333-b061e7835bca	2018-07-22T08:00:00+00:00	blank	False			human	Annika Zuleger	2018-07-22T08:00:00Z
01fe3401-4b01-4dc9-8367-e5200cde0a9c	01aa248d-eddf-43db-8c85-6e4da3b7f7e9	7a1a49af-33ca-4d9f-8af4-1663acad5323	2018-07-22T08:15:00+00:00	blank	False			human	Annika Zuleger	2018-07-22T08:15:00Z
4761598d-ffce-4012-bde6-2570490686b3	01aa248d-eddf-43db-8c85-6e4da3b7f7e9	2b857b97-4bf6-4426-8e7a-5b64b92ed591	2018-07-22T08:30:00+00:00	blank	False			human	Annika Zuleger	2018-07-22T08:30:00Z
b958ec1f-574e-4cb8-86b2-98710d4f63a1	01aa248d-eddf-43db-8c85-6e4da3b7f7e9	ad5083d6-39a2-4e98-b773-a310866736e2	2018-07-22T08:45:00+00:00	blank	False			human	Annika Zuleger	2018-07-22T08:45:00Z
f64af676-b076-4078-b345-f7d9ec29ad77	01aa248d-eddf-43db-8c85-6e4da3b7f7e9	765f219e-a61b-4088-aaaa-d44d5247fa9b	2018-07-23T08:00:00+00:00	blank	False			human	Annika Zuleger	2018-07-23T08:00:00Z
8435b50d-5973-49ec-ad57-c2c1fb0d5d19	01aa248d-eddf-43db-8c85-6e4da3b7f7e9	ef172875-2d3d-4d75-a0e1-9f4fda06377e	2018-07-23T08:15:00+00:00	blank	False			human	Annika Zuleger	2018-07-23T08:15:00Z
07aa74e1-3164-449a-b71f-8162881d8407	01aa248d-eddf-43db-8c85-6e4da3b7f7e9	37525f8a-8ef0-4a36-8655-5c85182b0d28	2018-07-23T08:30:00+00:00	blank	False			human	Annika Zuleger	2018-07-23T08:30:00Z
a23243fb-298c-449e-921d-73c0bb18956f	01aa248d-eddf-43db-8c85-6e4da3b7f7e9	652dc322-3812-45e8-a892-ace38e2479a6	2018-07-23T08:45:00+00:00	blank	False			human	Annika Zuleger	2018-07-23T08:45:00Z
73d8dcd0-0859-46e3-adeb-e0f2a06a6283	01aa248d-eddf-43db-8c85-6e4da3b7f7e9	0c8aa2a8-71a3-4153-9035-84735a31b261	2018-07-24T08:00:00+00:00	blank	False			human	Annika Zuleger	2018-07-24T08:00:00Z
59e5c89b-75ef-4cfe-99fe-e08841af53ee	01aa248d-eddf-43db-8c85-6e4da3b7f7e9	e0d31215-b05e-4ac2-aef0-73cd66bc22c0	2018-07-24T08:15:00+00:00	blank	False			human	Annika Zuleger	2018-07-24T08:15:00Z
834f6025-7a15-4767-8795-1441d5e9dbf2	01aa248d-eddf-43db-8c85-6e4da3b7f7e9	bc86b1b1-d3b5-4528-8740-9a1271e330e8	2018-07-24T08:30:00+00:00	blank	False			human	Annika Zuleger	2018-07-24T08:30:00Z
8430d4e2-f74b-4753-8daa-8c82b17cca2c	01aa248d-eddf-43db-8c85-6e4da3b7f7e9	e2e41594-850d-4fce-8d90-a5f92bf8ae03	2018-07-24T08:45:00+00:00	blank	False			human	Annika Zuleger	2018-07-24T08:45:00Z
bed64512-4244-49bf-adc7-5d6d50422437	01aa248d-eddf-43db-8c85-6e4da3b7f7e9	aafa1552-39fc-4bfb-8fe1-d8ab1c7f412a	2018-07-25T08:00:00+00:00	blank	False			human	Annika Zuleger	2018-07-25T08:00:00Z
7708c363-2d76-4c82-ad77-dc77dfad7224	01aa248d-eddf-43db-8c85-6e4da3b7f7e9	62e66d8b-2934-43fb-a727-c15a98bc806a	2018-07-25T08:15:00+00:00	blank	False			human	Annika Zuleger	2018-07-25T08:15:00Z
684ddcd2-cc47-4346-a81d-85067eed2e6f	01aa248d-eddf-43db-8c85-6e4da3b7f7e9	0cb70e1f-70cc-48f1-9eb5-0426d613f38f	2018-07-25T08:30:00+00:00	blank	False			human	Annika Zuleger	2018-07-25T08:30:00Z
3b478f72-369b-408f-ab70-6ecc17531b69	01aa248d-eddf-43db-8c85-6e4da3b7f7e9	c1165d4b-aa68-4354-afee-556d805d2c2d	2018-07-25T08:45:00+00:00	blank	False			human	Annika Zuleger	2018-07-25T08:45:00Z
9fc93075-848b-408b-a59a-7ffec4b73476	01aa248d-eddf-43db-8c85-6e4da3b7f7e9	de0d1544-7772-4c45-ad9a-ae38cb429d0f	2018-07-26T08:00:00+00:00	blank	False			human	Annika Zuleger	2018-07-26T08:00:00Z
8d1776e1-e72b-4309-b913-e38315912bdd	01aa248d-eddf-43db-8c85-6e4da3b7f7e9	d5663e4e-b3f8-4df1-a6db-4f4fd1fa76fb	2018-07-26T08:15:00+00:00	blank	False			human	Annika Zuleger	2018-07-26T08:15:00Z
96562f57-dfba-47a2-af69-eceb60848176	01aa248d-eddf-43db-8c85-6e4da3b7f7e9	145e1c8e-fd9f-4b58-9c51-f511844b4e9b	2018-07-26T08:30:00+00:00	blank	False			human	Annika Zuleger	2018-07-26T08:30:00Z
756fec02-3d43-4bc5-aa64-bb79e89aea2c	01aa248d-eddf-43db-8c85-6e4da3b7f7e9	72f50cff-ef3b-42d8-838e-575f78c5b5f6	2018-07-26T08:45:00+00:00	blank	False			human	Annika Zuleger	2018-07-26T08:45:00Z
ffe0aa48-d7d9-4924-97b4-ab4261071702	01aa248d-eddf-43db-8c85-6e4da3b7f7e9	76b18f8f-4039-41ce-94c5-0e433d269013	2018-07-27T08:00:00+00:00	blank	False			human	Annika Zuleger	2018-07-27T08:00:00Z
8807da4e-015f-4288-af07-5237f36f9604	01aa248d-eddf-43db-8c85-6e4da3b7f7e9	8187e1b0-1728-4228-b121-794c6ed2d7d1	2018-07-27T08:15:00+00:00	blank	False			human	Annika Zuleger	2018-07-27T08:15:00Z
d48f90df-ac3b-42c8-9a16-6eff2f8536e8	01aa248d-eddf-43db-8c85-6e4da3b7f7e9	070e7009-52fe-45c6-8aec-c7b7347ea27d	2018-07-27T08:30:00+00:00	blank	False			human	Annika Zuleger	2018-07-27T08:30:00Z
ea636dd0-3a6e-4358-8095-42951e912a7a	01aa248d-eddf-43db-8c85-6e4da3b7f7e9	40ed795c-2096-4d24-b6a7-fdbdd5896915	2018-07-27T08:45:00+00:00	blank	False			human	Annika Zuleger	2018-07-27T08:45:00Z
b6cce4ac-909d-4690-ae13-a30b1a55971f	01aa248d-eddf-43db-8c85-6e4da3b7f7e9	0a650548-f927-408b-bfb2-4e80cea1e8a2	2018-07-28T08:00:00+00:00	blank	False			human	Annika Zuleger	2018-07-28T08:00:00Z
dd710865-2fb4-4167-9e80-f6f15d201012	01aa248d-eddf-43db-8c85-6e4da3b7f7e9	de97a262-e799-49e5-943f-bc2123881f7e	2018-07-28T08:15:00+00:00	blank	False			human	Annika Zuleger	2018-07-28T08:15:00Z
4032f9d1-4746-4bd3-942b-c82dce3931fd	01aa248d-eddf-43db-8c85-6e4da3b7f7e9	873b66c2-4c76-425a-87d6-41184ad59cb5	2018-07-28T08:30:00+00:00	blank	False			human	Annika Zuleger	2018-07-28T08:30:00Z
46523ab5-fab1-47c6-9475-ce05925ba9ae	01aa248d-eddf-43db-8c85-6e4da3b7f7e9	41865020-ca7e-4576-bdc4-00b4da267ab3	2018-07-28T08:45:00+00:00	blank	False			human	Annika Zuleger	2018-07-28T08:45:00Z
61a8b470-3f86-4bcd-a258-2bd39050a95b	01aa248d-eddf-43db-8c85-6e4da3b7f7e9	dab0d8b4-d4e7-42d1-bb50-58e8046882dc	2018-07-29T08:00:00+00:00	blank	False			human	Annika Zuleger	2018-07-29T08:00:00Z
4a3850ad-f19b-4bcb-8068-f99e518f726d	01aa248d-eddf-43db-8c85-6e4da3b7f7e9	36661f66-5615-4b38-a816-ccee01205845	2018-07-29T08:15:00+00:00	blank	False			human	Annika Zuleger	2018-07-29T08:15:00Z
61240a95-85f7-42e6-809a-b8d399e041c4	01aa248d-eddf-43db-8c85-6e4da3b7f7e9	ec772e39-38a4-4456-a38f-3ca2ae7615c7	2018-07-29T08:30:00+00:00	blank	False			human	Annika Zuleger	2018-07-29T08:30:00Z
b0d80f8c-8fc9-499d-a54a-b54a7c39e3bb	01aa248d-eddf-43db-8c85-6e4da3b7f7e9	17a95293-f4a0-474a-834f-0b57861c8f1f	2018-07-29T08:45:00+00:00	blank	False			human	Annika Zuleger	2018-07-29T08:45:00Z
8532d86c-8e7d-4f75-a6c7-f8ed70f0b2ac	01aa248d-eddf-43db-8c85-6e4da3b7f7e9	25414113-45be-448a-a23a-5fcb0c8d9327	2018-07-30T08:00:00+00:00	blank	False			human	Annika Zuleger	2018-07-30T08:00:00Z
d95a310f-2976-4292-bd3e-68a301734f8c	01aa248d-eddf-43db-8c85-6e4da3b7f7e9	e45c2b27-f932-4efc-8595-68e0c39ac30b	2018-07-30T08:15:00+00:00	blank	False			human	Annika Zuleger	2018-07-30T08:15:00Z
378ecf93-1c40-426e-845b-aa7dcd42f623	01aa248d-eddf-43db-8c85-6e4da3b7f7e9	6b49a304-ac07-4550-b651-997ac1bb71ab	2018-07-30T08:30:00+00:00	blank	False			human	Annika Zuleger	2018-07-30T08:30:00Z
54cdb95d-38c3-4b0e-a431-f195367dcef0	01aa248d-eddf-43db-8c85-6e4da3b7f7e9	fd1bea97-b291-4b1e-bdf4-e554be19adec	2018-07-30T08:45:00+00:00	blank	False			human	Annika Zuleger	2018-07-30T08:45:00Z
f7bfea7e-b82f-4ed8-984b-8773a2da2e8d	01aa248d-eddf-43db-8c85-6e4da3b7f7e9	6762b5bf-80aa-44ea-a9fe-2647883387a4	2018-07-31T08:00:00+00:00	blank	False			human	Annika Zuleger	2018-07-31T08:00:00Z
8be7843f-1904-42a7-afdf-c06425e88399	01aa248d-eddf-43db-8c85-6e4da3b7f7e9	9fabc142-351e-4434-92ed-4242959f391c	2018-07-31T08:15:00+00:00	blank	False			human	Annika Zuleger	2018-07-31T08:15:00Z
dc57f11e-4df6-41c9-9cd4-fbb104599a47	01aa248d-eddf-43db-8c85-6e4da3b7f7e9	bdc7610e-7870-40ab-abf0-6c5a0cc68e3b	2018-07-31T08:30:00+00:00	blank	False			human	Annika Zuleger	2018-07-31T08:30:00Z
9489f3c6-f947-48b8-bcb8-4526aee2cf54	01aa248d-eddf-43db-8c85-6e4da3b7f7e9	63ca7dfe-c06e-4c2c-ab8a-6c8fa26ad53c	2018-07-31T08:45:00+00:00	blank	False			human	Annika Zuleger	2018-07-31T08:45:00Z
cfe5208b-86c3-4d18-8a32-4325b14001b3	01aa248d-eddf-43db-8c85-6e4da3b7f7e9	c94a74a9-d5bb-4df1-a718-171d2f4b5a77	2018-08-01T08:00:00+00:00	blank	False			human	Annika Zuleger	2018-08-01T08:00:00Z
63ef551c-f570-40a2-9909-939619a15970	01aa248d-eddf-43db-8c85-6e4da3b7f7e9	11a37ef5-5512-41dc-9058-ba42af96d9ce	2018-08-01T08:15:00+00:00	blank	False			human	Annika Zuleger	2018-08-01T08:15:00Z
22977809-070f-4168-aed0-5ed63e50e4e0	01aa248d-eddf-43db-8c85-6e4da3b7f7e9	5d2dec13-e0c6-496b-9914-16c0ddbf099c	2018-08-01T08:30:00+00:00	blank	False			human	Annika Zuleger	2018-08-01T08:30:00Z
f22e2e67-4c69-4a07-ac07-847aa6b9f5ca	01aa248d-eddf-43db-8c85-6e4da3b7f7e9	f590eb5f-98dc-4862-9a64-29b52b035f5e	2018-08-01T08:45:00+00:00	blank	False			human	Annika Zuleger	2018-08-01T08:45:00Z
526a0d78-88e7-466c-974e-cf60028e0c6d	01aa248d-eddf-43db-8c85-6e4da3b7f7e9	a46a0a7f-307a-43b1-8813-7a0ef3a8a38d	2018-08-02T08:00:00+00:00	blank	False			human	Annika Zuleger	2018-08-02T08:00:00Z
8cc3725b-88d9-43bc-a602-fb93a17db4f2	01aa248d-eddf-43db-8c85-6e4da3b7f7e9	aeb9dcde-fe3c-42b2-b679-05ba2f0498da	2018-08-02T08:15:00+00:00	blank	False			human	Annika Zuleger	2018-08-02T08:15:00Z
2b06db11-2932-438a-b2c0-6d1eb43b8f70	01aa248d-eddf-43db-8c85-6e4da3b7f7e9	595fa85b-cdaa-409d-85bb-db6d9e9712ac	2018-08-02T08:30:00+00:00	blank	False			human	Annika Zuleger	2018-08-02T08:30:00Z
0ef1ab93-ddbb-4006-982b-f59dfefa6dbf	01aa248d-eddf-43db-8c85-6e4da3b7f7e9	df00c2fc-b117-4091-9518-2bb64dd8ab8d	2018-08-02T08:45:00+00:00	blank	False			human	Annika Zuleger	2018-08-02T08:45:00Z
d0f123aa-b4fc-4678-ac58-e5be1dec15a7	01aa248d-eddf-43db-8c85-6e4da3b7f7e9	4e72d017-53ed-4b22-87be-b7332ea81754	2018-08-03T08:00:00+00:00	blank	False			human	Annika Zuleger	2018-08-03T08:00:00Z
3f14b8ad-1e58-4a8b-82de-f932ab9fd271	01aa248d-eddf-43db-8c85-6e4da3b7f7e9	748803bb-5a27-4e40-8068-f987906462ff	2018-08-03T08:15:00+00:00	blank	False			human	Annika Zuleger	2018-08-03T08:15:00Z
e6207c3a-3eb1-4fab-80d3-ebf446024aac	01aa248d-eddf-43db-8c85-6e4da3b7f7e9	1f2f0a24-47a9-4f5a-a7a3-d75c657d1934	2018-08-03T08:30:00+00:00	blank	False			human	Annika Zuleger	2018-08-03T08:30:00Z
1eca1832-de12-4e3b-9d86-033bbd65149e	01aa248d-eddf-43db-8c85-6e4da3b7f7e9	9f65c5a7-26bb-472d-950a-d46774319ddd	2018-08-03T08:45:00+00:00	blank	False			human	Annika Zuleger	2018-08-03T08:45:00Z
76477e15-6cd9-4207-8a70-6b687997f839	01aa248d-eddf-43db-8c85-6e4da3b7f7e9	7073bc50-3fd5-4bbf-b9fc-166b764422d0	2018-08-04T08:00:00+00:00	blank	False			human	Annika Zuleger	2018-08-04T08:00:00Z
65254a99-75cf-4207-a80c-4dec8807dabf	01aa248d-eddf-43db-8c85-6e4da3b7f7e9	4ddd57fe-e1d7-4262-998a-7660e6975144	2018-08-04T08:15:00+00:00	blank	False			human	Annika Zuleger	2018-08-04T08:15:00Z
22c54d87-e7e3-4700-bbc2-ac77fbf76f85	01aa248d-eddf-43db-8c85-6e4da3b7f7e9	f8059e26-d187-4f64-bd6b-d3fdb2dbd4f9	2018-08-04T08:30:00+00:00	blank	False			human	Annika Zuleger	2018-08-04T08:30:00Z
54ec4e1f-03ae-480c-adae-db17f3ad4eb6	01aa248d-eddf-43db-8c85-6e4da3b7f7e9	fd7397c2-089e-458d-ac27-95901b433210	2018-08-04T08:45:00+00:00	blank	False			human	Annika Zuleger	2018-08-04T08:45:00Z
432603a3-81a9-40f0-a5b3-41e1cbe73e17	01aa248d-eddf-43db-8c85-6e4da3b7f7e9	809c2e36-9a3b-42f2-b6a0-ae0a85122c74	2018-08-05T08:00:00+00:00	blank	False			human	Annika Zuleger	2018-08-05T08:00:00Z
c164e760-e5a3-443f-9e9f-92a8b7847017	01aa248d-eddf-43db-8c85-6e4da3b7f7e9	36795bbb-5763-499a-b208-3a61bfe4aa79	2018-08-05T08:15:00+00:00	blank	False			human	Annika Zuleger	2018-08-05T08:15:00Z
248aa5dc-221c-4327-b85f-3e9e35df3c0d	01aa248d-eddf-43db-8c85-6e4da3b7f7e9	8a6907e1-ec95-4363-8710-d221145dd4bb	2018-08-05T08:30:00+00:00	blank	False			human	Annika Zuleger	2018-08-05T08:30:00Z
6f881c41-07fc-4686-a435-90c498b6a395	01aa248d-eddf-43db-8c85-6e4da3b7f7e9	0ffedd96-d2b4-4043-8495-b970f2d3c715	2018-08-05T08:45:00+00:00	blank	False			human	Annika Zuleger	2018-08-05T08:45:00Z
6bdcda66-7a34-4e32-a5af-d0974dbfb3da	01aa248d-eddf-43db-8c85-6e4da3b7f7e9	e2f01513-5123-40be-8254-3b0ab1d72486	2018-08-06T08:00:00+00:00	blank	False			human	Annika Zuleger	2018-08-06T08:00:00Z
378bb6ff-1815-4b22-ac83-bc9625b31721	01aa248d-eddf-43db-8c85-6e4da3b7f7e9	68459ecc-4a13-499c-97ae-3a2a58ac0c74	2018-08-06T08:15:00+00:00	blank	False			human	Annika Zuleger	2018-08-06T08:15:00Z
e710fdbb-1297-414e-b059-c7368380d771	01aa248d-eddf-43db-8c85-6e4da3b7f7e9	54f8c286-f9f9-442d-8f60-bb6a5dc323d9	2018-08-06T08:30:00+00:00	blank	False			human	Annika Zuleger	2018-08-06T08:30:00Z
56273921-b5f3-4d4f-b17d-866d176aafb7	01aa248d-eddf-43db-8c85-6e4da3b7f7e9	4abd41fa-f2a3-4749-a932-a91a33ae9f99	2018-08-06T08:45:00+00:00	blank	False			human	Annika Zuleger	2018-08-06T08:45:00Z
01131ec0-fb9d-4e85-9dd7-ab917a1ade8a	01aa248d-eddf-43db-8c85-6e4da3b7f7e9	47239e62-d5ed-46ad-93e9-1fc14e5e999b	2018-08-07T08:00:00+00:00	blank	False			human	Annika Zuleger	2018-08-07T08:00:00Z
49a55bf9-7f3d-47aa-b49f-0c553348803a	01aa248d-eddf-43db-8c85-6e4da3b7f7e9	ac63e76f-238b-435c-9e68-175d62d45bea	2018-08-07T08:15:00+00:00	blank	False			human	Annika Zuleger	2018-08-07T08:15:00Z
a743e9db-3af1-40da-ba27-0b7c674ed2da	01aa248d-eddf-43db-8c85-6e4da3b7f7e9	fb99ec37-b680-4b79-ada7-d1d9d0514345	2018-08-07T08:30:00+00:00	blank	False			human	Annika Zuleger	2018-08-07T08:30:00Z
8a8e2beb-4901-4c63-a9c4-ade4594cc870	01aa248d-eddf-43db-8c85-6e4da3b7f7e9	f0291d93-ac51-456c-a0f2-0d8aa6d6aad4	2018-08-07T08:45:00+00:00	blank	False			human	Annika Zuleger	2018-08-07T08:45:00Z
bb595430-12e0-4818-a038-57c4d2682b56	01aa248d-eddf-43db-8c85-6e4da3b7f7e9	0c6aaa81-7d24-4579-bb65-6b00d7e88afa	2018-08-08T08:00:00+00:00	blank	False			human	Annika Zuleger	2018-08-08T08:00:00Z
ed27a540-407b-4d88-a023-95b67e244160	01aa248d-eddf-43db-8c85-6e4da3b7f7e9	f65076c3-8fbb-4afe-8267-ec40920e0ac2	2018-08-08T08:15:00+00:00	blank	False			human	Annika Zuleger	2018-08-08T08:15:00Z
46515c02-22fa-42d4-aef4-359d4fc6eafa	01aa248d-eddf-43db-8c85-6e4da3b7f7e9	881b8ef0-9e01-4e47-853a-e17e09940337	2018-08-08T08:30:00+00:00	blank	False			human	Annika Zuleger	2018-08-08T08:30:00Z
a0f21395-8f6b-4478-8da6-6e5be57d9cd9	01aa248d-eddf-43db-8c85-6e4da3b7f7e9	7d107215-8596-4317-93f3-930a3b8232d0	2018-08-08T08:45:00+00:00	blank	False			human	Annika Zuleger	2018-08-08T08:45:00Z
fc089c13-7060-4d3d-8df7-26a78f00a56a	01aa248d-eddf-43db-8c85-6e4da3b7f7e9	aa5c2af6-0099-42d7-afc5-189cbb9bc480	2018-08-09T08:00:00+00:00	blank	False			human	Annika Zuleger	2018-08-09T08:00:00Z
d64adf71-daab-4479-9a4e-162a05ebdb25	01aa248d-eddf-43db-8c85-6e4da3b7f7e9	5f032d27-ecbf-459f-912f-095292c288a5	2018-08-09T08:15:00+00:00	blank	False			human	Annika Zuleger	2018-08-09T08:15:00Z
3e6736c7-431c-4637-bdf6-e58e0042df9f	01aa248d-eddf-43db-8c85-6e4da3b7f7e9	eef0083f-7cb5-4959-a663-514341292879	2018-08-09T08:30:00+00:00	blank	False			human	Annika Zuleger	2018-08-09T08:30:00Z
ff7accf5-a62f-4fd7-8328-19a9726f897a	01aa248d-eddf-43db-8c85-6e4da3b7f7e9	f42c8cdf-c326-4e27-8d02-f6364608b86b	2018-08-09T08:45:00+00:00	blank	False			human	Annika Zuleger	2018-08-09T08:45:00Z
a25da736-e869-45b2-bd5a-79a29243d5aa	01aa248d-eddf-43db-8c85-6e4da3b7f7e9	32785ab7-de6e-4434-9bd0-fadf96626229	2018-08-10T08:00:00+00:00	blank	False			human	Annika Zuleger	2018-08-10T08:00:00Z
83cdcdf3-d36f-4e81-9366-10330e26a0fe	01aa248d-eddf-43db-8c85-6e4da3b7f7e9	3facdac5-aba9-478a-87f9-108bb2afafc3	2018-08-10T08:15:00+00:00	blank	False			human	Annika Zuleger	2018-08-10T08:15:00Z
32f0e65b-b756-47dc-b9bf-b756cf21b8d2	01aa248d-eddf-43db-8c85-6e4da3b7f7e9	9f5c40c1-1817-46e5-b224-27d58640cbb6	2018-08-10T08:30:00+00:00	blank	False			human	Annika Zuleger	2018-08-10T08:30:00Z
2984f8ba-6431-4d39-ad2a-fa5d6967bfb9	01aa248d-eddf-43db-8c85-6e4da3b7f7e9	d447c4aa-86f8-4267-bf42-b602b79121cd	2018-08-10T08:45:00+00:00	blank	False			human	Annika Zuleger	2018-08-10T08:45:00Z
dd0cb82c-faf0-4f4f-9f3f-d4a0d11934a1	01aa248d-eddf-43db-8c85-6e4da3b7f7e9	860c36ac-054b-4aa7-8524-5b862e9a0ad2	2018-08-11T08:00:00+00:00	blank	False			human	Annika Zuleger	2018-08-11T08:00:00Z
f99725a7-638b-43a3-83cb-60146a7a7d3b	01aa248d-eddf-43db-8c85-6e4da3b7f7e9	08c0241a-19aa-48ff-9d75-9f7fb1f230d9	2018-08-11T08:15:00+00:00	blank	False			human	Annika Zuleger	2018-08-11T08:15:00Z
6114fb89-8d11-45bf-965e-a2413c23352f	01aa248d-eddf-43db-8c85-6e4da3b7f7e9	4cf6c32d-511c-4be7-9205-36dc93a831e4	2018-08-11T08:30:00+00:00	blank	False			human	Annika Zuleger	2018-08-11T08:30:00Z
3dc1e347-bee8-45ba-9a10-eb48a3299a79	01aa248d-eddf-43db-8c85-6e4da3b7f7e9	ecc1dd00-201c-4c06-9b3a-db0e09923f2b	2018-08-11T08:45:00+00:00	blank	False			human	Annika Zuleger	2018-08-11T08:45:00Z
ad4348b2-5ca3-4483-acb2-870eb90c2221	01aa248d-eddf-43db-8c85-6e4da3b7f7e9	93d61414-d49d-4dae-8092-43b728c713b6	2018-08-12T08:00:00+00:00	blank	False			human	Annika Zuleger	2018-08-12T08:00:00Z
25aefcaa-eead-4d9c-ba9d-1b831dfc16ef	01aa248d-eddf-43db-8c85-6e4da3b7f7e9	ef53fb25-2c9c-4b58-9bfb-f7571e640991	2018-08-12T08:15:00+00:00	blank	False			human	Annika Zuleger	2018-08-12T08:15:00Z
ee7b051e-980b-4afd-bf6e-0096b61f0fbe	01aa248d-eddf-43db-8c85-6e4da3b7f7e9	b9a8599d-8038-4101-9794-51544ae471e1	2018-08-12T08:30:00+00:00	blank	False			human	Annika Zuleger	2018-08-12T08:30:00Z
ffff6bde-d945-4bac-abb0-0cd8b587476a	01aa248d-eddf-43db-8c85-6e4da3b7f7e9	fa036823-215a-4f44-902c-a86848a02317	2018-08-12T08:45:00+00:00	blank	False			human	Annika Zuleger	2018-08-12T08:45:00Z
20d17eaf-0ade-486f-8d99-f9771a4eb0b0	01aa248d-eddf-43db-8c85-6e4da3b7f7e9	8804d5b1-16cb-499c-8579-6bbe3cdd9e73	2018-08-13T08:00:00+00:00	blank	False			human	Annika Zuleger	2018-08-13T08:00:00Z
bc2df751-d775-4662-9c05-5733040a3f83	01aa248d-eddf-43db-8c85-6e4da3b7f7e9	e2ede214-21cb-4293-9c4f-b0c6578d001f	2018-08-13T08:15:00+00:00	blank	False			human	Annika Zuleger	2018-08-13T08:15:00Z
a2507a18-0275-4fde-8266-5ee1a276f238	01aa248d-eddf-43db-8c85-6e4da3b7f7e9	55518357-93bb-42a7-8220-d43b902cecb1	2018-08-13T08:30:00+00:00	blank	False			human	Annika Zuleger	2018-08-13T08:30:00Z
10287741-616d-4cd2-9a46-02e489db59f4	01aa248d-eddf-43db-8c85-6e4da3b7f7e9	16146e3d-11ae-4046-bcff-537f8378cf66	2018-08-13T08:45:00+00:00	blank	False			human	Annika Zuleger	2018-08-13T08:45:00Z
6d4bdbf4-bcd5-4bf9-aed9-70daa8a5f8b0	01aa248d-eddf-43db-8c85-6e4da3b7f7e9	0f565b83-cb61-45ae-b9dd-d0a8cdd24506	2018-08-14T08:00:00+00:00	blank	False			human	Annika Zuleger	2018-08-14T08:00:00Z
2eabc354-a9b2-4dbb-b94f-ccbca0081af2	01aa248d-eddf-43db-8c85-6e4da3b7f7e9	2cb6970d-0874-4932-80a0-9d6e2415dd4f	2018-08-14T08:15:00+00:00	blank	False			human	Annika Zuleger	2018-08-14T08:15:00Z
54bec2cf-25ae-4511-ac26-796d25330662	01aa248d-eddf-43db-8c85-6e4da3b7f7e9	0b2a04df-6272-472b-8ab7-1fe039574cf2	2018-08-14T08:30:00+00:00	blank	False			human	Annika Zuleger	2018-08-14T08:30:00Z
ae924357-8fc0-407f-bd08-7f4b815d42fa	01aa248d-eddf-43db-8c85-6e4da3b7f7e9	aea745d5-d6bc-4309-9b19-44c02fb91c87	2018-08-14T08:45:00+00:00	blank	False			human	Annika Zuleger	2018-08-14T08:45:00Z
93d75ec4-f831-41a6-a9b7-35ba0a18d38c	01aa248d-eddf-43db-8c85-6e4da3b7f7e9	17e94ccd-fcfa-45de-8dab-cdcab5dad550	2018-08-15T08:00:00+00:00	blank	False			human	Annika Zuleger	2018-08-15T08:00:00Z
5f5eef48-1e7f-4d31-9327-fc99214eb35a	01aa248d-eddf-43db-8c85-6e4da3b7f7e9	120f68cc-8710-4df8-b4da-188308058a86	2018-08-15T08:15:00+00:00	blank	False			human	Annika Zuleger	2018-08-15T08:15:00Z
462a770c-b143-46af-b923-bd81b09873dd	01aa248d-eddf-43db-8c85-6e4da3b7f7e9	28d54c7e-a57a-4b99-abe9-c3755d82b0e8	2018-08-15T08:30:00+00:00	blank	False			human	Annika Zuleger	2018-08-15T08:30:00Z
5783e3d0-8353-4da8-bfef-bf07d6420aa1	01aa248d-eddf-43db-8c85-6e4da3b7f7e9	5c552cc4-cc65-4881-8497-c9e9e181f32c	2018-08-15T08:45:00+00:00	blank	False			human	Annika Zuleger	2018-08-15T08:45:00Z
8f06645f-cc48-4659-b77f-a75c21b38a57	01aa248d-eddf-43db-8c85-6e4da3b7f7e9	970e7564-8c2e-4260-81a6-139902804894	2018-08-16T08:00:00+00:00	blank	False			human	Annika Zuleger	2018-08-16T08:00:00Z
bd62e100-abff-41e2-a01d-819e98b7857c	01aa248d-eddf-43db-8c85-6e4da3b7f7e9	5add4610-7240-4931-b95f-9e7b690cec41	2018-08-16T08:15:00+00:00	blank	False			human	Annika Zuleger	2018-08-16T08:15:00Z
4b9b8007-5a76-449a-9d3b-face927cf256	01aa248d-eddf-43db-8c85-6e4da3b7f7e9	07729205-3724-45a4-a642-ff26c55e7548	2018-08-16T08:30:00+00:00	blank	False			human	Annika Zuleger	2018-08-16T08:30:00Z
63dc67de-3a41-4c2b-8157-00ada9e9dfa0	01aa248d-eddf-43db-8c85-6e4da3b7f7e9	12a68b2c-4c73-4a8f-9dbd-9f76b1a4c8d1	2018-08-16T08:45:00+00:00	blank	False			human	Annika Zuleger	2018-08-16T08:45:00Z
cb015d71-d32c-41aa-9001-3406ad525b11	01aa248d-eddf-43db-8c85-6e4da3b7f7e9	1a7e80c9-1242-4256-804b-393353e9412b	2018-08-17T08:00:00+00:00	blank	False			human	Annika Zuleger	2018-08-17T08:00:00Z
5b2676c6-0b00-4c8c-8294-25339eae0196	01aa248d-eddf-43db-8c85-6e4da3b7f7e9	6e75a64e-f3ef-4fd5-ba34-f353cdc7c0bf	2018-08-17T08:15:00+00:00	blank	False			human	Annika Zuleger	2018-08-17T08:15:00Z
9dace0f3-40ea-44c1-8a3a-bbfaa66c9d39	01aa248d-eddf-43db-8c85-6e4da3b7f7e9	09cb3d90-6452-4ed7-90f6-69908c657daf	2018-08-17T08:30:00+00:00	blank	False			human	Annika Zuleger	2018-08-17T08:30:00Z
d0ce064a-e5e7-4284-b968-ba9b5e9d8e3c	01aa248d-eddf-43db-8c85-6e4da3b7f7e9	02e5a3d1-cf74-403c-aeb1-5a0f9e9ac2ae	2018-08-17T08:45:00+00:00	blank	False			human	Annika Zuleger	2018-08-17T08:45:00Z
a600382d-fe04-4505-897f-19cc15f7096d	01aa248d-eddf-43db-8c85-6e4da3b7f7e9	6647cd76-6fc0-4f5e-813f-58b82724438c	2018-08-18T08:00:00+00:00	blank	False			human	Annika Zuleger	2018-08-18T08:00:00Z
7b53be36-4013-45d8-ae5d-0c0f4b512294	01aa248d-eddf-43db-8c85-6e4da3b7f7e9	a3ad46c6-262d-4973-8df2-fd5eaa3a494a	2018-08-18T08:15:00+00:00	blank	False			human	Annika Zuleger	2018-08-18T08:15:00Z
ccd58537-4b5d-4afd-958d-0bb4af278eaa	01aa248d-eddf-43db-8c85-6e4da3b7f7e9	970b0b1c-fcea-4f86-ac52-5b878e3f6d87	2018-08-18T08:30:00+00:00	blank	False			human	Annika Zuleger	2018-08-18T08:30:00Z
36e1c0f0-21a6-423d-951a-d84e177fce3f	01aa248d-eddf-43db-8c85-6e4da3b7f7e9	40097e5a-5c39-4fd7-bbbc-e0c9a40748dc	2018-08-18T08:45:00+00:00	blank	False			human	Annika Zuleger	2018-08-18T08:45:00Z
01e60fff-709b-4818-974d-b20a97192b4b	01aa248d-eddf-43db-8c85-6e4da3b7f7e9	3b709039-8ee6-4f7d-b849-49af848bac05	2018-08-19T08:00:00+00:00	blank	False			human	Annika Zuleger	2018-08-19T08:00:00Z
5fc9e64d-a220-4f7e-b279-99c81549ccdd	01aa248d-eddf-43db-8c85-6e4da3b7f7e9	d719a151-bd7f-4b50-8149-6f535d467618	2018-08-19T08:15:00+00:00	blank	False			human	Annika Zuleger	2018-08-19T08:15:00Z
4038e0cc-f052-4543-99b2-4945fae88084	01aa248d-eddf-43db-8c85-6e4da3b7f7e9	80a6d61e-08f8-40f5-86f0-d927080e9c55	2018-08-19T08:30:00+00:00	blank	False			human	Annika Zuleger	2018-08-19T08:30:00Z
20bcf83a-c6b5-4a9c-b170-bb852962ec94	01aa248d-eddf-43db-8c85-6e4da3b7f7e9	aaa20afa-cd7a-4310-a48b-44ab795ff4ba	2018-08-19T08:45:00+00:00	blank	False			human	Annika Zuleger	2018-08-19T08:45:00Z
1dfc93bc-db59-409e-bbdf-1b5b0bbc59cf	01aa248d-eddf-43db-8c85-6e4da3b7f7e9	89b7cc91-4824-4fe9-afd0-067addeb681b	2018-08-20T08:00:00+00:00	blank	False			human	Annika Zuleger	2018-08-20T08:00:00Z
24668285-c90e-4736-bb3c-e156f37f1416	01aa248d-eddf-43db-8c85-6e4da3b7f7e9	bf078d63-8099-434b-b6fc-da317defe8fa	2018-08-20T08:15:00+00:00	blank	False			human	Annika Zuleger	2018-08-20T08:15:00Z
ed6b403d-0524-496f-99f9-0cc880ae5cab	01aa248d-eddf-43db-8c85-6e4da3b7f7e9	a565853c-beed-4bce-b1c1-9ce5b91eebde	2018-08-20T08:30:00+00:00	blank	False			human	Annika Zuleger	2018-08-20T08:30:00Z
2d9e69db-2d17-4a74-bf1b-e5a1114d881f	01aa248d-eddf-43db-8c85-6e4da3b7f7e9	650dcb35-e3a2-4b0d-9cf5-1b3889dea767	2018-08-20T08:45:00+00:00	blank	False			human	Annika Zuleger	2018-08-20T08:45:00Z
a4ba2115-b4a9-4087-b0f4-fdce15de75fc	01aa248d-eddf-43db-8c85-6e4da3b7f7e9	2ee7fc7e-569d-4df2-bbe5-b2f793a6a208	2018-08-21T08:00:00+00:00	blank	False			human	Annika Zuleger	2018-08-21T08:00:00Z
9ec46ede-98c0-4749-a120-3ded0f5b7380	01aa248d-eddf-43db-8c85-6e4da3b7f7e9	f59fb222-ece4-4f0c-bec7-b1a7304931dd	2018-08-21T08:15:00+00:00	blank	False			human	Annika Zuleger	2018-08-21T08:15:00Z
02cba9a8-5681-4f9c-a0ac-f010ad290d70	01aa248d-eddf-43db-8c85-6e4da3b7f7e9	12230f6b-56e8-4a06-a1f2-6159cfe76be7	2018-08-21T08:30:00+00:00	blank	False			human	Annika Zuleger	2018-08-21T08:30:00Z
1fa16bae-bc2a-4e34-9b0d-921337774216	01aa248d-eddf-43db-8c85-6e4da3b7f7e9	1a35de64-6973-4ced-be95-b789edce566e	2018-08-21T08:45:00+00:00	blank	False			human	Annika Zuleger	2018-08-21T08:45:00Z
64ffb98c-aecb-452c-9687-3cd5c4694b90	01aa248d-eddf-43db-8c85-6e4da3b7f7e9	255b6bb5-3a73-4b52-abe9-04440ab3db4a	2018-08-22T08:00:00+00:00	blank	False			human	Annika Zuleger	2018-08-22T08:00:00Z
481c051e-f8fa-4819-a9af-f3cb0ef78ec2	01aa248d-eddf-43db-8c85-6e4da3b7f7e9	001ac137-af4f-4d00-8351-f4bc52a53957	2018-08-22T08:15:00+00:00	blank	False			human	Annika Zuleger	2018-08-22T08:15:00Z
1857c902-d393-4c37-a912-f94e091ab198	01aa248d-eddf-43db-8c85-6e4da3b7f7e9	1da85e4c-5389-403f-8046-5400698f4a5b	2018-08-22T08:30:00+00:00	blank	False			human	Annika Zuleger	2018-08-22T08:30:00Z
3c125159-587c-46a8-8b4e-caf6d47718eb	01aa248d-eddf-43db-8c85-6e4da3b7f7e9	90a88227-3ff0-43b0-b6ac-ae508c06de8a	2018-08-22T08:45:00+00:00	blank	False			human	Annika Zuleger	2018-08-22T08:45:00Z
470c1d1f-15cc-4919-8abf-f4c48bebd7b5	01aa248d-eddf-43db-8c85-6e4da3b7f7e9	603b43ed-038b-4308-8462-d051f8e3cb40	2018-08-23T08:00:00+00:00	blank	False			human	Annika Zuleger	2018-08-23T08:00:00Z
ce974e03-f149-40b0-b0a5-5587c1219e82	01aa248d-eddf-43db-8c85-6e4da3b7f7e9	19931963-d486-4812-868a-6f10725b01c1	2018-08-23T08:15:00+00:00	blank	False			human	Annika Zuleger	2018-08-23T08:15:00Z
989ef4c7-065f-4647-88f4-a418a6f1d3dd	01aa248d-eddf-43db-8c85-6e4da3b7f7e9	50085138-64be-42d8-b46b-3c66ce4f174d	2018-08-23T08:30:00+00:00	blank	False			human	Annika Zuleger	2018-08-23T08:30:00Z
2e0ca7b0-09d7-4731-a303-f7019c11e3eb	01aa248d-eddf-43db-8c85-6e4da3b7f7e9	5bdbc0a7-611b-4dfe-9e11-b0cd5e775152	2018-08-23T08:45:00+00:00	blank	False			human	Annika Zuleger	2018-08-23T08:45:00Z
bec52a80-417d-4d9e-81ce-9e1ec56ef30c	01aa248d-eddf-43db-8c85-6e4da3b7f7e9	e6b16ff8-f430-40ce-8034-65f1219a0a03	2018-08-24T08:00:00+00:00	blank	False			human	Annika Zuleger	2018-08-24T08:00:00Z
87991d29-2ee6-40ba-a7af-00a503400af6	01aa248d-eddf-43db-8c85-6e4da3b7f7e9	ee983e10-9cc3-4e21-b202-729078d0095f	2018-08-24T08:15:00+00:00	blank	False			human	Annika Zuleger	2018-08-24T08:15:00Z
02bba9b4-c47b-476c-bb62-359919063bd9	01aa248d-eddf-43db-8c85-6e4da3b7f7e9	9f9e4e23-e8fd-45d3-927c-3c4317dd49a5	2018-08-24T08:30:00+00:00	blank	False			human	Annika Zuleger	2018-08-24T08:30:00Z
fef38fd4-69fb-4069-9467-acb10552b8cb	01aa248d-eddf-43db-8c85-6e4da3b7f7e9	aaa0c5b4-39bf-4d23-9db8-fa78d29e0607	2018-08-24T08:45:00+00:00	blank	False			human	Annika Zuleger	2018-08-24T08:45:00Z
a25c38b9-daa1-49f0-8b31-71147bff3bb8	01aa248d-eddf-43db-8c85-6e4da3b7f7e9	71554f5a-d29a-4fd0-baaa-65fd87e7c048	2018-08-25T08:00:00+00:00	blank	False			human	Annika Zuleger	2018-08-25T08:00:00Z
0e33e369-05d4-4642-9e50-531c1c9a21e0	01aa248d-eddf-43db-8c85-6e4da3b7f7e9	5488447c-c027-409f-a19d-94940c1866e0	2018-08-25T08:15:00+00:00	blank	False			human	Annika Zuleger	2018-08-25T08:15:00Z
f5734df4-d989-4650-9c77-e56c59ce5d79	01aa248d-eddf-43db-8c85-6e4da3b7f7e9	fa9a24f9-c52e-43ab-9bc3-cf47529d1954	2018-08-25T08:30:00+00:00	blank	False			human	Annika Zuleger	2018-08-25T08:30:00Z
60dd0a00-ff8a-446d-a7cc-13b57ddf01dd	01aa248d-eddf-43db-8c85-6e4da3b7f7e9	21a48079-1ac5-43d0-8592-289b50e3adce	2018-08-25T08:45:00+00:00	blank	False			human	Annika Zuleger	2018-08-25T08:45:00Z
c3024ff8-8b69-4337-9606-60657afaf484	01aa248d-eddf-43db-8c85-6e4da3b7f7e9	2eb7291c-fbef-4d09-bf48-b2cd04a359c7	2018-08-26T08:00:00+00:00	blank	False			human	Annika Zuleger	2018-08-26T08:00:00Z
1d71c9ff-3743-40a7-b8e0-16a42ae7840c	01aa248d-eddf-43db-8c85-6e4da3b7f7e9	de7170fd-fa35-4bad-8b73-a178a49adba4	2018-08-26T08:15:00+00:00	blank	False			human	Annika Zuleger	2018-08-26T08:15:00Z
71fae08b-c9a5-4ba1-b400-0073e02780bf	01aa248d-eddf-43db-8c85-6e4da3b7f7e9	59f2a677-8cae-4b43-aea9-1ddc8c2431be	2018-08-26T08:30:00+00:00	blank	False			human	Annika Zuleger	2018-08-26T08:30:00Z
76658e32-00ff-47d6-8137-cbc127171062	01aa248d-eddf-43db-8c85-6e4da3b7f7e9	d4f74a8e-bd0b-4df6-a242-ce9d0a8f9eec	2018-08-26T08:45:00+00:00	blank	False			human	Annika Zuleger	2018-08-26T08:45:00Z
454cf438-d05f-40a9-b120-744563578cb4	01aa248d-eddf-43db-8c85-6e4da3b7f7e9	babb8dca-47cb-4c21-baea-5237bfebb3db	2018-08-27T08:00:00+00:00	blank	False			human	Annika Zuleger	2018-08-27T08:00:00Z
07fc925d-5761-436a-985f-3dfc3a6cba3f	01aa248d-eddf-43db-8c85-6e4da3b7f7e9	ed23f79b-24f9-4ed7-938f-fffcf8a4d31d	2018-08-27T08:15:00+00:00	blank	False			human	Annika Zuleger	2018-08-27T08:15:00Z
e3948b45-7452-4b90-a2fb-381cf1055c21	01aa248d-eddf-43db-8c85-6e4da3b7f7e9	87d0db5a-e2c7-4bec-a26c-fe641915476e	2018-08-27T08:30:00+00:00	blank	False			human	Annika Zuleger	2018-08-27T08:30:00Z
3662dae6-a989-4d3e-92ab-17351daf5259	01aa248d-eddf-43db-8c85-6e4da3b7f7e9	6d38e5d5-c662-4ea0-8c87-b7d6fa09deb5	2018-08-27T08:45:00+00:00	blank	False			human	Annika Zuleger	2018-08-27T08:45:00Z
a8124d65-5b04-4a29-90f6-9961f5e814cd	01aa248d-eddf-43db-8c85-6e4da3b7f7e9	fce5948b-618a-4d99-be3e-b6ba6e446590	2018-08-28T08:00:00+00:00	blank	False			human	Annika Zuleger	2018-08-28T08:00:00Z
e98578cd-7713-4f0b-9aa7-2bdaf0925461	01aa248d-eddf-43db-8c85-6e4da3b7f7e9	91d9e045-e146-46bc-94a3-2f38b0a882ad	2018-08-28T08:15:00+00:00	blank	False			human	Annika Zuleger	2018-08-28T08:15:00Z
bc8e9379-9eb0-47ce-8bb8-58d0c3255a7c	01aa248d-eddf-43db-8c85-6e4da3b7f7e9	10d86098-42b1-4b20-bf90-3f78dbed8c7f	2018-08-28T08:30:00+00:00	blank	False			human	Annika Zuleger	2018-08-28T08:30:00Z
de819db6-c57b-4660-a659-37d2055b0c2f	01aa248d-eddf-43db-8c85-6e4da3b7f7e9	072abe32-1808-4350-8880-8fc1e414da4f	2018-08-28T08:45:00+00:00	blank	False			human	Annika Zuleger	2018-08-28T08:45:00Z
1c6e6a0d-bd6c-44ef-aeaa-7fa9fe7b44ce	01aa248d-eddf-43db-8c85-6e4da3b7f7e9	e35921dc-ad45-456a-af34-e859a53ba4cc	2018-08-29T08:00:00+00:00	blank	False			human	Annika Zuleger	2018-08-29T08:00:00Z
3ae64e18-e41a-4be2-adb9-29902edf0da1	01aa248d-eddf-43db-8c85-6e4da3b7f7e9	5c93da7c-e0fc-40e3-af18-a360d46a7efe	2018-08-29T08:15:00+00:00	blank	False			human	Annika Zuleger	2018-08-29T08:15:00Z
f6faf61e-c4a4-45a1-a2e9-d774987aef6e	01aa248d-eddf-43db-8c85-6e4da3b7f7e9	b75279a2-399f-4ac0-8f54-b9c718fe230a	2018-08-29T08:30:00+00:00	blank	False			human	Annika Zuleger	2018-08-29T08:30:00Z
86466e88-3538-4c3f-9af9-444bd1ccebed	01aa248d-eddf-43db-8c85-6e4da3b7f7e9	cab23457-cf29-4376-aaf4-21d4d11f5f99	2018-08-29T08:45:00+00:00	blank	False			human	Annika Zuleger	2018-08-29T08:45:00Z
a5d1eeb0-cef4-421f-851a-505291a4a85b	01aa248d-eddf-43db-8c85-6e4da3b7f7e9	40482850-37a8-4d19-858d-7aa6197e9b3c	2018-08-30T08:00:00+00:00	blank	False			human	Annika Zuleger	2018-08-30T08:00:00Z
15f1cc4e-3ed1-47c7-b5a1-262cf815eede	01aa248d-eddf-43db-8c85-6e4da3b7f7e9	d0267560-c61b-4612-9590-6ab2ee000836	2018-08-30T08:15:00+00:00	blank	False			human	Annika Zuleger	2018-08-30T08:15:00Z
83b1890a-161f-49e0-a844-472a1fb7abd2	01aa248d-eddf-43db-8c85-6e4da3b7f7e9	988bf7fe-e3cb-4b24-af13-89a6b0aa3c83	2018-08-30T08:30:00+00:00	blank	False			human	Annika Zuleger	2018-08-30T08:30:00Z
323053fa-bed4-401c-89a5-ea3fc241a48b	01aa248d-eddf-43db-8c85-6e4da3b7f7e9	9850f9d5-7739-480a-ab79-6ca4e970c73f	2018-08-30T08:45:00+00:00	blank	False			human	Annika Zuleger	2018-08-30T08:45:00Z
35a5d58e-3604-4f8e-ba3b-072e4f1b9ff8	01aa248d-eddf-43db-8c85-6e4da3b7f7e9	c0c4a92f-f869-4917-9707-80183b1688d4	2018-08-31T08:00:00+00:00	blank	False			human	Annika Zuleger	2018-08-31T08:00:00Z
d96e9f26-ebdc-4287-a0d4-1b9d149c9926	01aa248d-eddf-43db-8c85-6e4da3b7f7e9	cf1f39fa-221a-4f53-bf03-cc6fbc30a9ae	2018-08-31T08:15:00+00:00	blank	False			human	Annika Zuleger	2018-08-31T08:15:00Z
f9ef65b0-1928-40a5-a33d-6444f11976f7	01aa248d-eddf-43db-8c85-6e4da3b7f7e9	5dc3762c-c0e6-40a1-b79e-3ed15dbb7242	2018-08-31T08:30:00+00:00	blank	False			human	Annika Zuleger	2018-08-31T08:30:00Z
71629147-b6d8-4f2d-8cd5-cc925f9c79fe	01aa248d-eddf-43db-8c85-6e4da3b7f7e9	508a5329-f18c-4fe4-a158-322ec852eeda	2018-08-31T08:45:00+00:00	blank	False			human	Annika Zuleger	2018-08-31T08:45:00Z
b1c645ce-1bbc-4014-b233-b79687a3fa68	01aa248d-eddf-43db-8c85-6e4da3b7f7e9	172a506b-ef98-429d-8e94-d9cd5e0bc0f9	2018-09-01T08:00:00+00:00	blank	False			human	Annika Zuleger	2018-09-01T08:00:00Z
7e6f7521-daae-40ce-b6d3-d695851e6f96	01aa248d-eddf-43db-8c85-6e4da3b7f7e9	95406561-832a-4bcf-a275-ba9ffc6a2abd	2018-09-01T08:15:00+00:00	blank	False			human	Annika Zuleger	2018-09-01T08:15:00Z
c1bd88b1-b8cd-4fa2-a1ec-49b96050917c	01aa248d-eddf-43db-8c85-6e4da3b7f7e9	563cd481-3223-438a-b40b-20779d7013ac	2018-09-01T08:30:00+00:00	blank	False			human	Annika Zuleger	2018-09-01T08:30:00Z
d425c687-14c8-4f64-9400-587007c1f601	01aa248d-eddf-43db-8c85-6e4da3b7f7e9	78976bed-cd62-4bd1-9f52-7d9e6668aebe	2018-09-01T08:45:00+00:00	blank	False			human	Annika Zuleger	2018-09-01T08:45:00Z
3a2b6baf-9412-493b-942c-9cc2487c1014	01aa248d-eddf-43db-8c85-6e4da3b7f7e9	deb142f7-5d87-4570-96f8-6e05491ab6dc	2018-09-02T08:00:00+00:00	blank	False			human	Annika Zuleger	2018-09-02T08:00:00Z
e87194fd-9110-43e2-99ab-8c802d815312	01aa248d-eddf-43db-8c85-6e4da3b7f7e9	22f09d27-a53e-4bd3-af3d-df6c7eda6e3c	2018-09-02T08:15:00+00:00	blank	False			human	Annika Zuleger	2018-09-02T08:15:00Z
f98407d8-184e-43d4-97a7-391c5bfcae63	01aa248d-eddf-43db-8c85-6e4da3b7f7e9	6f6e4b86-9f0c-45ab-b02c-3ac766d2b41b	2018-09-02T08:30:00+00:00	blank	False			human	Annika Zuleger	2018-09-02T08:30:00Z
e6be20d8-3718-4081-adc9-9f151f8be8db	01aa248d-eddf-43db-8c85-6e4da3b7f7e9	eda4b02e-0d7e-4631-97bf-624c0a75bb80	2018-09-02T08:45:00+00:00	blank	False			human	Annika Zuleger	2018-09-02T08:45:00Z
3020fe8a-566d-4b45-ab8f-44780e8d01b6	01aa248d-eddf-43db-8c85-6e4da3b7f7e9	c7f9926f-691f-4a79-87ea-ba8b403bda75	2018-09-03T08:00:00+00:00	blank	False			human	Annika Zuleger	2018-09-03T08:00:00Z
80620329-6b4b-4539-91dd-f2340ac2bcda	01aa248d-eddf-43db-8c85-6e4da3b7f7e9	c4a68309-1ca6-44ff-a28c-4e75dab74fe7	2018-09-03T08:15:00+00:00	blank	False			human	Annika Zuleger	2018-09-03T08:15:00Z
cf2046bb-f060-45e0-8986-31e71a3021eb	01aa248d-eddf-43db-8c85-6e4da3b7f7e9	c11fe4af-a9cb-45d4-8520-9df301acc6a3	2018-09-03T08:30:00+00:00	blank	False			human	Annika Zuleger	2018-09-03T08:30:00Z
7e0499ff-791d-47c0-b8ad-d217293d3024	01aa248d-eddf-43db-8c85-6e4da3b7f7e9	169ddc9a-565b-4d79-a60b-2db0bc0f7197	2018-09-03T08:45:00+00:00	blank	False			human	Annika Zuleger	2018-09-03T08:45:00Z
e317bd96-835e-4480-a9ca-90e882e965e2	01aa248d-eddf-43db-8c85-6e4da3b7f7e9	aadd9486-dc58-42a0-8003-96485a4a724d	2018-09-04T08:00:00+00:00	blank	False			human	Annika Zuleger	2018-09-04T08:00:00Z
fadc937c-fda5-4d55-8b91-fb5faccb3f17	01aa248d-eddf-43db-8c85-6e4da3b7f7e9	a090ebcc-7bad-49f2-97bc-72c45b44dba5	2018-09-04T08:15:00+00:00	blank	False			human	Annika Zuleger	2018-09-04T08:15:00Z
0b96ae08-eda2-427d-8cbd-dc962010e651	01aa248d-eddf-43db-8c85-6e4da3b7f7e9	f4a90380-b724-4f36-b323-b86c57fbea75	2018-09-04T08:30:00+00:00	blank	False			human	Annika Zuleger	2018-09-04T08:30:00Z
74d17674-c584-4af6-891f-fdc8f9e5b025	01aa248d-eddf-43db-8c85-6e4da3b7f7e9	fb908473-834f-416b-86a6-68139bf03af6	2018-09-04T08:45:00+00:00	blank	False			human	Annika Zuleger	2018-09-04T08:45:00Z
9a7be56a-85d3-4c65-b14d-7abda6e9886f	01aa248d-eddf-43db-8c85-6e4da3b7f7e9	cc788163-2706-49fc-8038-cc2cf7de49e2	2018-09-05T08:00:00+00:00	blank	False			human	Annika Zuleger	2018-09-05T08:00:00Z
9730146c-aa31-4d38-8f54-6e8b2abf1982	01aa248d-eddf-43db-8c85-6e4da3b7f7e9	c4e0aef6-5b72-494b-a0e6-756aecc178d4	2018-09-05T08:15:00+00:00	blank	False			human	Annika Zuleger	2018-09-05T08:15:00Z
5a5ba929-999c-4c65-b8ce-4a945dc24d57	01aa248d-eddf-43db-8c85-6e4da3b7f7e9	87aaecf3-70d1-492b-ad4d-a474c85d2c7e	2018-09-05T08:30:00+00:00	blank	False			human	Annika Zuleger	2018-09-05T08:30:00Z
83d923d4-d33c-45f0-b2e3-be2f0415abd4	01aa248d-eddf-43db-8c85-6e4da3b7f7e9	b1d7de3d-3153-4e3c-9f58-b40f1ba61f1c	2018-09-05T08:45:00+00:00	blank	False			human	Annika Zuleger	2018-09-05T08:45:00Z
72f2feb5-abd1-4341-9720-c8f4de169feb	01aa248d-eddf-43db-8c85-6e4da3b7f7e9	7cdc9c5a-f0fe-4868-9136-3f65fa9cea3b	2018-09-06T08:00:00+00:00	blank	False			human	Annika Zuleger	2018-09-06T08:00:00Z
d7eee873-2707-4bcd-ae7c-ed69f345a01b	01aa248d-eddf-43db-8c85-6e4da3b7f7e9	cdf4c853-5682-4541-a517-a2bd2a1be10f	2018-09-06T08:15:00+00:00	blank	False			human	Annika Zuleger	2018-09-06T08:15:00Z
8da2219d-e906-44ef-82d6-e6e872019e00	01aa248d-eddf-43db-8c85-6e4da3b7f7e9	e751af8b-cab4-4ca1-9f03-fb427a2c35a6	2018-09-06T08:30:00+00:00	blank	False			human	Annika Zuleger	2018-09-06T08:30:00Z
7e8f6c5e-129f-47e8-9f85-b56911e49250	01aa248d-eddf-43db-8c85-6e4da3b7f7e9	f95c68ff-c8e0-4734-bfbc-defba6300435	2018-09-06T08:45:00+00:00	blank	False			human	Annika Zuleger	2018-09-06T08:45:00Z
80cdc468-f58e-4d18-8060-f4742e4bc77a	01aa248d-eddf-43db-8c85-6e4da3b7f7e9	1018f6e3-fb8f-4bed-9ef9-9fdde93e3e65	2018-09-07T08:00:00+00:00	blank	False			human	Annika Zuleger	2018-09-07T08:00:00Z
d29194d0-0c83-4030-8000-723eca57a8fe	01aa248d-eddf-43db-8c85-6e4da3b7f7e9	199325ae-f4dd-4365-9347-bd8f14278c0e	2018-09-07T08:15:00+00:00	blank	False			human	Annika Zuleger	2018-09-07T08:15:00Z
2c827454-cc8c-424b-9ae4-5ff24650e289	01aa248d-eddf-43db-8c85-6e4da3b7f7e9	2fa24c10-9983-4d7d-baa7-6daaca80b863	2018-09-07T08:30:00+00:00	blank	False			human	Annika Zuleger	2018-09-07T08:30:00Z
24828e3c-19de-429e-b8af-93ec4147f4a2	01aa248d-eddf-43db-8c85-6e4da3b7f7e9	688aba63-9f09-4215-9b60-50a34fda3207	2018-09-07T08:45:00+00:00	blank	False			human	Annika Zuleger	2018-09-07T08:45:00Z
d13a69f9-f795-490c-914a-ae986ff9018a	01aa248d-eddf-43db-8c85-6e4da3b7f7e9	9be91ee9-636d-4b94-b76e-1d70600a99c6	2018-09-08T08:00:00+00:00	blank	False			human	Annika Zuleger	2018-09-08T08:00:00Z
ba289297-40b2-4b9e-bbf4-99431e988a18	01aa248d-eddf-43db-8c85-6e4da3b7f7e9	a4b4ef9e-996b-48b5-b451-80ee7cfe468b	2018-09-08T08:15:00+00:00	blank	False			human	Annika Zuleger	2018-09-08T08:15:00Z
f3c5d560-508d-4fa6-ad74-d1450976d4c3	01aa248d-eddf-43db-8c85-6e4da3b7f7e9	051878ea-1455-4ae3-9dac-115f74a2de72	2018-09-08T08:30:00+00:00	blank	False			human	Annika Zuleger	2018-09-08T08:30:00Z
8c7149c8-9536-4d0a-8c67-09d49afbefbe	01aa248d-eddf-43db-8c85-6e4da3b7f7e9	c6a913b8-e9fb-464b-83cc-aeac974cc37a	2018-09-08T08:45:00+00:00	blank	False			human	Annika Zuleger	2018-09-08T08:45:00Z
09a9eeab-c665-4714-8722-31d34d8d4745	01aa248d-eddf-43db-8c85-6e4da3b7f7e9	51dc2f8d-ab60-4989-b504-c3690f17e8cb	2018-09-09T08:00:00+00:00	blank	False			human	Annika Zuleger	2018-09-09T08:00:00Z
ceee00cc-e74a-4a80-b8aa-1c0ed7cabd02	01aa248d-eddf-43db-8c85-6e4da3b7f7e9	38fc9fee-803a-4bed-92a7-a4051f1749c5	2018-09-09T08:15:00+00:00	blank	False			human	Annika Zuleger	2018-09-09T08:15:00Z
52240b0f-1ab9-4bba-b01d-6b0038db57b9	01aa248d-eddf-43db-8c85-6e4da3b7f7e9	8ae62abf-cef9-4993-bd34-153028d3e865	2018-09-09T08:30:00+00:00	blank	False			human	Annika Zuleger	2018-09-09T08:30:00Z
34c27cad-17a7-4319-9077-a8e9a1374977	01aa248d-eddf-43db-8c85-6e4da3b7f7e9	3e9e9307-531b-48a9-b382-6633cd8d8d1f	2018-09-09T08:45:00+00:00	blank	False			human	Annika Zuleger	2018-09-09T08:45:00Z
06830bf3-4e44-4275-bcc8-b11d7f5f8d94	01aa248d-eddf-43db-8c85-6e4da3b7f7e9	0b75c6ac-89bb-4d12-a048-5b8a2e6e9e59	2018-09-10T08:00:00+00:00	blank	False			human	Annika Zuleger	2018-09-10T08:00:00Z
5d5a310a-6aed-4197-b8a0-5e03acb5553c	01aa248d-eddf-43db-8c85-6e4da3b7f7e9	89e6d22b-6bfe-4d24-b2f3-e36f866033e5	2018-09-10T08:15:00+00:00	blank	False			human	Annika Zuleger	2018-09-10T08:15:00Z
0beda35d-8228-4b4a-93e7-c35670a893f8	01aa248d-eddf-43db-8c85-6e4da3b7f7e9	fb34845a-8755-4992-b6e9-e815a559ddaf	2018-09-10T08:30:00+00:00	blank	False			human	Annika Zuleger	2018-09-10T08:30:00Z
a7f8723a-ca6b-455e-b7a8-d59947618815	01aa248d-eddf-43db-8c85-6e4da3b7f7e9	f5d373af-033b-4889-9d94-6bebe9cb333d	2018-09-10T08:45:00+00:00	blank	False			human	Annika Zuleger	2018-09-10T08:45:00Z
55af17de-8055-44c6-b9d5-28c8f7902a3a	01aa248d-eddf-43db-8c85-6e4da3b7f7e9	d40b1e23-939c-4935-9c59-731756cd3bd9	2018-09-11T08:00:00+00:00	blank	False			human	Annika Zuleger	2018-09-11T08:00:00Z
2659e6a0-e420-4a2a-856f-043b6a8ec54a	01aa248d-eddf-43db-8c85-6e4da3b7f7e9	fcb2f118-6f6d-48a2-ac1e-eaf5aadc92e9	2018-09-11T08:15:00+00:00	blank	False			human	Annika Zuleger	2018-09-11T08:15:00Z
12e3aefd-69de-47e7-80ad-a9dc1aeacc70	01aa248d-eddf-43db-8c85-6e4da3b7f7e9	cae1a476-4b30-40fe-b93a-a8e114cd8953	2018-09-11T08:30:00+00:00	blank	False			human	Annika Zuleger	2018-09-11T08:30:00Z
82e5000d-3dc8-4d01-ace0-807dc30306b5	01aa248d-eddf-43db-8c85-6e4da3b7f7e9	6567ac4b-b659-4608-835f-2ff591207ba9	2018-09-11T08:45:00+00:00	blank	False			human	Annika Zuleger	2018-09-11T08:45:00Z
c3430366-8fe4-4a27-b003-7bcb7d1efe6c	01aa248d-eddf-43db-8c85-6e4da3b7f7e9	af38a9f8-9644-447b-973e-c471d715b99c	2018-09-12T08:00:00+00:00	blank	False			human	Annika Zuleger	2018-09-12T08:00:00Z
4e987e95-611f-4ee5-a37f-344e04bbfea9	01aa248d-eddf-43db-8c85-6e4da3b7f7e9	8278ca4d-28a6-40f4-9c80-b69ab0706b63	2018-09-12T08:15:00+00:00	blank	False			human	Annika Zuleger	2018-09-12T08:15:00Z
98bde0be-9c24-4667-9b76-1e8bf2a35260	01aa248d-eddf-43db-8c85-6e4da3b7f7e9	c5f4051a-6147-4619-b876-d97576e8e753	2018-09-12T08:30:00+00:00	blank	False			human	Annika Zuleger	2018-09-12T08:30:00Z
ecc0db1a-a6b2-4c38-b7a8-1216309000f5	01aa248d-eddf-43db-8c85-6e4da3b7f7e9	556d855c-25a3-44fb-8053-9a2918cec86a	2018-09-12T08:45:00+00:00	blank	False			human	Annika Zuleger	2018-09-12T08:45:00Z
a26bd8b9-48f3-4c97-b7a7-a1018f98c9a9	01aa248d-eddf-43db-8c85-6e4da3b7f7e9	917ca159-407d-40a0-bcfb-f434ca91d969	2018-09-13T08:00:00+00:00	blank	False			human	Annika Zuleger	2018-09-13T08:00:00Z
8fa2e82d-c234-450b-9ff0-c36c4435a7d5	01aa248d-eddf-43db-8c85-6e4da3b7f7e9	119334b5-a700-403f-98de-47d491ead2aa	2018-09-13T08:15:00+00:00	blank	False			human	Annika Zuleger	2018-09-13T08:15:00Z
7394927f-84c5-4cf3-8bce-3f41b63a3f5b	01aa248d-eddf-43db-8c85-6e4da3b7f7e9	95310bab-cda2-477f-b1a3-cb3d8b30dbc4	2018-09-13T08:30:00+00:00	blank	False			human	Annika Zuleger	2018-09-13T08:30:00Z
5af02ba3-7442-4b29-8ddf-8e6556deb1f4	01aa248d-eddf-43db-8c85-6e4da3b7f7e9	e23718a2-7853-4b48-bed5-bac74e60ec43	2018-09-13T08:45:00+00:00	blank	False			human	Annika Zuleger	2018-09-13T08:45:00Z
d07d5191-3d64-4354-a75e-6997eceec02f	01aa248d-eddf-43db-8c85-6e4da3b7f7e9	8e252764-83fc-42f6-8faa-f399d23d95fb	2018-09-14T08:00:00+00:00	blank	False			human	Annika Zuleger	2018-09-14T08:00:00Z
9b7a821b-8c25-49ee-901a-9522f23ae9ec	01aa248d-eddf-43db-8c85-6e4da3b7f7e9	01ebc7e9-a158-4d81-9b3d-ff7b5567b993	2018-09-14T08:15:00+00:00	blank	False			human	Annika Zuleger	2018-09-14T08:15:00Z
51c192ac-5a4d-4678-98f5-cd480df561be	01aa248d-eddf-43db-8c85-6e4da3b7f7e9	ac7636b7-1087-4a32-b9b5-64fdeb745ba3	2018-09-14T08:30:00+00:00	blank	False			human	Annika Zuleger	2018-09-14T08:30:00Z
e5948ba4-0efe-494b-b8a0-908893bac44b	01aa248d-eddf-43db-8c85-6e4da3b7f7e9	b4cf4aea-791f-424d-b278-396a57fbd4b7	2018-09-14T08:45:00+00:00	blank	False			human	Annika Zuleger	2018-09-14T08:45:00Z
cc4954b5-92b2-43a8-b141-547691e4aaa9	01aa248d-eddf-43db-8c85-6e4da3b7f7e9	a2c6c540-3d99-4377-a720-f7e0729d0059	2018-09-15T08:00:00+00:00	blank	False			human	Annika Zuleger	2018-09-15T08:00:00Z
183301c1-c48d-479b-8130-f3f57bd4267a	01aa248d-eddf-43db-8c85-6e4da3b7f7e9	688b5f4d-ffc9-4cdc-8b90-d273c05c6197	2018-09-15T08:15:00+00:00	blank	False			human	Annika Zuleger	2018-09-15T08:15:00Z
8ca804de-21a3-4aae-9866-814c7d6eb741	01aa248d-eddf-43db-8c85-6e4da3b7f7e9	df15afca-5184-4b0a-935b-77b4579c2736	2018-09-15T08:30:00+00:00	blank	False			human	Annika Zuleger	2018-09-15T08:30:00Z
36434877-9b41-4b82-83a6-1a5f2d0dabf6	01aa248d-eddf-43db-8c85-6e4da3b7f7e9	686bf2e8-4a5a-4ada-8115-abbc32abb00d	2018-09-15T08:45:00+00:00	blank	False			human	Annika Zuleger	2018-09-15T08:45:00Z
aa6d01f8-7465-45a8-a40f-d9a170126bcc	01aa248d-eddf-43db-8c85-6e4da3b7f7e9	db9b5043-007d-4692-a79c-118f6ad1c83e	2018-09-16T08:00:00+00:00	blank	False			human	Annika Zuleger	2018-09-16T08:00:00Z
b160fd8f-51e9-46ad-a211-d57d23af719e	01aa248d-eddf-43db-8c85-6e4da3b7f7e9	e24dae80-700e-4cd0-a2d2-f5642967a512	2018-09-16T08:15:00+00:00	blank	False			human	Annika Zuleger	2018-09-16T08:15:00Z
c7fd2433-185a-4467-bba3-d94ae4d8ea55	01aa248d-eddf-43db-8c85-6e4da3b7f7e9	4c7e8b60-ce21-4c9e-bf02-99356dae4ee4	2018-09-16T08:30:00+00:00	blank	False			human	Annika Zuleger	2018-09-16T08:30:00Z
f2a631a0-bdd3-42fb-ad83-6e16fe84e3c3	01aa248d-eddf-43db-8c85-6e4da3b7f7e9	ad3c0c90-de13-458f-b694-b2a9053adecc	2018-09-16T08:45:00+00:00	blank	False			human	Annika Zuleger	2018-09-16T08:45:00Z
e46ecb7e-1727-43cc-971f-387692d60eac	01aa248d-eddf-43db-8c85-6e4da3b7f7e9	59d2416f-1b89-4a2f-85ed-6bf95c2edf1a	2018-09-17T08:00:00+00:00	blank	False			human	Annika Zuleger	2018-09-17T08:00:00Z
6189560c-1d12-44a0-a245-e97a112bf1fb	01aa248d-eddf-43db-8c85-6e4da3b7f7e9	f364b1b8-e129-4948-b289-d712d0411bf2	2018-09-17T08:15:00+00:00	blank	False			human	Annika Zuleger	2018-09-17T08:15:00Z
695bdce2-51c8-4b28-abeb-11811d2cc463	01aa248d-eddf-43db-8c85-6e4da3b7f7e9	2e7afa1e-c036-4dac-a0ab-c78160b030f0	2018-09-17T08:30:00+00:00	blank	False			human	Annika Zuleger	2018-09-17T08:30:00Z
a5a2beb4-b676-48b0-aeef-ceec101ecb04	01aa248d-eddf-43db-8c85-6e4da3b7f7e9	c4d9290f-734e-4425-a48b-5d9c5f9c18c3	2018-09-17T08:45:00+00:00	blank	False			human	Annika Zuleger	2018-09-17T08:45:00Z
88a58c0e-2f47-4f05-bd7d-e61776ed07c2	01aa248d-eddf-43db-8c85-6e4da3b7f7e9	ee6e5da0-63ca-4559-b48e-bf0724c673d8	2018-09-18T08:00:00+00:00	blank	False			human	Annika Zuleger	2018-09-18T08:00:00Z
e4721853-8df7-49f6-a0b8-c29c1ac3068a	01aa248d-eddf-43db-8c85-6e4da3b7f7e9	fe162d63-a9f5-4044-8557-7c900ef7c48f	2018-09-18T08:15:00+00:00	blank	False			human	Annika Zuleger	2018-09-18T08:15:00Z
67bbc746-e932-4737-a3dd-96b61cc09df7	01aa248d-eddf-43db-8c85-6e4da3b7f7e9	bde8a0f2-6da3-49bc-a79e-b43f10f2c701	2018-09-18T08:30:00+00:00	blank	False			human	Annika Zuleger	2018-09-18T08:30:00Z
1b3ab58d-8538-4473-82bc-88dd0daed544	01aa248d-eddf-43db-8c85-6e4da3b7f7e9	630d0071-b4e9-4cef-b866-8808c1a1984f	2018-09-18T08:45:00+00:00	blank	False			human	Annika Zuleger	2018-09-18T08:45:00Z
fe2af183-77e1-421f-98ab-5ec5dedcd1e1	01aa248d-eddf-43db-8c85-6e4da3b7f7e9	a2b8e675-246e-4a4c-a089-75150e1ce89f	2018-09-19T08:00:00+00:00	blank	False			human	Annika Zuleger	2018-09-19T08:00:00Z
3149bbaf-1377-4c05-a435-3e23c33e69f9	01aa248d-eddf-43db-8c85-6e4da3b7f7e9	50fef022-e95d-4c49-a0e2-b60dab4b2df6	2018-09-19T08:15:00+00:00	blank	False			human	Annika Zuleger	2018-09-19T08:15:00Z
2a55a0da-917a-4070-a544-095501246c77	01aa248d-eddf-43db-8c85-6e4da3b7f7e9	675989c3-7ce6-41cf-a076-e682a5ce7541	2018-09-19T08:30:00+00:00	blank	False			human	Annika Zuleger	2018-09-19T08:30:00Z
e43db0fa-18cc-49c3-a974-dbf488bb4ac4	01aa248d-eddf-43db-8c85-6e4da3b7f7e9	3f258ba2-5d56-4e45-85dd-282a40466a35	2018-09-19T08:45:00+00:00	blank	False			human	Annika Zuleger	2018-09-19T08:45:00Z
28e9c2bd-dfae-4965-b116-0127c4f70790	01aa248d-eddf-43db-8c85-6e4da3b7f7e9	d83c384f-7190-4401-8024-cc52d37c6106	2018-09-20T08:00:00+00:00	blank	False			human	Annika Zuleger	2018-09-20T08:00:00Z
aab7fc63-43d9-491b-9388-11564592509e	01aa248d-eddf-43db-8c85-6e4da3b7f7e9	b50152db-f848-4c54-a74c-9590f6121e7b	2018-09-20T08:15:00+00:00	blank	False			human	Annika Zuleger	2018-09-20T08:15:00Z
7e38fa7f-96e7-4142-8c4c-afa1f3cfbcb2	01aa248d-eddf-43db-8c85-6e4da3b7f7e9	a0401973-3a5e-4bde-93de-f5cb4c057382	2018-09-20T08:30:00+00:00	blank	False			human	Annika Zuleger	2018-09-20T08:30:00Z
798dfbaf-87fc-4a06-9151-e429bd2b6365	01aa248d-eddf-43db-8c85-6e4da3b7f7e9	813d3370-a143-4c75-9800-626dd83d886d	2018-09-20T08:45:00+00:00	blank	False			human	Annika Zuleger	2018-09-20T08:45:00Z
097ae322-a527-445a-a9f4-3b537fd0bed7	01aa248d-eddf-43db-8c85-6e4da3b7f7e9	0442cf3a-7d74-4790-8df0-b67acd7c5745	2018-09-21T08:00:00+00:00	blank	False			human	Annika Zuleger	2018-09-21T08:00:00Z
42ffaf8b-f8c8-488f-bf76-af9a8e310d0d	01aa248d-eddf-43db-8c85-6e4da3b7f7e9	d48f7256-5007-416d-bd44-5cb7ff00a757	2018-09-21T08:15:00+00:00	blank	False			human	Annika Zuleger	2018-09-21T08:15:00Z
212be8bf-c658-48a4-b725-c62056919299	01aa248d-eddf-43db-8c85-6e4da3b7f7e9	112b90db-4bec-42cd-aada-02117502c508	2018-09-21T08:30:00+00:00	blank	False			human	Annika Zuleger	2018-09-21T08:30:00Z
cbfc03bd-eb9c-4bbe-9b8a-05e6a50da1ac	01aa248d-eddf-43db-8c85-6e4da3b7f7e9	ba743616-bc3a-4b0d-9705-dc2ab65f9c14	2018-09-21T08:45:00+00:00	blank	False			human	Annika Zuleger	2018-09-21T08:45:00Z
20299844-f72b-49ea-a5d0-68ace515d4e6	01aa248d-eddf-43db-8c85-6e4da3b7f7e9	a834181f-f519-400f-bc95-e6c208d9585a	2018-09-22T08:00:00+00:00	blank	False			human	Annika Zuleger	2018-09-22T08:00:00Z
dd318d97-55c6-40d1-a228-62e2e3371b1d	01aa248d-eddf-43db-8c85-6e4da3b7f7e9	696e3a00-212b-4422-a796-ab5e74278890	2018-09-22T08:15:00+00:00	blank	False			human	Annika Zuleger	2018-09-22T08:15:00Z
3205b07a-c13e-45c9-a4bc-125129c34a89	01aa248d-eddf-43db-8c85-6e4da3b7f7e9	768c93f0-9e2a-43a9-9df3-94be976e10ca	2018-09-22T08:30:00+00:00	blank	False			human	Annika Zuleger	2018-09-22T08:30:00Z
85930ea7-8020-4182-a37d-b89f4a9682fb	01aa248d-eddf-43db-8c85-6e4da3b7f7e9	074a12e5-c667-4e5f-9b48-be7558d47cc5	2018-09-22T08:45:00+00:00	blank	False			human	Annika Zuleger	2018-09-22T08:45:00Z
c3a81630-c78c-4cea-a9bc-7cdb512bd11d	01aa248d-eddf-43db-8c85-6e4da3b7f7e9	1ccd9f86-01a8-40b5-acb5-38279087631d	2018-09-23T08:00:00+00:00	blank	False			human	Annika Zuleger	2018-09-23T08:00:00Z
c1fc9c67-2137-4c26-ae27-133abf224a3f	01aa248d-eddf-43db-8c85-6e4da3b7f7e9	45ebac03-2ed2-4b47-947b-72697162d6d4	2018-09-23T08:15:00+00:00	blank	False			human	Annika Zuleger	2018-09-23T08:15:00Z
9b9585ff-acea-4376-9991-d9b9e03ab5c7	01aa248d-eddf-43db-8c85-6e4da3b7f7e9	c3a29b06-df18-4af0-affd-f944af35a8c2	2018-09-23T08:30:00+00:00	blank	False			human	Annika Zuleger	2018-09-23T08:30:00Z
2415830d-0231-4a01-a981-628bce35559c	01aa248d-eddf-43db-8c85-6e4da3b7f7e9	46916b5a-b80a-4b7e-b35f-2a67f27295ab	2018-09-23T08:45:00+00:00	blank	False			human	Annika Zuleger	2018-09-23T08:45:00Z
370724bb-f24d-42fc-a6ce-60832d6ddf1c	01aa248d-eddf-43db-8c85-6e4da3b7f7e9	970c7e44-8206-4a9d-bbd0-54c6a8ea09c5	2018-09-24T08:00:00+00:00	blank	False			human	Annika Zuleger	2018-09-24T08:00:00Z
48542aeb-3faf-4b04-a6b7-705e45fb860d	01aa248d-eddf-43db-8c85-6e4da3b7f7e9	03299606-39b4-4e19-9ce6-deea15107eff	2018-09-24T08:15:00+00:00	blank	False			human	Annika Zuleger	2018-09-24T08:15:00Z
a28e7d1b-6bcf-4edb-b0c8-a799f2dab2bc	01aa248d-eddf-43db-8c85-6e4da3b7f7e9	7452f167-e9ae-4786-bf7a-2135a72327e0	2018-09-24T08:30:00+00:00	blank	False			human	Annika Zuleger	2018-09-24T08:30:00Z
2e300c79-a260-4d8a-ba07-8cbdc69945ac	01aa248d-eddf-43db-8c85-6e4da3b7f7e9	71dd5a7a-e1e3-48b5-b3e4-7d9cb7380754	2018-09-24T08:45:00+00:00	blank	False			human	Annika Zuleger	2018-09-24T08:45:00Z
125f6be7-4fb1-4f3f-8d81-1a440a767148	01aa248d-eddf-43db-8c85-6e4da3b7f7e9	5578ed81-7889-4589-8933-ab4fd681b3ef	2018-09-25T08:00:00+00:00	blank	False			human	Annika Zuleger	2018-09-25T08:00:00Z
39e04f75-e025-41b6-a71b-422b4b0a6707	01aa248d-eddf-43db-8c85-6e4da3b7f7e9	22831154-5c7e-4339-a77e-b4ceb5536e9e	2018-09-25T08:15:00+00:00	blank	False			human	Annika Zuleger	2018-09-25T08:15:00Z
16cd5661-5b64-4746-b961-c0c7e250331d	01aa248d-eddf-43db-8c85-6e4da3b7f7e9	aa582ed7-3006-4cb4-b5a8-2b767f0d8485	2018-09-25T08:30:00+00:00	blank	False			human	Annika Zuleger	2018-09-25T08:30:00Z
3d7b8229-b89a-4706-9f23-526505184aa0	01aa248d-eddf-43db-8c85-6e4da3b7f7e9	f4933b6f-e795-4ead-bc88-c020e3cb565f	2018-09-25T08:45:00+00:00	blank	False			human	Annika Zuleger	2018-09-25T08:45:00Z
90740ad9-ca49-4604-8167-d0579c521353	01aa248d-eddf-43db-8c85-6e4da3b7f7e9	317b5d1a-5a9c-4f80-9f6e-6d54fed0f142	2018-09-26T08:00:00+00:00	blank	False			human	Annika Zuleger	2018-09-26T08:00:00Z
2ab5e417-cae8-4727-8bf1-7e6344dae4e3	01aa248d-eddf-43db-8c85-6e4da3b7f7e9	7db31c63-e1d4-4b28-97c4-0334ee10c92c	2018-09-26T08:15:00+00:00	blank	False			human	Annika Zuleger	2018-09-26T08:15:00Z
db66debc-9d4c-4ac0-a967-cc40fbb2c115	01aa248d-eddf-43db-8c85-6e4da3b7f7e9	dac4657b-a798-4b2f-88cb-8349f4f8c595	2018-09-26T08:30:00+00:00	blank	False			human	Annika Zuleger	2018-09-26T08:30:00Z
b7af22ee-8022-43e8-a93f-df95efe8a563	01aa248d-eddf-43db-8c85-6e4da3b7f7e9	5e0e532a-b1e5-4445-a146-4a20d67efddf	2018-09-26T08:45:00+00:00	blank	False			human	Annika Zuleger	2018-09-26T08:45:00Z
22ebdb56-bdb7-4fc8-a63c-092fe6a88f47	01aa248d-eddf-43db-8c85-6e4da3b7f7e9	64a1d37f-74b5-4a14-a2bf-5870070ad0af	2018-09-27T08:00:00+00:00	blank	False			human	Annika Zuleger	2018-09-27T08:00:00Z
a58c9a14-bc39-451e-b3f6-9ed4c81fc334	01aa248d-eddf-43db-8c85-6e4da3b7f7e9	28545983-3f74-4c58-9ba4-0d131e1aad50	2018-09-27T08:15:00+00:00	blank	False			human	Annika Zuleger	2018-09-27T08:15:00Z
0c7ec9ff-77dd-46cc-8c8f-49a6a55ab559	01aa248d-eddf-43db-8c85-6e4da3b7f7e9	36e0b75d-bc11-4383-933c-3ddbec85b738	2018-09-27T08:30:00+00:00	blank	False			human	Annika Zuleger	2018-09-27T08:30:00Z
a3c1110a-8845-47c8-94b1-d39f6c3a2260	01aa248d-eddf-43db-8c85-6e4da3b7f7e9	7899a369-fd34-46ec-beca-e55c9f11c611	2018-09-27T08:45:00+00:00	blank	False			human	Annika Zuleger	2018-09-27T08:45:00Z
7cc50371-417b-4122-bc6a-88f8813d997d	01aa248d-eddf-43db-8c85-6e4da3b7f7e9	fb83aa1c-a6de-4694-9fb7-e73bb543a46a	2018-09-28T08:00:00+00:00	blank	False			human	Annika Zuleger	2018-09-28T08:00:00Z
fd87cdcb-a1cc-4c3b-9316-c3606fe378d4	01aa248d-eddf-43db-8c85-6e4da3b7f7e9	96d008e6-bcc4-4bad-b32c-4d5021ffb31c	2018-09-28T08:15:00+00:00	blank	False			human	Annika Zuleger	2018-09-28T08:15:00Z
c832d918-828e-47f5-9749-ef3b1b177fe6	01aa248d-eddf-43db-8c85-6e4da3b7f7e9	cede8da1-0881-45b0-8f32-df7481b7eaf4	2018-09-28T08:30:00+00:00	blank	False			human	Annika Zuleger	2018-09-28T08:30:00Z
a90e2695-5897-4494-ace2-8173f4084119	01aa248d-eddf-43db-8c85-6e4da3b7f7e9	821e75a4-08e4-46d2-a5ba-aadf5fb329e3	2018-09-28T08:45:00+00:00	blank	False			human	Annika Zuleger	2018-09-28T08:45:00Z
45896ca4-4585-4d80-9238-beee8bccb5d4	01aa248d-eddf-43db-8c85-6e4da3b7f7e9	003619c2-7d5a-4b73-9847-c902f0705ed3	2018-09-29T08:00:00+00:00	blank	False			human	Annika Zuleger	2018-09-29T08:00:00Z
24355589-8201-40d0-89e7-693b64ee97f4	01aa248d-eddf-43db-8c85-6e4da3b7f7e9	031f890d-301b-4cd7-9074-9fd0fb133a6c	2018-09-29T08:15:00+00:00	blank	False			human	Annika Zuleger	2018-09-29T08:15:00Z
fc568845-8a71-4b54-b14f-a6065930b2cf	01aa248d-eddf-43db-8c85-6e4da3b7f7e9	cfa7845a-9195-413d-9bb1-8c12df82b110	2018-09-29T08:30:00+00:00	blank	False			human	Annika Zuleger	2018-09-29T08:30:00Z
d3d33fd3-b7b1-4e92-8954-b4baac1cf58e	01aa248d-eddf-43db-8c85-6e4da3b7f7e9	5f7e8e64-1a95-4cf6-b646-76c82e5a901c	2018-09-29T08:45:00+00:00	blank	False			human	Annika Zuleger	2018-09-29T08:45:00Z
fd7718d2-de34-4a2a-9959-8986c699bf0a	01aa248d-eddf-43db-8c85-6e4da3b7f7e9	4f7d483a-51d7-4b97-9a33-053e0d9920cd	2018-09-30T08:00:00+00:00	blank	False			human	Annika Zuleger	2018-09-30T08:00:00Z
b43decf0-3cc3-4f81-aadc-951e4a33a99c	01aa248d-eddf-43db-8c85-6e4da3b7f7e9	eafded60-6f5f-4c77-b8c2-6a64a09f47f9	2018-09-30T08:15:00+00:00	blank	False			human	Annika Zuleger	2018-09-30T08:15:00Z
f9547259-5920-4140-9664-12cf74a32ab3	01aa248d-eddf-43db-8c85-6e4da3b7f7e9	164042c3-e871-47d0-8161-e6ffe2110bff	2018-09-30T08:30:00+00:00	blank	False			human	Annika Zuleger	2018-09-30T08:30:00Z
2b9368fb-6b6f-4015-a801-8565547ddbaa	01aa248d-eddf-43db-8c85-6e4da3b7f7e9	a56851bd-2482-4015-9d5d-49872454ac9a	2018-09-30T08:45:00+00:00	blank	False			human	Annika Zuleger	2018-09-30T08:45:00Z
9aae8dca-e162-49a0-b57a-4dc9e0250b12	01aa248d-eddf-43db-8c85-6e4da3b7f7e9	759e99d3-3bdb-4266-a49e-db6b0889da29	2018-10-01T08:00:00+00:00	blank	False			human	Annika Zuleger	2018-10-01T08:00:00Z
15fc52af-04a3-4ab2-be5b-7e072ab7c905	01aa248d-eddf-43db-8c85-6e4da3b7f7e9	f3c3d969-cda3-4ee7-88ea-4fbadbf5e6de	2018-10-01T08:15:00+00:00	blank	False			human	Annika Zuleger	2018-10-01T08:15:00Z
e426d82d-d80f-4cc9-a536-2deee00bbbd9	01aa248d-eddf-43db-8c85-6e4da3b7f7e9	251e3ff9-9f7b-47af-b7bd-ae1ecd850896	2018-10-01T08:30:00+00:00	blank	False			human	Annika Zuleger	2018-10-01T08:30:00Z
7fec1574-326f-43dd-87a4-fe0959956262	01aa248d-eddf-43db-8c85-6e4da3b7f7e9	cfa926b2-4c53-4055-84db-62fba710e2f0	2018-10-01T08:45:00+00:00	blank	False			human	Annika Zuleger	2018-10-01T08:45:00Z
bca9c6e1-429e-48e3-a6c9-c740a42f3977	01aa248d-eddf-43db-8c85-6e4da3b7f7e9	b90f23e8-b471-47cc-8dd3-9e066759291a	2018-10-02T08:00:00+00:00	blank	False			human	Annika Zuleger	2018-10-02T08:00:00Z
2cf25e61-e8e6-43e7-8456-9e2040ecbee6	01aa248d-eddf-43db-8c85-6e4da3b7f7e9	3a881573-9799-4308-ac0c-b88475b36927	2018-10-02T08:15:00+00:00	blank	False			human	Annika Zuleger	2018-10-02T08:15:00Z
17b5e4ec-5fab-4e3a-a8e8-a3df8dfd9e26	01aa248d-eddf-43db-8c85-6e4da3b7f7e9	b44f3191-79fb-4b57-a341-56c3f2f35a96	2018-10-02T08:30:00+00:00	blank	False			human	Annika Zuleger	2018-10-02T08:30:00Z
7763ab41-08e5-42dc-9ef8-1db9ba93e4a8	01aa248d-eddf-43db-8c85-6e4da3b7f7e9	89a27136-c2dc-432d-8f01-8c6cc882df90	2018-10-02T08:45:00+00:00	blank	False			human	Annika Zuleger	2018-10-02T08:45:00Z
785951dd-d647-420f-bd43-9f35ab8486f0	01aa248d-eddf-43db-8c85-6e4da3b7f7e9	fc5915d8-bd3b-4d25-b237-f6fd90dc7f4b	2018-10-03T08:00:00+00:00	blank	False			human	Annika Zuleger	2018-10-03T08:00:00Z
63838400-7a43-4a33-9407-584a308398bc	01aa248d-eddf-43db-8c85-6e4da3b7f7e9	e2aa6845-bd3f-476d-821d-acd7b435e561	2018-10-03T08:15:00+00:00	blank	False			human	Annika Zuleger	2018-10-03T08:15:00Z
bd3a84cc-14c8-4851-b3c1-20e9a23cb9bc	01aa248d-eddf-43db-8c85-6e4da3b7f7e9	60a68fb4-fc2e-4ce4-8bf9-53af9c547546	2018-10-03T08:30:00+00:00	blank	False			human	Annika Zuleger	2018-10-03T08:30:00Z
74ef2684-abc3-4c80-bf56-439ce04709dc	01aa248d-eddf-43db-8c85-6e4da3b7f7e9	5b6da75d-5d22-4df9-9412-43e998e33d56	2018-10-03T08:45:00+00:00	blank	False			human	Annika Zuleger	2018-10-03T08:45:00Z
03f2cfd0-a71b-4e8a-a4f6-5eb4febfbe75	01aa248d-eddf-43db-8c85-6e4da3b7f7e9	edc6ae4e-5178-44ab-8a33-61250d32f0f7	2018-10-04T08:00:00+00:00	blank	False			human	Annika Zuleger	2018-10-04T08:00:00Z
9ad04323-4760-4ec1-8fe6-8090d9ccb645	01aa248d-eddf-43db-8c85-6e4da3b7f7e9	5c6deb95-5201-4d33-bb7d-137ffcad3e13	2018-10-04T08:15:00+00:00	blank	False			human	Annika Zuleger	2018-10-04T08:15:00Z
bcc9eda7-c031-428a-acfc-9fb7c302eed5	01aa248d-eddf-43db-8c85-6e4da3b7f7e9	366e95ea-087f-4207-8a02-04c121164671	2018-10-04T08:30:00+00:00	blank	False			human	Annika Zuleger	2018-10-04T08:30:00Z
bf2a7892-3ac1-4b8a-8525-fe8a82913ebd	01aa248d-eddf-43db-8c85-6e4da3b7f7e9	3640f26f-06fa-41b1-b7c9-ecf58504cc2e	2018-10-04T08:45:00+00:00	blank	False			human	Annika Zuleger	2018-10-04T08:45:00Z
cdad7d2a-c493-4863-8b49-92e1c46749b0	01aa248d-eddf-43db-8c85-6e4da3b7f7e9	2b2bcfea-5544-444e-84a3-1539adaab825	2018-10-05T08:00:00+00:00	blank	False			human	Annika Zuleger	2018-10-05T08:00:00Z
a93bdca9-4e7d-4700-ba35-352c99e15911	01aa248d-eddf-43db-8c85-6e4da3b7f7e9	bc7541c9-8bb3-46ed-8196-5a01b4187bf1	2018-10-05T08:15:00+00:00	blank	False			human	Annika Zuleger	2018-10-05T08:15:00Z
ad70d2c5-913f-4f62-83d8-94b78739d579	01aa248d-eddf-43db-8c85-6e4da3b7f7e9	5cdda612-ba42-4ff0-bcdd-7247d7398ae6	2018-10-05T08:30:00+00:00	blank	False			human	Annika Zuleger	2018-10-05T08:30:00Z
05d54737-3400-4f0f-8617-a7fe3d6a9dd2	01aa248d-eddf-43db-8c85-6e4da3b7f7e9	8f701aec-8371-4b24-b1fa-720ae9798b47	2018-10-05T08:45:00+00:00	blank	False			human	Annika Zuleger	2018-10-05T08:45:00Z
b9aa3c1d-4a0f-4667-8be0-e97b0e504523	01aa248d-eddf-43db-8c85-6e4da3b7f7e9	2a21584b-efee-4890-a1ba-7c1dd5eb7d1b	2018-10-06T08:00:00+00:00	blank	False			human	Annika Zuleger	2018-10-06T08:00:00Z
c14e52e7-3f47-4d6f-90e2-2a62cf6ad74d	01aa248d-eddf-43db-8c85-6e4da3b7f7e9	f5669631-39b9-4f8f-9e13-ce0a60ca1727	2018-10-06T08:15:00+00:00	blank	False			human	Annika Zuleger	2018-10-06T08:15:00Z
be7b1e60-582a-49b7-9499-80b41333ceac	01aa248d-eddf-43db-8c85-6e4da3b7f7e9	27920a8d-a716-4fa1-b170-88700e33ac5c	2018-10-06T08:30:00+00:00	blank	False			human	Annika Zuleger	2018-10-06T08:30:00Z
b28de2d9-7165-481a-97f0-10a3d8a908c9	01aa248d-eddf-43db-8c85-6e4da3b7f7e9	b14105ee-43f2-45fa-9f5c-a45524ba4345	2018-10-06T08:45:00+00:00	blank	False			human	Annika Zuleger	2018-10-06T08:45:00Z
1d80aae6-fc63-40dd-872f-fa7966ddcfda	01aa248d-eddf-43db-8c85-6e4da3b7f7e9	b55e0643-aecb-45dc-8130-fcadd36c2e3c	2018-10-07T08:00:00+00:00	blank	False			human	Annika Zuleger	2018-10-07T08:00:00Z
8f8e51c0-3d6f-4efa-b920-01cac9bbaddc	01aa248d-eddf-43db-8c85-6e4da3b7f7e9	cfcc44a8-c213-4862-abee-b5834cc3e05e	2018-10-07T08:15:00+00:00	blank	False			human	Annika Zuleger	2018-10-07T08:15:00Z
e76587f7-e33f-46e6-ab4a-de9069a152c6	01aa248d-eddf-43db-8c85-6e4da3b7f7e9	b123e381-2af7-4562-8728-ecdee8a6f3f9	2018-10-07T08:30:00+00:00	blank	False			human	Annika Zuleger	2018-10-07T08:30:00Z
3b2234ec-8e6d-4e54-9881-139758bf1fcd	01aa248d-eddf-43db-8c85-6e4da3b7f7e9	a323f1a8-bb9e-4e95-b77c-fa8129b1673a	2018-10-07T08:45:00+00:00	blank	False			human	Annika Zuleger	2018-10-07T08:45:00Z
a8b87717-1d91-4c54-9d0f-7617254b2ba4	01aa248d-eddf-43db-8c85-6e4da3b7f7e9	af22f29e-7a78-42a0-8aab-72477a688018	2018-10-08T08:00:00+00:00	blank	False			human	Annika Zuleger	2018-10-08T08:00:00Z
3b968f9c-f3f4-4cfd-9dd7-ba7f4c12083c	01aa248d-eddf-43db-8c85-6e4da3b7f7e9	897b8c24-4b04-4521-80d6-61bfd5232b96	2018-10-08T08:15:00+00:00	blank	False			human	Annika Zuleger	2018-10-08T08:15:00Z
1dcf90ce-f5d2-4493-ab22-625c8e7ed7cc	01aa248d-eddf-43db-8c85-6e4da3b7f7e9	b1fec015-486e-4425-ba48-632fe249cff9	2018-10-08T08:30:00+00:00	blank	False			human	Annika Zuleger	2018-10-08T08:30:00Z
6c5892ce-f466-4b96-a23d-f2f9bed35fdf	01aa248d-eddf-43db-8c85-6e4da3b7f7e9	78b8dd7a-413d-47c3-b99d-d595bb7499c7	2018-10-08T08:45:00+00:00	blank	False			human	Annika Zuleger	2018-10-08T08:45:00Z
82e3959f-0bdf-4543-a4b0-4ad39ab38d03	01aa248d-eddf-43db-8c85-6e4da3b7f7e9	50dbc330-06ec-45c7-b2ad-160e5954c372	2018-10-09T08:00:00+00:00	blank	False			human	Annika Zuleger	2018-10-09T08:00:00Z
ae2df20c-e98a-4502-8702-2004975fb3fe	01aa248d-eddf-43db-8c85-6e4da3b7f7e9	8df82e3a-f4ea-48d3-a7c3-180b549d6df1	2018-10-09T08:15:00+00:00	blank	False			human	Annika Zuleger	2018-10-09T08:15:00Z
2b65460d-f2de-4551-b6a9-d6e2e127ac1d	01aa248d-eddf-43db-8c85-6e4da3b7f7e9	e537e14d-e0d1-4591-a7df-322233d312af	2018-10-09T08:30:00+00:00	blank	False			human	Annika Zuleger	2018-10-09T08:30:00Z
74c0f2cd-1de5-4af1-be26-9ffa86e839fe	01aa248d-eddf-43db-8c85-6e4da3b7f7e9	5286db5b-dc2b-46fa-810d-21d4c6287f8f	2018-10-09T08:45:00+00:00	blank	False			human	Annika Zuleger	2018-10-09T08:45:00Z
101faaf7-e54c-4279-b2ac-f7d2df63de3f	01aa248d-eddf-43db-8c85-6e4da3b7f7e9	23ffbd56-0f2d-4ef1-a6c5-b6ffdcf318c4	2018-10-10T08:00:00+00:00	blank	False			human	Annika Zuleger	2018-10-10T08:00:00Z
633fc4e8-ef2c-466e-ae89-9f36e9297404	01aa248d-eddf-43db-8c85-6e4da3b7f7e9	2b0d8970-b944-4300-890c-4711fef530c0	2018-10-10T08:15:00+00:00	blank	False			human	Annika Zuleger	2018-10-10T08:15:00Z
c11f068b-d1c4-471c-8efd-d54d2c2c6cf3	01aa248d-eddf-43db-8c85-6e4da3b7f7e9	03f3edb6-eb96-438f-a69f-928f12724c20	2018-10-10T08:30:00+00:00	blank	False			human	Annika Zuleger	2018-10-10T08:30:00Z
1a8b3711-c91f-46ba-a7bd-f645bbe5befa	01aa248d-eddf-43db-8c85-6e4da3b7f7e9	572790dc-0efa-401e-8c31-d8f4f053632f	2018-10-10T08:45:00+00:00	blank	False			human	Annika Zuleger	2018-10-10T08:45:00Z
9eaf8772-5e31-4286-be20-5fc6c3893563	01aa248d-eddf-43db-8c85-6e4da3b7f7e9	e2299d6c-0236-4486-af58-1febeda1442a	2018-10-11T08:00:00+00:00	blank	False			human	Annika Zuleger	2018-10-11T08:00:00Z
d91e7be4-43da-43e2-b0e9-929fe5ede998	01aa248d-eddf-43db-8c85-6e4da3b7f7e9	b067667c-0fc4-41d6-ab47-2dc603c2f1bd	2018-10-11T08:15:00+00:00	blank	False			human	Annika Zuleger	2018-10-11T08:15:00Z
4d92103a-fe51-4d34-9d9f-4641a91d0975	01aa248d-eddf-43db-8c85-6e4da3b7f7e9	900d8860-78a0-4646-b169-28cd22ea92b4	2018-10-11T08:30:00+00:00	blank	False			human	Annika Zuleger	2018-10-11T08:30:00Z
8c6eb098-5473-4c38-8149-9e5e05581a03	01aa248d-eddf-43db-8c85-6e4da3b7f7e9	ccd28cdf-650f-4021-bdf7-6e1e10209170	2018-10-11T08:45:00+00:00	blank	False			human	Annika Zuleger	2018-10-11T08:45:00Z
76528f7d-a14d-4408-85d8-092d17317cd7	01cdc262-cba9-4db3-b8f2-d92614951e11	39bbd7a3-0060-4847-aec3-5a8071cfac20	2017-05-09T00:14:54+00:00	animal	False	53HGR	Sus scrofa	human	Annika Zuleger	2022-05-18T15:00:00Z
2799fbc6-976b-418d-8d9f-2ea9a6f5a53a	01cdc262-cba9-4db3-b8f2-d92614951e11	d1a18942-874f-4c74-bdea-371787fb467e	2017-05-12T21:39:49+00:00	animal	False	53HGR	Sus scrofa	human	Annika Zuleger	2022-05-18T15:00:00Z
38267e89-0a76-4be3-909f-df32e0c419ce	01cdc262-cba9-4db3-b8f2-d92614951e11	f19cf286-ed5e-41dd-a0ff-ed937f0855ff	2017-05-13T09:43:35+00:00	human	False	6MB3T	Homo sapiens	human	Annika Zuleger	2022-05-18T15:00:00Z
eebbd825-1a2e-4f7d-9353-f264b944f41d	01cdc262-cba9-4db3-b8f2-d92614951e11	803e5c27-2093-4781-ae2e-70c199df7a37	2017-05-25T00:47:04+00:00	blank	False			human	Annika Zuleger	2022-06-10T09:33:50Z
a757a3f3-99d3-44c6-b9f2-97e3e2b7697c	01cdc262-cba9-4db3-b8f2-d92614951e11	c51b8df7-7449-416c-ad34-ccd0b3882364	2017-05-25T00:56:38+00:00	animal	False	53HGR	Sus scrofa	human	Annika Zuleger	2022-05-18T15:00:00Z
5990538b-15af-423c-b8c8-c192816576e3	01cdc262-cba9-4db3-b8f2-d92614951e11	29b89045-9be1-428f-b16c-b29e40b65964	2017-05-25T01:17:59+00:00	animal	False	53HGR	Sus scrofa	human	Annika Zuleger	2022-05-18T15:00:00Z
caf99ddd-4114-46ca-b499-4069a11cc47f	02aa6c29-f45f-457e-ae65-cfdc227d8e63	72d61c05-0f52-46d4-9a3d-b555a4c0ff62	2016-04-13T12:30:41+00:00	human	False	6MB3T	Homo sapiens	human	Annika Zuleger	2022-05-18T15:00:00Z
2bd2c951-45d7-4c44-98f7-e090d6ff4cc5	02aa6c29-f45f-457e-ae65-cfdc227d8e63	26e3e322-619c-44f5-be3e-b71552095344	2016-04-13T16:17:47+00:00	human	False	6MB3T	Homo sapiens	human	Annika Zuleger	2022-05-18T15:00:00Z
a828a5ae-0bb9-4d10-9b94-e81ce503275b	02aa6c29-f45f-457e-ae65-cfdc227d8e63	1abe8db0-8b64-497e-8903-686d7ada2a1f	2016-04-14T05:28:02+00:00	animal	False	6FYBT	Equus caballus	human	Annika Zuleger	2022-05-18T15:00:00Z
12a98f18-34dc-4e5c-b5a8-b995ff59c37d	02aa6c29-f45f-457e-ae65-cfdc227d8e63	bab77c83-ccee-4bd2-a473-e30d9695977c	2016-04-18T20:56:33+00:00	animal	False	53HGR	Sus scrofa	human	Annika Zuleger	2022-05-18T15:00:00Z
70605267-4656-4720-8413-083574d92134	02aa6c29-f45f-457e-ae65-cfdc227d8e63	e0599fc7-9b1b-431e-89da-e15478019e3b	2016-04-18T20:59:34+00:00	animal	False	53HGR	Sus scrofa	human	Annika Zuleger	2022-05-18T15:00:00Z
79ff479a-9b57-497c-93e8-b09dd6fee9df	02aa6c29-f45f-457e-ae65-cfdc227d8e63	e29a1d1c-8d20-4561-bba5-4ac68ac49efe	2016-04-20T14:44:23+00:00	blank	False			human	Annika Zuleger	2022-06-20T13:21:43Z
2a35cf16-5320-4919-90ab-0eaf1cd6d7a9	02aa6c29-f45f-457e-ae65-cfdc227d8e63	a10d917d-820c-4f4f-8b81-f3e3017546be	2016-04-22T09:00:52+00:00	blank	False			human	Annika Zuleger	2022-06-20T13:21:56Z
3dcfac51-b43e-45a1-a51c-c00eff71f31e	02aa6c29-f45f-457e-ae65-cfdc227d8e63	dc15bce0-1355-41af-9440-d3f29cc4bcc3	2016-04-22T17:06:13+00:00	animal	False	6FYBT	Equus caballus	human	Annika Zuleger	2022-05-18T15:00:00Z
af47561e-1360-4b6d-a651-d8b21cd6f7c1	02aa6c29-f45f-457e-ae65-cfdc227d8e63	4834e5c2-2d1a-410a-9f2f-468964892731	2016-04-22T17:13:17+00:00	animal	False	6FYBT	Equus caballus	human	Annika Zuleger	2022-05-18T15:00:00Z
76482969-c65a-463d-b3f6-0cda18c47e70	02aa6c29-f45f-457e-ae65-cfdc227d8e63	63d7b134-7e2f-4b5e-a7ef-f07957f22155	2016-04-25T06:44:18+00:00	animal	False	6FYBT	Equus caballus	human	Annika Zuleger	2022-05-18T15:00:00Z
e77254c4-28aa-4f02-836a-0f4eddeeb9a6	02aa6c29-f45f-457e-ae65-cfdc227d8e63	29becc68-c1a3-49f3-aef3-34a1eda5ab5e	2016-04-25T07:02:20+00:00	animal	False	6FYBT	Equus caballus	human	Annika Zuleger	2022-05-18T15:00:00Z
185753c1-8020-4173-9be7-6121f0e5fb07	02aa6c29-f45f-457e-ae65-cfdc227d8e63	cd98775c-cd7a-4449-94b1-b21d6f2304cb	2016-04-25T07:05:45+00:00	animal	False	6FYBT	Equus caballus	human	Annika Zuleger	2022-05-18T15:00:00Z
bfbf90b7-af56-473d-aaf4-688eccd7aaad	02aa6c29-f45f-457e-ae65-cfdc227d8e63	fd659d07-bafa-474c-a106-4ab91bea0b28	2016-04-25T18:09:27+00:00	animal	False	6FYBT	Equus caballus	human	Annika Zuleger	2022-05-18T15:00:00Z
cc5b748a-165e-4f81-83bc-4a9f2f1164f1	02aa6c29-f45f-457e-ae65-cfdc227d8e63	08533795-23d1-4ea9-a852-ae0ef50a0db8	2016-04-25T20:08:58+00:00	animal	False	QSF3	Capreolus capreolus	human	Annika Zuleger	2022-05-18T15:00:00Z
24d95210-1231-42b7-94fe-60b336c9eaa8	02aa6c29-f45f-457e-ae65-cfdc227d8e63	ca5e8348-7faa-40b0-8863-2b51a40deb2d	2016-04-29T11:06:19+00:00	blank	False			human	Annika Zuleger	2022-06-20T13:21:58Z
f11a6cf1-ddf1-4577-bc9c-3ae97d8f9083	02aa6c29-f45f-457e-ae65-cfdc227d8e63	ddd9e604-dd44-4b49-846c-733f1c008f6d	2016-04-29T11:13:31+00:00	animal	False	QSF3	Capreolus capreolus	human	Annika Zuleger	2022-05-18T15:00:00Z
53a63aca-5ec1-45d7-9093-9a662ebb80e7	02aa6c29-f45f-457e-ae65-cfdc227d8e63	99085454-ee49-4b02-9b06-0cc27312df2d	2016-04-30T17:58:38+00:00	blank	False			human	Annika Zuleger	2022-06-20T13:22:00Z
4327a6eb-39a0-4bbd-a7ad-56e932fc07fc	02aa6c29-f45f-457e-ae65-cfdc227d8e63	61e8d5f3-b756-492f-99ee-4ebacca849e0	2016-05-01T18:55:13+00:00	animal	False	MLQ5	Bos taurus	human	Annika Zuleger	2022-05-18T15:00:00Z
48fc4446-0159-4fd5-9996-4caab19b0ae9	02aa6c29-f45f-457e-ae65-cfdc227d8e63	e99a0785-1175-48ad-95b3-b52ec3578d3c	2016-05-02T07:21:14+00:00	blank	False			human	Annika Zuleger	2022-06-20T13:22:03Z
a1c158da-a4c1-4e48-8f3c-15b5680c718f	02aa6c29-f45f-457e-ae65-cfdc227d8e63	8218497c-7889-4926-bbc8-cd2da15643e8	2016-05-04T10:50:36+00:00	animal	False	QSF3	Capreolus capreolus	human	Annika Zuleger	2022-05-18T15:00:00Z
8127cf81-8470-44a6-a14e-33469a575a83	02aa6c29-f45f-457e-ae65-cfdc227d8e63	388ae6b6-0aee-4feb-9744-6ce72b94dc04	2016-05-09T21:17:12+00:00	animal	False	53HGR	Sus scrofa	human	Annika Zuleger	2022-05-18T15:00:00Z
b4e95af9-a19f-4400-a507-6c25b547aa21	02aa6c29-f45f-457e-ae65-cfdc227d8e63	8e1ee238-95b7-4c2a-bb54-665949110c97	2016-05-10T10:24:36+00:00	animal	False	QSF3	Capreolus capreolus	human	Annika Zuleger	2022-05-18T15:00:00Z
7a2a3963-4696-4cf6-810d-ecc90ecd0b55	02aa6c29-f45f-457e-ae65-cfdc227d8e63	36903fc4-3f04-49e2-bce7-26f4fde10cb5	2016-05-11T05:19:35+00:00	unknown	False			human	Annika Zuleger	2022-06-20T13:22:15Z
931caf9f-2434-4a6d-9af3-f8ffb2c06766	02aa6c29-f45f-457e-ae65-cfdc227d8e63	41695633-67a4-4bf3-b566-67e029027381	2016-05-12T09:01:06+00:00	animal	False	6FYBT	Equus caballus	human	Annika Zuleger	2022-05-18T15:00:00Z
15200c05-205d-4c87-9e3a-7f1d0eae02d3	02aa6c29-f45f-457e-ae65-cfdc227d8e63	97023545-f7c8-4b03-b93a-3816f3909a67	2016-05-12T09:08:42+00:00	animal	False	6FYBT	Equus caballus	human	Annika Zuleger	2022-05-18T15:00:00Z
893b111f-75a9-48c2-9341-5882d01bcd04	02aa6c29-f45f-457e-ae65-cfdc227d8e63	7ecd4687-e6b1-4c5c-934a-488b46622904	2016-05-12T19:08:34+00:00	animal	False	6FYBT	Equus caballus	human	Annika Zuleger	2022-05-18T15:00:00Z
6c0834fc-1a8a-4985-a124-bc2b12832c4e	02aa6c29-f45f-457e-ae65-cfdc227d8e63	b271c91f-7244-467c-99a0-d3ca94489c5a	2016-05-12T19:17:59+00:00	animal	False	MLQ5	Bos taurus	human	Annika Zuleger	2022-05-18T15:00:00Z
b6fa09ec-7964-4139-8e44-dafac65e2577	02aa6c29-f45f-457e-ae65-cfdc227d8e63	bc54b4b7-316a-4dbc-a270-5267aa37cb31	2016-08-17T09:05:52+00:00	human	False	6MB3T	Homo sapiens	human	Annika Zuleger	2022-05-18T15:00:00Z
2afd0688-8844-4c96-9f51-6d3cd5db43da	02aa6c29-f45f-457e-ae65-cfdc227d8e63	f7c55939-d469-4710-b18f-6ea9a22fdf2b	2016-08-17T09:14:30+00:00	human	False	6MB3T	Homo sapiens	human	Annika Zuleger	2022-05-18T15:00:00Z
630f33f3-222e-4631-9a67-cffb2c61d3be	02f149be-6ba8-446b-913d-b1aae79ca50a	4b468a9e-ee39-45f0-abc8-17fce2de2930	2015-04-27T11:01:15+00:00	human	False	6MB3T	Homo sapiens	human	Annika Zuleger	2022-05-18T15:00:00Z
ccb5f6b6-c7b0-462a-a585-929c1c9de4ae	02f149be-6ba8-446b-913d-b1aae79ca50a	58a0ad79-29df-4774-9e5a-4711b3657d72	2015-04-27T11:05:29+00:00	human	False	6MB3T	Homo sapiens	human	Annika Zuleger	2022-05-18T15:00:00Z
944570cc-f0cf-4449-8c8a-f3ee769c7c26	02f149be-6ba8-446b-913d-b1aae79ca50a	1de3dad2-0575-443e-becf-0d21921d2910	2015-04-27T11:11:50+00:00	human	False	6MB3T	Homo sapiens	human	Annika Zuleger	2022-05-18T15:00:00Z
81b2b4ae-c623-45a3-a710-21ad9cc14324	02f149be-6ba8-446b-913d-b1aae79ca50a	b39861bc-7537-4143-a9e4-bf105434f317	2015-04-27T11:27:19+00:00	human	False	6MB3T	Homo sapiens	human	Annika Zuleger	2022-05-18T15:00:00Z
2cc8bd9c-4029-4a3c-ba23-4b81f748764d	03b4e1c5-2ddf-4e70-85b0-7934efa64d4c	2d9a695f-1d9e-4b91-a8ba-9e2b32a40c00	2020-06-27T14:31:29+00:00	unclassified	True			human	Annika Zuleger	2022-08-22T10:59:24Z
01be52b3-ff07-41d2-93a9-50ab857360c4	03b4e1c5-2ddf-4e70-85b0-7934efa64d4c	14dd07aa-f8e6-4274-abb5-7e9839520447	2020-06-28T21:59:35+00:00	animal	False	53HGR	Sus scrofa	human	Annika Zuleger	2022-08-22T10:59:34Z
d484f26a-f660-4a01-8bed-15d862c8e8e2	03b4e1c5-2ddf-4e70-85b0-7934efa64d4c	61862b6d-fb14-4d3a-97e1-210355575c1f	2020-07-02T22:52:12+00:00	animal	False	QSF3	Capreolus capreolus	human	Annika Zuleger	2022-08-22T10:59:44Z
2701359f-5e7a-44c4-b2f3-002c0d898423	03b4e1c5-2ddf-4e70-85b0-7934efa64d4c	63a5e2a8-47e1-416a-b9e2-2eb2f8297ede	2020-07-06T03:46:35+00:00	animal	False	53HGR	Sus scrofa	human	Annika Zuleger	2022-08-22T10:59:56Z
0facfcbf-319b-4131-af7b-72f7498cfa92	03b4e1c5-2ddf-4e70-85b0-7934efa64d4c	b0c51b09-1d38-470c-9590-e8ca0fd496e0	2020-07-08T11:45:26+00:00	animal	False	5BSG3	Vulpes vulpes	human	Annika Zuleger	2022-08-22T11:00:08Z
e8dd367c-facd-4376-b3c8-10d916a81353	03b4e1c5-2ddf-4e70-85b0-7934efa64d4c	9801e7e7-d6b0-4ad7-816b-22d4ba00d829	2020-07-10T08:23:38+00:00	animal	False	MLQ5	Bos taurus	human	Annika Zuleger	2022-08-22T11:00:15Z
e81adebd-3977-45dd-a9c3-04b8493e0d1c	03b4e1c5-2ddf-4e70-85b0-7934efa64d4c	63d4a8eb-d6b8-4cdd-aea9-7b44870bcadc	2020-07-13T02:33:38+00:00	animal	False	QSF3	Capreolus capreolus	human	Annika Zuleger	2022-08-22T11:00:24Z
3dc94a2d-6b69-4e84-91a0-aa07e38f1f18	03b4e1c5-2ddf-4e70-85b0-7934efa64d4c	7b47117b-5d0b-416f-9bf3-778b2f008f11	2020-07-15T04:49:23+00:00	animal	False	QSF3	Capreolus capreolus	human	Annika Zuleger	2022-08-22T11:00:28Z
e145d9f7-c779-4845-a2dc-6b1ed046d854	03b4e1c5-2ddf-4e70-85b0-7934efa64d4c	35598e1a-3613-4ebc-888a-32ad5b0ce4e1	2020-07-31T17:14:07+00:00	animal	False	53HGR	Sus scrofa	human	Annika Zuleger	2022-08-22T11:00:38Z
36da0eef-55e0-4d5d-b381-bb07b9c82319	03b4e1c5-2ddf-4e70-85b0-7934efa64d4c	c79eea33-8220-4088-8ebc-6063299d5d34	2020-08-05T18:44:03+00:00	animal	False	53HGR	Sus scrofa	human	Annika Zuleger	2022-08-22T11:00:44Z
63ab2604-cf24-4432-8fed-710bb776808b	03b4e1c5-2ddf-4e70-85b0-7934efa64d4c	914bc24e-78cc-4026-9452-2ae6750ce92e	2020-08-15T17:20:38+00:00	animal	False	53HGR	Sus scrofa	human	Annika Zuleger	2022-08-22T11:00:56Z
df39e983-589a-440d-be5a-9472bbcb8870	03b4e1c5-2ddf-4e70-85b0-7934efa64d4c	c1433a1b-2cb8-458b-bb52-e399e4fd363a	2020-08-15T19:04:40+00:00	animal	False	QLXL	Canis lupus	human	Annika Zuleger	2022-08-22T11:01:41Z
6917e0d8-b830-4103-b562-7eb906b1d6a7	03b4e1c5-2ddf-4e70-85b0-7934efa64d4c	0fd4e5fa-6c61-4112-9653-2c17c93d349d	2020-08-21T12:52:22+00:00	animal	False	53HGR	Sus scrofa	human	Annika Zuleger	2022-08-22T11:01:51Z
5bd25340-93af-4682-9b0d-ba1a441340a3	03b4e1c5-2ddf-4e70-85b0-7934efa64d4c	9639d040-26d7-43bf-8259-272080d804f3	2020-08-25T04:49:16+00:00	animal	False	5BSG3	Vulpes vulpes	human	Annika Zuleger	2022-08-22T11:01:58Z
0142a523-fd29-46b4-a77d-a738b98b05cd	03b4e1c5-2ddf-4e70-85b0-7934efa64d4c	091be6af-cb17-41a6-8c98-3ebe17dd10e6	2020-09-16T04:32:38+00:00	animal	False	53HGR	Sus scrofa	human	Annika Zuleger	2022-08-22T11:02:08Z
dac9aec6-528e-42da-bd5e-d9aa3ad71c02	03b4e1c5-2ddf-4e70-85b0-7934efa64d4c	ed70b44a-4326-49cf-b1af-76cf79bf4d46	2020-10-19T11:31:30+00:00	animal	False	6FYBT	Equus caballus	human	Annika Zuleger	2022-08-22T11:02:44Z
56c775ce-8a9c-4e8b-9063-e47147341aa5	03b4e1c5-2ddf-4e70-85b0-7934efa64d4c	78ef0c04-ab13-4898-b165-448c1848311c	2020-10-20T02:31:30+00:00	animal	False	6FYBT	Equus caballus	human	Annika Zuleger	2022-08-22T11:02:56Z
a23a6df5-48f2-4f8d-8aec-9c37fdb3db63	03b4e1c5-2ddf-4e70-85b0-7934efa64d4c	30debb61-22a5-4c6e-9b53-31699ae57c98	2020-10-20T02:40:03+00:00	animal	False	6FYBT	Equus caballus	human	Annika Zuleger	2022-08-22T11:03:01Z
ffacca1b-7f00-43e5-bc6d-62364f366625	03b4e1c5-2ddf-4e70-85b0-7934efa64d4c	8f3e138b-8a53-42d2-8c3d-ddcf4f580d36	2020-10-20T03:06:40+00:00	animal	False	6FYBT	Equus caballus	human	Annika Zuleger	2022-08-22T11:03:07Z
c3a73eac-ae1e-44a1-be0d-8b0b8dc92e21	03b4e1c5-2ddf-4e70-85b0-7934efa64d4c	d2a209c2-62b5-4c75-b4aa-de4a38da7bf8	2020-10-20T03:16:20+00:00	animal	False	6FYBT	Equus caballus	human	Annika Zuleger	2022-08-22T11:03:17Z
4a4b8c57-ba4f-4208-9a7d-c0abb4520028	03b4e1c5-2ddf-4e70-85b0-7934efa64d4c	65ade12b-6072-4352-b20a-19658b06f26d	2020-10-20T03:24:32+00:00	animal	False	6FYBT	Equus caballus	human	Annika Zuleger	2022-08-22T11:03:24Z
96c9073f-090e-4847-9cd5-769b05b6203f	03b4e1c5-2ddf-4e70-85b0-7934efa64d4c	3771d015-15bd-43c2-8497-d110e587e29d	2020-10-20T03:37:56+00:00	animal	False	6FYBT	Equus caballus	human	Annika Zuleger	2022-08-22T11:03:41Z
d5da3dda-4df8-44cb-9c99-0b447b676bf5	03b4e1c5-2ddf-4e70-85b0-7934efa64d4c	94253c81-b0f3-48dd-834e-07d48eb93b20	2020-10-20T03:45:21+00:00	animal	False	6FYBT	Equus caballus	human	Annika Zuleger	2022-08-22T11:03:49Z
547dfe3d-00da-4086-83e1-67161420c777	03b4e1c5-2ddf-4e70-85b0-7934efa64d4c	4ffacf2e-06c5-4254-aaa5-d5e42a38c517	2020-10-20T03:54:41+00:00	animal	False	6FYBT	Equus caballus	human	Annika Zuleger	2022-08-22T11:03:56Z
4a62ed76-5352-4891-bb51-269e8f8c8aab	03b4e1c5-2ddf-4e70-85b0-7934efa64d4c	87af5c02-697d-4d56-a993-0c597d96f495	2020-10-20T04:00:04+00:00	animal	False	6FYBT	Equus caballus	human	Annika Zuleger	2022-08-22T11:04:02Z
0cb80fd4-3035-4e90-bb83-77ea70751bf6	03b4e1c5-2ddf-4e70-85b0-7934efa64d4c	d25a86ac-f340-4c9a-a341-c1635c2f99b1	2020-10-20T04:07:15+00:00	animal	False	6FYBT	Equus caballus	human	Annika Zuleger	2022-08-22T11:04:09Z
dc887868-f29b-4142-ba21-6c51c65a92c3	03b4e1c5-2ddf-4e70-85b0-7934efa64d4c	78ebb1ea-40a5-4a48-a1d9-3bb6b9e68b0c	2020-10-20T04:09:39+00:00	animal	False	6FYBT	Equus caballus	human	Annika Zuleger	2022-08-22T11:04:15Z
4bda7a7d-c51f-434a-ba9d-4c75cf064a78	03b4e1c5-2ddf-4e70-85b0-7934efa64d4c	6b7bcb9f-638d-4a98-b127-e21c26f4fd1d	2020-10-20T04:17:17+00:00	animal	False	6FYBT	Equus caballus	human	Annika Zuleger	2022-08-22T11:04:26Z
7f602e81-3255-49d3-9282-f329463bfcde	03b4e1c5-2ddf-4e70-85b0-7934efa64d4c	fb35e37d-b309-4391-a98b-d8f1b5e8a51a	2020-10-20T04:39:46+00:00	animal	False	6FYBT	Equus caballus	human	Annika Zuleger	2022-08-22T11:04:33Z
6ebab467-d999-4df8-ba22-5a7bf848b639	03b4e1c5-2ddf-4e70-85b0-7934efa64d4c	5a395d39-faf1-449a-a18c-2b61f06fbfc1	2020-10-20T05:41:57+00:00	animal	False	6FYBT	Equus caballus	human	Annika Zuleger	2022-08-22T11:04:47Z
ce253f38-1c52-4818-841f-d691b08011e4	03b4e1c5-2ddf-4e70-85b0-7934efa64d4c	128657b3-651d-46f4-b2ae-aed194f56f07	2020-11-05T19:53:59+00:00	animal	False	6FYBT	Equus caballus	human	Annika Zuleger	2022-08-22T11:04:57Z
15bb1911-4a97-4f45-b37d-b732e3c82d63	03b4e1c5-2ddf-4e70-85b0-7934efa64d4c	d171bc6b-ecea-4702-a8ce-4c98ed098d28	2020-11-05T20:09:50+00:00	animal	False	6FYBT	Equus caballus	human	Annika Zuleger	2022-08-22T11:05:09Z
4ce638d9-5481-4fc0-a2f6-f0dcb44e0838	03b4e1c5-2ddf-4e70-85b0-7934efa64d4c	59b8736c-5b49-44c7-be5a-04c3b64c038a	2020-11-05T20:18:31+00:00	animal	False	6FYBT	Equus caballus	human	Annika Zuleger	2022-08-22T11:05:16Z
26240599-1ca4-40d7-aca4-1f21361879c6	03b4e1c5-2ddf-4e70-85b0-7934efa64d4c	60d7b5ad-0e51-4cb1-a546-ec99af28267e	2020-11-05T20:21:33+00:00	animal	False	6FYBT	Equus caballus	human	Annika Zuleger	2022-08-22T11:05:21Z
b9ef96b5-e213-4a2a-8f9b-536ca41f7b82	03b4e1c5-2ddf-4e70-85b0-7934efa64d4c	a73939d5-f1ea-447a-bd80-4b1008d3b973	2020-11-05T20:27:00+00:00	animal	False	6FYBT	Equus caballus	human	Annika Zuleger	2022-08-22T11:05:27Z
0e5194e3-a34e-4901-881f-b1228bcfc5ae	03b4e1c5-2ddf-4e70-85b0-7934efa64d4c	55caa45a-ad9d-45d9-9e05-e9e5f9a5ee23	2020-11-05T20:33:28+00:00	animal	False	6FYBT	Equus caballus	human	Annika Zuleger	2022-08-22T11:05:32Z
768fc04c-ef4b-4c08-8347-07d499d5a78f	03b4e1c5-2ddf-4e70-85b0-7934efa64d4c	952a0da9-e409-44d0-972c-4cf3e2d3d49e	2020-11-05T20:41:39+00:00	animal	False	6FYBT	Equus caballus	human	Annika Zuleger	2022-08-22T11:05:39Z
e7c349ea-0969-49ad-9e7f-6bc4cd6bba8d	03b4e1c5-2ddf-4e70-85b0-7934efa64d4c	22283d36-d042-46bc-a6f6-46af7d2e4059	2020-11-05T20:57:28+00:00	animal	False	6FYBT	Equus caballus	human	Annika Zuleger	2022-08-22T11:05:44Z
8b9d27a4-5ea7-4619-867c-a59e0fb1f6ce	03b4e1c5-2ddf-4e70-85b0-7934efa64d4c	6be18d2b-4c9a-47bf-b651-f56a244af996	2020-11-05T21:06:04+00:00	animal	False	6FYBT	Equus caballus	human	Annika Zuleger	2022-08-22T11:05:50Z
a8679216-dfa1-44b4-904b-3ba7d31deb7a	03b4e1c5-2ddf-4e70-85b0-7934efa64d4c	e6c36066-fa1c-461b-889e-bac20996e88a	2020-11-05T21:09:36+00:00	animal	False	6FYBT	Equus caballus	human	Annika Zuleger	2022-08-22T11:06:00Z
19aa62b6-f736-435f-b106-1b810b148587	03b4e1c5-2ddf-4e70-85b0-7934efa64d4c	af44de4b-57e2-4eff-82ed-d280caf3d5f9	2020-11-05T21:19:53+00:00	animal	False	6FYBT	Equus caballus	human	Annika Zuleger	2022-08-22T11:06:07Z
0017bed1-eeb4-4592-9f7b-160e4814495a	03b4e1c5-2ddf-4e70-85b0-7934efa64d4c	6e60019f-8349-48ee-b91b-733f297b0bde	2020-11-05T22:03:50+00:00	animal	False	6FYBT	Equus caballus	human	Annika Zuleger	2022-08-22T11:06:14Z
714f4b60-1508-4172-97dd-a4879248865b	03b4e1c5-2ddf-4e70-85b0-7934efa64d4c	35255b69-dfe5-4c89-98f2-00d2b75f85b7	2020-11-05T22:23:23+00:00	animal	False	6FYBT	Equus caballus	human	Annika Zuleger	2022-08-22T11:06:20Z
5caffd50-0aed-4b0d-970c-1d5486c26e63	03b4e1c5-2ddf-4e70-85b0-7934efa64d4c	ee988bb4-d775-4e3b-84de-b115bba020af	2020-11-05T22:28:01+00:00	animal	False	6FYBT	Equus caballus	human	Annika Zuleger	2022-08-22T11:06:25Z
5c1179ce-e014-4a62-a9c5-1cfb5d34e178	03b4e1c5-2ddf-4e70-85b0-7934efa64d4c	6aad1586-39fa-4388-893d-f0be25adf75a	2020-11-05T22:47:45+00:00	animal	False	6FYBT	Equus caballus	human	Annika Zuleger	2022-08-22T11:06:29Z
bf2aac85-75c4-4dba-aa6e-fcaf4330d48a	03b4e1c5-2ddf-4e70-85b0-7934efa64d4c	fc69c622-a8f9-409e-8fb2-359e165e3474	2020-11-05T22:51:34+00:00	animal	False	6FYBT	Equus caballus	human	Annika Zuleger	2022-08-22T11:06:34Z
88b23259-e507-4652-859a-876e1a533699	03b4e1c5-2ddf-4e70-85b0-7934efa64d4c	3d54fc1b-935f-47eb-8f5a-352965974163	2020-11-18T10:53:39+00:00	animal	False	6FYBT	Equus caballus	human	Annika Zuleger	2022-08-22T11:06:43Z
6f21156c-c593-4d5a-9de2-ca4ad3b373be	03b4e1c5-2ddf-4e70-85b0-7934efa64d4c	b4d8a31b-48c7-496c-a85e-2fcc4275f539	2020-12-28T12:41:02+00:00	unknown	False			human	Annika Zuleger	2022-08-22T11:06:51Z
8363e9db-e7d8-4a63-9b81-b09049e7b031	03b4e1c5-2ddf-4e70-85b0-7934efa64d4c	552e6573-d72c-4f4c-a9a8-db07af0611cc	2021-01-11T13:22:00+00:00	animal	False	53HGR	Sus scrofa	human	Annika Zuleger	2022-08-22T11:07:23Z
4b4a7109-07b8-4212-b315-7257ad1f1348	03b4e1c5-2ddf-4e70-85b0-7934efa64d4c	ff77954b-431f-48da-a522-c5a396028ae5	2021-01-13T22:43:43+00:00	animal	False	QSF3	Capreolus capreolus	human	Annika Zuleger	2022-08-22T11:07:44Z
d7fd7ffa-ea11-4645-aa60-b5908cd15ca4	03b4e1c5-2ddf-4e70-85b0-7934efa64d4c	e5fdd9b8-8f76-4aae-884c-34af31c9f8bc	2021-01-14T01:18:57+00:00	animal	False	QSF3	Capreolus capreolus	human	Annika Zuleger	2022-08-22T11:07:55Z
bb0805b4-4242-4356-873d-df9e360076ed	03b4e1c5-2ddf-4e70-85b0-7934efa64d4c	9e3dbd1a-212f-490c-a052-ee222ea893e8	2021-01-14T01:43:09+00:00	animal	False	QSF3	Capreolus capreolus	human	Annika Zuleger	2022-08-22T11:08:10Z
74f81acc-d7ed-4031-a5ab-9e0f44b64618	03b4e1c5-2ddf-4e70-85b0-7934efa64d4c	4a6673fb-ca99-4f39-b630-b44694eb2bbb	2021-01-21T01:04:26+00:00	animal	False	QSF3	Capreolus capreolus	human	Annika Zuleger	2022-08-22T11:08:16Z
1b68b6af-fad5-4e53-8142-d6c8f3efd3a0	03b4e1c5-2ddf-4e70-85b0-7934efa64d4c	7ee792ed-aa37-4518-8e5b-35297c895360	2021-02-11T15:50:36+00:00	animal	False	53HGR	Sus scrofa	human	Annika Zuleger	2022-08-22T11:08:23Z
89d27e4f-90b7-429d-a5a9-38fe7ee06321	03b4e1c5-2ddf-4e70-85b0-7934efa64d4c	aff6fb97-d3e0-4235-9654-613ebfb16530	2021-02-11T15:55:43+00:00	animal	False	53HGR	Sus scrofa	human	Annika Zuleger	2022-08-22T11:08:31Z
2e781d3a-e895-4d40-952f-8bed1fc0c83b	03b4e1c5-2ddf-4e70-85b0-7934efa64d4c	b5d05191-5ea5-477c-9294-60ab0d2c444b	2021-03-02T06:17:52+00:00	animal	False	6FYBT	Equus caballus	human	Annika Zuleger	2022-08-22T11:08:38Z
bf26c217-e8c5-4b0b-828f-5abfbfc8f76b	03b4e1c5-2ddf-4e70-85b0-7934efa64d4c	c1853604-1de6-4d2c-85ea-9ad0870cef13	2021-03-02T06:37:44+00:00	animal	False	6FYBT	Equus caballus	human	Annika Zuleger	2022-08-22T11:08:51Z
4c61d93d-7ee0-40d1-9506-8fa950236ad9	03b4e1c5-2ddf-4e70-85b0-7934efa64d4c	e1b637c2-7b0f-43bb-8b30-1dc48b67dd19	2021-03-02T06:41:07+00:00	animal	False	6FYBT	Equus caballus	human	Annika Zuleger	2022-08-22T11:08:58Z
06c89682-ef68-4e8a-9285-abc1fd2ec807	03b4e1c5-2ddf-4e70-85b0-7934efa64d4c	3ba8bf16-df7a-42a8-9600-3a42face85dc	2021-03-06T13:18:50+00:00	animal	False	MLQ5	Bos taurus	human	Annika Zuleger	2022-08-22T11:09:06Z
a382fc4d-dc89-4745-8ca3-bae11a737571	03b4e1c5-2ddf-4e70-85b0-7934efa64d4c	781e4da4-4bf1-483c-988a-f5aab352868c	2021-03-07T23:21:10+00:00	animal	False	QSF3	Capreolus capreolus	human	Annika Zuleger	2022-08-22T11:09:14Z
070bd0b4-ade6-4339-9a1d-4aacdfed49c8	03b4e1c5-2ddf-4e70-85b0-7934efa64d4c	e8bbea25-1d70-4330-aab0-69c6b6301281	2021-03-07T23:23:50+00:00	animal	False	QSF3	Capreolus capreolus	human	Annika Zuleger	2022-08-22T11:09:20Z
91ccfd7c-c579-4432-b00b-712935710013	03b4e1c5-2ddf-4e70-85b0-7934efa64d4c	cae4b760-48b6-4b8d-9810-0f706210905f	2021-03-08T03:38:44+00:00	animal	False	QSF3	Capreolus capreolus	human	Annika Zuleger	2022-08-22T11:09:34Z
adad501f-004c-4360-889f-96071af4ea4b	03b4e1c5-2ddf-4e70-85b0-7934efa64d4c	18f2d41d-6df4-4987-bbdf-3cc980941cc9	2021-03-12T17:02:20+00:00	blank	False			human	Annika Zuleger	2022-08-22T11:09:46Z
04592d6a-39f3-48be-b6f6-a98b59862919	03b4e1c5-2ddf-4e70-85b0-7934efa64d4c	1e2eb1e7-0f94-4c60-9011-0dd8bedb2898	2021-03-18T19:56:37+00:00	animal	False	QSF3	Capreolus capreolus	human	Annika Zuleger	2022-08-22T11:09:56Z
6c10105a-16b1-4044-9b9c-8c15509faf3c	03b4e1c5-2ddf-4e70-85b0-7934efa64d4c	5d0c36f1-9bee-4964-ae9e-061b6aff1824	2021-03-23T07:35:23+00:00	animal	False	QSF3	Capreolus capreolus	human	Annika Zuleger	2022-08-22T11:10:12Z
9b0c852a-1680-4a1c-a07c-4ad0d4bf2945	03b4e1c5-2ddf-4e70-85b0-7934efa64d4c	92f21239-5922-43d0-8668-80cc4c30657b	2021-04-10T14:30:28+00:00	animal	False	6FYBT	Equus caballus	human	Annika Zuleger	2022-08-22T11:10:35Z
931b84e5-54bb-4a06-afee-e7663f31732d	0593ba4b-d487-4750-97ad-1ddb17d9688f	208cec9e-f010-480a-9caf-c3c790c8a153	2018-05-21T14:14:14+00:00	human	False	6MB3T	Homo sapiens	human	Annika Zuleger	2022-05-18T15:00:00Z
f45c904f-3c4d-4c19-bfc8-92cbfd096884	0593ba4b-d487-4750-97ad-1ddb17d9688f	e7032ff8-14e4-4e60-9581-bd53b496f4a9	2018-06-18T21:07:39+00:00	animal	False	6FYBT	Equus caballus	human	Annika Zuleger	2022-05-18T15:00:00Z
dff5ce18-116d-45cd-ae81-a3cbb73ea61b	0593ba4b-d487-4750-97ad-1ddb17d9688f	83383ac7-29ed-42fd-a95b-198ed45e3364	2018-06-19T07:55:04+00:00	animal	False	6FYBT	Equus caballus	human	Annika Zuleger	2022-05-18T15:00:00Z
10a47d9b-053a-4386-a4a0-974de1409b64	05a460a5-76af-42e5-a51b-2d374346ccef	76c127ac-9d7a-42ee-a55e-e9136190cb60	2018-05-28T14:42:01+00:00	animal	False	QS68	Capra hircus	human	Annika Zuleger	2022-05-18T15:00:00Z
b3043e7d-95d6-4845-b4b2-041a3a5dec91	05a460a5-76af-42e5-a51b-2d374346ccef	211632d3-0fe2-4208-aa7f-072278a45336	2018-06-11T12:05:32+00:00	blank	False			human	Annika Zuleger	2022-06-10T06:45:20Z
67acfb89-7076-46d5-ae73-dae2f0450209	05a460a5-76af-42e5-a51b-2d374346ccef	e452fb0e-2d6d-41ff-a14a-2ad83203e272	2018-06-12T13:53:17+00:00	blank	False			human	Annika Zuleger	2022-06-10T06:45:35Z
c927b37f-d88a-4e51-9ecb-32ba40da51e6	05a460a5-76af-42e5-a51b-2d374346ccef	efd1146d-640c-4acc-830a-464067a4acf9	2018-06-12T14:52:16+00:00	blank	False			human	Annika Zuleger	2022-06-10T06:45:47Z
9bda30d3-9ec2-479a-996f-b0c8b8a0cb7a	05a460a5-76af-42e5-a51b-2d374346ccef	0950fb67-db2e-4fc3-93e8-e9cbd3193dd6	2018-06-13T14:17:04+00:00	blank	False			human	Annika Zuleger	2022-06-10T06:45:52Z
a6a896a4-a19d-40d7-9f31-6befe70326c9	05a460a5-76af-42e5-a51b-2d374346ccef	ab1299ca-9324-4ec9-b3b2-e6e4e4a69465	2018-06-13T14:20:07+00:00	blank	False			human	Annika Zuleger	2022-06-10T06:45:56Z
1f3f7902-9d03-4400-82c6-c5afa8aab860	05a460a5-76af-42e5-a51b-2d374346ccef	06ee9fe2-0c0d-43e1-a19e-a159496bd44d	2018-06-13T14:57:34+00:00	blank	False			human	Annika Zuleger	2022-06-10T06:46:00Z
27dda397-881b-4675-a7c8-f27245a3a9f0	05a460a5-76af-42e5-a51b-2d374346ccef	285f27d9-798e-40b2-bc3b-f21e93c0632d	2018-07-18T15:39:56+00:00	animal	False	QS68	Capra hircus	human	Annika Zuleger	2022-05-18T15:00:00Z
3e2c1330-60f6-4945-a136-fc7338df8585	05a460a5-76af-42e5-a51b-2d374346ccef	c6b8c946-1d46-459d-b262-0261e24bab6b	2018-07-18T15:44:07+00:00	animal	False	QS68	Capra hircus	human	Annika Zuleger	2022-05-18T15:00:00Z
30727394-b20e-4472-8831-f94866f1a4e5	05a460a5-76af-42e5-a51b-2d374346ccef	c95b19cc-3879-4960-a32e-2911abe82620	2018-09-09T15:02:55+00:00	animal	False	QS68	Capra hircus	human	Annika Zuleger	2022-05-18T15:00:00Z
7413955f-2b87-4fbb-aa01-30d10a6444ec	05a460a5-76af-42e5-a51b-2d374346ccef	ed77d969-1f5f-49a3-9438-3c84e8dc3265	2018-10-10T17:09:18+00:00	animal	False	MLQ5	Bos taurus	human	Annika Zuleger	2022-05-18T15:00:00Z
316a16fc-3f3a-4934-86a7-e4d760d028b5	05a460a5-76af-42e5-a51b-2d374346ccef	557c0daa-78e1-485c-afb7-60af17753550	2018-10-10T17:24:40+00:00	animal	False	MLQ5	Bos taurus	human	Annika Zuleger	2022-05-18T15:00:00Z
58259c1a-5ce9-4881-bcb2-bca167607073	0641073c-21c5-4cea-af6e-62e9677a5f45	8a9cbb40-e4e4-4236-8af7-a3d18ba17e75	2016-04-19T13:08:54+00:00	human	False	6MB3T	Homo sapiens	human	Annika Zuleger	2022-05-18T15:00:00Z
196776c8-2108-46dd-9f91-e460eb8ba4c5	0641073c-21c5-4cea-af6e-62e9677a5f45	0b2f419f-4621-4814-b361-9a7bdad6c045	2016-04-22T13:56:11+00:00	animal	False	5G6ZJ	Canis lupus familiaris	human	Annika Zuleger	2022-05-18T15:00:00Z
0700823a-51db-401d-8a54-211dc9fda88f	0641073c-21c5-4cea-af6e-62e9677a5f45	7ce24d32-b122-4f00-a40e-5256afc5008a	2016-04-22T15:34:44+00:00	animal	False	MLQ5	Bos taurus	human	Annika Zuleger	2022-05-18T15:00:00Z
ab3a3982-dcbb-45b2-ae27-8640ed24aab8	0641073c-21c5-4cea-af6e-62e9677a5f45	49a4f98a-c57d-4f7d-b8e9-1d311cead724	2016-04-24T09:50:44+00:00	animal	False	5G6ZJ	Canis lupus familiaris	human	Annika Zuleger	2022-05-18T15:00:00Z
b98ce2fa-90ea-4a9c-bd1f-e671413ce11e	0641073c-21c5-4cea-af6e-62e9677a5f45	84db8f9b-65e6-4de9-8065-8fbcf5ae217b	2016-04-24T10:58:33+00:00	animal	False	5G6ZJ	Canis lupus familiaris	human	Annika Zuleger	2022-05-18T15:00:00Z
8c480a86-f906-4455-a8a5-07021f44a1c8	0641073c-21c5-4cea-af6e-62e9677a5f45	9da2ae32-1ee5-4a98-a189-e12e74aa4bf4	2016-04-24T11:09:51+00:00	animal	False	5G6ZJ	Canis lupus familiaris	human	Annika Zuleger	2022-05-18T15:00:00Z
8fff9984-bca3-40d7-991b-eb6ed6c1e067	0641073c-21c5-4cea-af6e-62e9677a5f45	22502811-cd2e-440b-b4bb-04eb5943fd0b	2016-04-30T04:20:51+00:00	blank	False			human	Annika Zuleger	2022-06-10T07:03:25Z
251b7661-bb3d-4c49-86ce-950af14dd0bd	0641073c-21c5-4cea-af6e-62e9677a5f45	09923d32-3bb7-471c-bf55-7e8918cbe3b6	2016-04-30T04:35:15+00:00	blank	False			human	Annika Zuleger	2022-06-10T07:03:28Z
9a10e1f6-1e50-4fe2-b4d3-ef45478e8d12	0641073c-21c5-4cea-af6e-62e9677a5f45	e2afc5c9-9285-409a-89c5-75eb22af329e	2016-04-30T04:39:54+00:00	blank	False			human	Annika Zuleger	2022-06-10T07:03:51Z
0e39c865-ac21-4d38-8dd5-395dcfe585e2	0641073c-21c5-4cea-af6e-62e9677a5f45	7b94e3da-082c-43e2-a736-42ce0cafa25b	2016-04-30T04:45:51+00:00	blank	False			human	Annika Zuleger	2022-06-10T07:03:54Z
cb12290b-5671-4340-8453-c282cdbfc839	0641073c-21c5-4cea-af6e-62e9677a5f45	5a1953da-e505-4dec-9af6-2ffe9e5437ad	2016-04-30T04:50:09+00:00	blank	False			human	Annika Zuleger	2022-06-10T07:03:56Z
af663545-1dcc-444f-9c62-acd1cc77dae3	0641073c-21c5-4cea-af6e-62e9677a5f45	33fa69d7-c6f3-447f-8eb7-af19355dd110	2016-04-30T08:39:03+00:00	blank	False			human	Annika Zuleger	2022-06-10T07:03:59Z
942a1e16-f59e-49e0-b38e-528d48366614	0641073c-21c5-4cea-af6e-62e9677a5f45	683362e9-1ec0-4eac-bf5b-790ddf73416f	2016-04-30T10:32:27+00:00	blank	False			human	Annika Zuleger	2022-06-10T07:04:01Z
c5acbcbe-76fd-4f5d-b39a-3f4f0a0e56bd	0641073c-21c5-4cea-af6e-62e9677a5f45	0b903866-63ee-4927-bf19-b3af7494585d	2016-04-30T10:48:09+00:00	blank	False			human	Annika Zuleger	2022-06-10T07:04:03Z
f7a050a4-27bc-4cac-9581-6dd5b8246bc4	0641073c-21c5-4cea-af6e-62e9677a5f45	40cb5352-8c4e-4a8a-9672-0f4cd499d51b	2016-04-30T11:29:27+00:00	blank	False			human	Annika Zuleger	2022-06-10T07:04:05Z
4e9df021-feeb-4ece-9ccf-82f08c84c5a5	0641073c-21c5-4cea-af6e-62e9677a5f45	98a05183-f7bd-4f2d-942a-7bd2ee3dc238	2016-04-30T11:34:32+00:00	blank	False			human	Annika Zuleger	2022-06-10T07:04:07Z
e47cc63a-db4e-4cf6-aa63-8a584c726164	0641073c-21c5-4cea-af6e-62e9677a5f45	f096eef4-4124-4f5b-b793-a2e91b1ecda0	2016-04-30T11:51:56+00:00	blank	False			human	Annika Zuleger	2022-06-10T07:04:10Z
fccc5584-fa1c-4b9e-b315-53b47c18affa	0641073c-21c5-4cea-af6e-62e9677a5f45	428d124e-1036-435d-8217-8f585f9edc5b	2016-04-30T12:19:57+00:00	blank	False			human	Annika Zuleger	2022-06-10T07:04:12Z
e383b10a-2f74-4e89-afa7-ad90a10f1833	0641073c-21c5-4cea-af6e-62e9677a5f45	c5a16cfb-f0b4-49a1-b3f2-219581449adf	2016-04-30T12:23:27+00:00	blank	False			human	Annika Zuleger	2022-06-10T07:04:14Z
698740ef-1a0d-45d4-b3cb-5a56df838fa3	0641073c-21c5-4cea-af6e-62e9677a5f45	0a41030a-6d78-4290-8f49-ac90cba79709	2016-04-30T12:33:55+00:00	blank	False			human	Annika Zuleger	2022-06-10T07:04:16Z
a9b932eb-e4ef-41af-ae0b-4880d5abacb9	0641073c-21c5-4cea-af6e-62e9677a5f45	ea7b2dc8-3909-4248-b896-e8cbd31d2166	2016-04-30T13:21:25+00:00	blank	False			human	Annika Zuleger	2022-06-10T07:04:19Z
d3427e6f-c0e9-4a15-aed8-e17abc5295d0	0641073c-21c5-4cea-af6e-62e9677a5f45	eaa59db0-c4d4-4ad5-b6a5-bc6cc67bdb2a	2016-04-30T13:35:01+00:00	blank	False			human	Annika Zuleger	2022-06-10T07:04:21Z
e27165ac-f2b4-4d9b-8e47-230cdc87c66d	0641073c-21c5-4cea-af6e-62e9677a5f45	cc8035fc-2fc2-4ab3-8274-66a0bb9c3f3d	2016-04-30T13:47:38+00:00	blank	False			human	Annika Zuleger	2022-06-10T07:04:24Z
ea661946-0228-46d9-8303-c9341f053c2d	0641073c-21c5-4cea-af6e-62e9677a5f45	3a77fd40-bf67-4e01-ae82-823ffa46c93e	2016-04-30T13:57:18+00:00	blank	False			human	Annika Zuleger	2022-06-10T07:04:26Z
fff5e405-9a96-40d4-8dd4-158ba9085bc3	0641073c-21c5-4cea-af6e-62e9677a5f45	4131e75e-45c4-40c5-a358-96452f404ec0	2016-04-30T14:06:54+00:00	blank	False			human	Annika Zuleger	2022-06-10T07:04:28Z
60d655f7-aa63-4e66-a5fb-97f7ad21dd94	0641073c-21c5-4cea-af6e-62e9677a5f45	e91fb8e6-30a1-4d4d-afb6-474809441432	2016-04-30T15:12:40+00:00	blank	False			human	Annika Zuleger	2022-06-10T07:04:31Z
30a2a3e5-2c25-474b-9061-fbbfcc23269d	0641073c-21c5-4cea-af6e-62e9677a5f45	1a405a97-a5e1-4e26-a12c-df8b5ce04b17	2016-04-30T15:15:47+00:00	blank	False			human	Annika Zuleger	2022-06-10T07:04:33Z
2378125b-632c-4e75-aef6-8b5354a0d63d	0641073c-21c5-4cea-af6e-62e9677a5f45	479d6cf9-712f-4769-a84f-ccc599596c3e	2016-04-30T15:29:36+00:00	blank	False			human	Annika Zuleger	2022-06-10T07:04:35Z
285cd728-0298-45cb-9e92-2625e3ccf2aa	0641073c-21c5-4cea-af6e-62e9677a5f45	7c5345aa-e452-4d9a-b9c6-6d19ee71759b	2016-04-30T15:42:35+00:00	blank	False			human	Annika Zuleger	2022-06-10T07:04:37Z
11fa3024-fc1b-41c8-9e78-5117bcf52313	0641073c-21c5-4cea-af6e-62e9677a5f45	8cd81fbe-ce6e-4f8d-9629-52a6962daaed	2016-04-30T15:49:24+00:00	blank	False			human	Annika Zuleger	2022-06-10T07:04:39Z
a7dcb82f-e51b-40d0-a0c1-76ee6e6f26eb	0641073c-21c5-4cea-af6e-62e9677a5f45	50019d9c-3cb5-4402-b5a2-70a440b032a9	2016-04-30T16:17:17+00:00	blank	False			human	Annika Zuleger	2022-06-10T07:04:41Z
ead142d1-2893-4581-b63d-8ff0dab3e65d	0641073c-21c5-4cea-af6e-62e9677a5f45	4a81eaef-92b2-4677-9314-8ea0c0075a6b	2016-04-30T16:49:15+00:00	blank	False			human	Annika Zuleger	2022-06-10T07:04:43Z
a09655c6-4cfe-4613-961f-6ede3c9cdab4	0641073c-21c5-4cea-af6e-62e9677a5f45	ad863777-5d77-4c04-9ae5-356fc8323a93	2016-04-30T18:19:28+00:00	blank	False			human	Annika Zuleger	2022-06-10T07:04:45Z
dd5d47ec-ab90-4acc-8dde-107111369671	0641073c-21c5-4cea-af6e-62e9677a5f45	db6e56b9-8238-4f2a-85fb-4211fe00ccda	2016-04-30T19:06:34+00:00	blank	False			human	Annika Zuleger	2022-06-10T07:04:46Z
ced9db68-740b-4492-a01e-ef281b35fe11	0641073c-21c5-4cea-af6e-62e9677a5f45	b5ec0c66-320f-4715-9ccf-25a9a09f5d7f	2016-04-30T19:37:10+00:00	blank	False			human	Annika Zuleger	2022-06-10T07:04:48Z
2976a4ca-7ee0-47d3-b39d-2656f515f976	0641073c-21c5-4cea-af6e-62e9677a5f45	59d41b93-b50e-4ae4-aec1-e3fe1b2175c8	2016-04-30T19:43:44+00:00	blank	False			human	Annika Zuleger	2022-06-10T07:04:50Z
00551b7e-0cc3-4286-ba1b-45d72ec59715	0641073c-21c5-4cea-af6e-62e9677a5f45	5879fb9f-2a67-4af9-b47a-97ff6f5fc096	2016-05-01T10:49:49+00:00	animal	False	MLQ5	Bos taurus	human	Annika Zuleger	2022-05-18T15:00:00Z
304f335c-51f9-42ba-ad20-9dbf75b4e0ff	0641073c-21c5-4cea-af6e-62e9677a5f45	108d0402-4a41-4863-bb42-116010fd0cbd	2016-05-01T11:08:58+00:00	animal	False	MLQ5	Bos taurus	human	Annika Zuleger	2022-05-18T15:00:00Z
a6b49b9f-ac6c-4fad-8060-3bc4d1695958	0641073c-21c5-4cea-af6e-62e9677a5f45	683bf9fa-f3eb-4a50-8115-8dc3bf52f7b0	2016-05-18T20:14:33+00:00	animal	False	6FYBT	Equus caballus	human	Annika Zuleger	2022-05-18T15:00:00Z
d8f311ce-d249-4cc2-8a59-8d3c6bdb7df8	0641073c-21c5-4cea-af6e-62e9677a5f45	047faca7-61db-4629-a8db-4b3b12ce039c	2016-05-18T21:14:51+00:00	animal	False	6FYBT	Equus caballus	human	Annika Zuleger	2022-05-18T15:00:00Z
8c0c3bee-1f91-4eb7-8625-b1a9e00869e4	0641073c-21c5-4cea-af6e-62e9677a5f45	0e994d58-ba1c-4d18-812f-be645b482790	2016-05-19T05:31:28+00:00	animal	False	QLXL	Canis lupus	human	Annika Zuleger	2022-06-10T07:05:58Z
a536c3b8-fe52-4464-b7a9-a7bc097ec496	0641073c-21c5-4cea-af6e-62e9677a5f45	65a68974-136c-4646-8e56-79210668bda3	2016-05-21T00:52:31+00:00	blank	False			human	Annika Zuleger	2022-06-10T07:04:53Z
9e0975ba-5c71-43d4-b295-aa2eefb32db4	0641073c-21c5-4cea-af6e-62e9677a5f45	56db2d44-9131-4260-b8ca-65c51026f9ef	2016-05-23T07:09:54+00:00	animal	False	QSF3	Capreolus capreolus	human	Annika Zuleger	2022-05-18T15:00:00Z
20fe6cc4-aba0-4131-9346-bb9e3cd219ce	0641073c-21c5-4cea-af6e-62e9677a5f45	0aa9bc19-34fd-4954-a989-8cf65148e1e9	2016-05-24T03:05:02+00:00	animal	False	QLXL	Canis lupus	human	Annika Zuleger	2022-06-10T07:06:30Z
5a7a15fb-eb46-49a8-b32b-10d29240b10c	0641073c-21c5-4cea-af6e-62e9677a5f45	2ee97bd7-4231-41ec-88a6-c9e1643d24c5	2016-05-25T14:20:37+00:00	blank	False			human	Annika Zuleger	2022-06-10T07:05:05Z
a0b76476-ae0c-4f20-be38-273cf98cb97e	0641073c-21c5-4cea-af6e-62e9677a5f45	40a65bd7-0b59-4e44-8463-259a587b7898	2016-06-04T10:39:24+00:00	animal	False	MLQ5	Bos taurus	human	Annika Zuleger	2022-05-18T15:00:00Z
e9a631f3-a218-4988-8882-737ba9da342a	0641073c-21c5-4cea-af6e-62e9677a5f45	108bdca2-0e03-4ae5-b7fd-b7d87cdb12fb	2016-06-10T16:47:06+00:00	animal	False	MLQ5	Bos taurus	human	Annika Zuleger	2022-05-18T15:00:00Z
f47f07a6-d1ee-4cd6-bf17-41a3763386ce	0641073c-21c5-4cea-af6e-62e9677a5f45	8a8d352d-d2dc-4a48-971e-25df1fe6387a	2016-06-10T17:52:17+00:00	animal	False	6FYBT	Equus caballus	human	Annika Zuleger	2022-05-18T15:00:00Z
864c9e06-225e-4457-9706-6b02df96c1bd	0641073c-21c5-4cea-af6e-62e9677a5f45	a9f08e80-94aa-4535-8a7b-ab061f5acbc2	2016-06-10T17:58:57+00:00	animal	False	6FYBT	Equus caballus	human	Annika Zuleger	2022-05-18T15:00:00Z
2001eb7e-4a7a-4260-b36e-a3a9af18bca8	0641073c-21c5-4cea-af6e-62e9677a5f45	ee665aa4-aebd-4b56-b332-3bb884362cfc	2016-06-10T18:37:05+00:00	animal	False	6FYBT	Equus caballus	human	Annika Zuleger	2022-05-18T15:00:00Z
7cd15e6c-bfce-4ecc-9ab5-8b98c1a430d8	0641073c-21c5-4cea-af6e-62e9677a5f45	e15425d0-5fcc-4484-96bb-d1272aef12b5	2016-06-18T06:55:32+00:00	animal	False	QSF3	Capreolus capreolus	human	Annika Zuleger	2022-05-18T15:00:00Z
c51b2df8-67bc-44de-8745-a63cee06f524	0641073c-21c5-4cea-af6e-62e9677a5f45	22bbf8e9-ab7f-44c1-8b98-b169c6ffae59	2016-06-30T15:58:33+00:00	blank	False			human	Annika Zuleger	2022-06-10T07:05:10Z
4fb7a71a-5b38-41c4-8296-a0ecbba628f8	0641073c-21c5-4cea-af6e-62e9677a5f45	06d09310-7e07-49f2-80a8-4fb16c02a0a4	2016-07-02T10:53:13+00:00	animal	False	QSF3	Capreolus capreolus	human	Annika Zuleger	2022-05-18T15:00:00Z
efd5060d-55b7-4007-ade1-8ef74566e2ad	0641073c-21c5-4cea-af6e-62e9677a5f45	100ebc9f-34db-4264-a471-9bf12b2cc829	2016-07-11T12:58:15+00:00	animal	False	MLQ5	Bos taurus	human	Annika Zuleger	2022-05-18T15:00:00Z
938a1476-9ef1-41a0-8c52-60cdb4449b35	0641073c-21c5-4cea-af6e-62e9677a5f45	99579144-be48-4e23-a9dc-3d5754aae845	2016-07-11T13:00:30+00:00	animal	False	MLQ5	Bos taurus	human	Annika Zuleger	2022-05-18T15:00:00Z
c1584242-45c8-48d0-b42c-278b3eceaa92	0641073c-21c5-4cea-af6e-62e9677a5f45	6cc13459-233b-47df-bc6b-89ee1da3cdbc	2016-07-11T17:14:09+00:00	animal	False	MLQ5	Bos taurus	human	Annika Zuleger	2022-05-18T15:00:00Z
a933a6e2-be4a-4190-93ea-74e3804cc0b3	0641073c-21c5-4cea-af6e-62e9677a5f45	5ac46370-f35b-4280-8a4c-7664a256dc40	2016-07-11T17:22:22+00:00	animal	False	MLQ5	Bos taurus	human	Annika Zuleger	2022-05-18T15:00:00Z
445653ee-0cdf-46c5-8d39-37c1a81be0b8	0641073c-21c5-4cea-af6e-62e9677a5f45	c7060cf2-7da2-4d86-a79b-95ab65759c40	2016-07-21T22:42:13+00:00	unknown	False			human	Annika Zuleger	2022-05-18T15:00:00Z
4e855b16-95cf-4d0d-b6f4-aff874cdc18a	0641073c-21c5-4cea-af6e-62e9677a5f45	3e7822d9-3c9c-4c75-9f48-adf153b71ab8	2016-07-25T02:22:02+00:00	animal	False	QSF3	Capreolus capreolus	human	Annika Zuleger	2022-05-18T15:00:00Z
fe0d4b41-ea71-45e4-8858-f49d7fe06364	0641073c-21c5-4cea-af6e-62e9677a5f45	bda0a626-04b0-4a4d-be3c-a34807113337	2016-07-27T15:12:17+00:00	animal	False	MLQ5	Bos taurus	human	Annika Zuleger	2022-05-18T15:00:00Z
4cee135e-a108-45a4-ae6f-80828140998f	0641073c-21c5-4cea-af6e-62e9677a5f45	b7600144-bf75-4f88-bfc4-0f6ed156d721	2016-07-29T02:23:49+00:00	animal	False	QSF3	Capreolus capreolus	human	Annika Zuleger	2022-05-18T15:00:00Z
c315aaf3-4d1f-4fb2-8926-a1138a4bfda0	0641073c-21c5-4cea-af6e-62e9677a5f45	08f0e817-1859-4157-aa64-df9f5d4a2182	2016-07-31T15:30:40+00:00	animal	False	MLQ5	Bos taurus	human	Annika Zuleger	2022-05-18T15:00:00Z
09fedadc-8c3f-4927-9c5d-f28f1bad0f22	0641073c-21c5-4cea-af6e-62e9677a5f45	f9a5db0c-a917-4752-9b7a-1f857f8320e4	2016-08-01T17:29:59+00:00	animal	False	MLQ5	Bos taurus	human	Annika Zuleger	2022-05-18T15:00:00Z
dba122df-c4aa-47d8-95cc-61b073362c86	0641073c-21c5-4cea-af6e-62e9677a5f45	9927e156-cb94-4b69-937d-12e2258d1e0f	2016-08-03T07:02:25+00:00	animal	False	QSF3	Capreolus capreolus	human	Annika Zuleger	2022-05-18T15:00:00Z
b4efb55f-2638-4b8b-8844-9579155a74ad	0641073c-21c5-4cea-af6e-62e9677a5f45	fb41ccf1-7f54-46b7-b701-f5b69b7595c4	2016-08-03T17:17:45+00:00	animal	False	MLQ5	Bos taurus	human	Annika Zuleger	2022-05-18T15:00:00Z
cfa65aeb-d08f-4cea-a48b-125d634a8ff9	0641073c-21c5-4cea-af6e-62e9677a5f45	931048c0-d169-4c88-bd0d-8e7783ffb986	2016-08-03T17:26:04+00:00	animal	False	MLQ5	Bos taurus	human	Annika Zuleger	2022-05-18T15:00:00Z
266d2844-368a-4d3c-b579-aaf1b540142d	0641073c-21c5-4cea-af6e-62e9677a5f45	dca8fbe3-1f01-4bda-9059-7cb9b22d5fd0	2016-08-03T18:19:10+00:00	animal	False	MLQ5	Bos taurus	human	Annika Zuleger	2022-05-18T15:00:00Z
eae2e74f-9a0f-43b4-ba29-4fe843dca241	0641073c-21c5-4cea-af6e-62e9677a5f45	b4aee651-3e67-42b7-9b78-58ea286b841e	2016-08-03T18:31:40+00:00	blank	False			human	Annika Zuleger	2022-06-10T07:05:13Z
894a7af2-b8b0-4204-962b-6ebf1c49e20f	0641073c-21c5-4cea-af6e-62e9677a5f45	d45b7572-8e8b-473c-90b4-d00408e5f78f	2016-08-04T13:19:59+00:00	animal	False	MLQ5	Bos taurus	human	Annika Zuleger	2022-05-18T15:00:00Z
a79b29b9-cda5-4b4f-9433-3c366c60386d	0641073c-21c5-4cea-af6e-62e9677a5f45	3cb53fe0-cdad-4d44-a9e5-9ade88816626	2016-08-10T12:39:01+00:00	animal	False	MLQ5	Bos taurus	human	Annika Zuleger	2022-05-18T15:00:00Z
66ed96ca-ce7c-4b77-bdb9-57468766637c	0641073c-21c5-4cea-af6e-62e9677a5f45	c749d6b4-49f2-4c90-82ed-6a281043db95	2016-08-11T18:24:41+00:00	animal	False	MLQ5	Bos taurus	human	Annika Zuleger	2022-05-18T15:00:00Z
4aff76e5-3799-489c-abe9-39367e30a376	0641073c-21c5-4cea-af6e-62e9677a5f45	7a3fc078-0dc6-4712-b48d-2eb83e21ee5d	2016-08-12T06:57:33+00:00	animal	False	QSF3	Capreolus capreolus	human	Annika Zuleger	2022-05-18T15:00:00Z
7abbc06e-9f1c-439c-9272-ddc7887f6e9c	0641073c-21c5-4cea-af6e-62e9677a5f45	f335f091-78c3-4c80-96b7-25aacb2298f7	2016-08-18T01:20:34+00:00	blank	False			human	Annika Zuleger	2022-06-10T07:05:16Z
b0c9bc81-ac3f-41d7-a706-e68d8221ccbe	0641073c-21c5-4cea-af6e-62e9677a5f45	9e6d16d8-c485-4282-8421-2cba60009785	2016-08-20T10:59:18+00:00	human	False	6MB3T	Homo sapiens	human	Annika Zuleger	2022-05-18T15:00:00Z
3109e618-4f31-45a7-a0cd-4ac971073b0a	088584e0-289b-4c4c-bcc4-4daba69a3b9f	41610c35-c135-4d9c-b046-e5ac5caf2580	2019-05-09T16:40:49+00:00	human	False	6MB3T	Homo sapiens	human	Annika Zuleger	2022-05-18T15:00:00Z
4a575050-037d-4d15-8a51-2dc663d64541	088584e0-289b-4c4c-bcc4-4daba69a3b9f	d6b69239-dba3-4cdd-9931-166bb29d2f52	2019-05-09T16:50:08+00:00	human	False	6MB3T	Homo sapiens	human	Annika Zuleger	2022-05-18T15:00:00Z
a4acb2eb-a12a-4cc3-ac05-874519c074db	088584e0-289b-4c4c-bcc4-4daba69a3b9f	a00ebb78-c94e-4ca3-9e4a-cdc1c4132d47	2019-05-12T03:01:16+00:00	animal	False	53HGR	Sus scrofa	human	Annika Zuleger	2022-05-18T15:00:00Z
8c16cc0d-1b90-4b6c-a000-c4c5dde77940	088584e0-289b-4c4c-bcc4-4daba69a3b9f	fe5c0520-c5d5-4888-b26f-0fb55cfd1a74	2019-05-17T14:38:47+00:00	animal	False	5G6ZJ	Canis lupus familiaris	human	Annika Zuleger	2022-05-18T15:00:00Z
f1a30bdd-5e0d-4f50-b329-31227370f7b2	088584e0-289b-4c4c-bcc4-4daba69a3b9f	fffbb54c-ab04-4292-81ce-13312eb09e08	2019-05-19T13:14:11+00:00	blank	False			human	Annika Zuleger	2022-06-21T09:05:42Z
b1bd6c36-337c-4c5d-9c00-8e712d647b66	088584e0-289b-4c4c-bcc4-4daba69a3b9f	4d35675e-ff4a-4b3a-b7cb-41a67743fe77	2019-05-19T13:24:10+00:00	blank	False			human	Annika Zuleger	2022-06-21T09:05:46Z
c6e25f2d-327f-4358-a1cd-f2fe74071aee	088584e0-289b-4c4c-bcc4-4daba69a3b9f	dbc97cec-b4a5-48f2-aee1-748a2fe440e4	2019-05-19T13:30:34+00:00	blank	False			human	Annika Zuleger	2022-06-21T09:05:49Z
fdae6b01-7c06-4c4b-b277-f87c5d2ea563	088584e0-289b-4c4c-bcc4-4daba69a3b9f	b15c502c-de2d-4ff2-bab6-8b0b22af4d9d	2019-05-19T13:41:51+00:00	blank	False			human	Annika Zuleger	2022-06-21T09:05:50Z
c81da12d-fbf1-499f-a040-b978243a9133	088584e0-289b-4c4c-bcc4-4daba69a3b9f	de9dd74c-e7ff-41a5-8949-965a1497e432	2019-05-19T13:49:49+00:00	blank	False			human	Annika Zuleger	2022-06-21T09:05:54Z
658ec597-9f4d-4639-8d62-24644340d866	088584e0-289b-4c4c-bcc4-4daba69a3b9f	09d04eb2-6fa8-48fa-a400-a18b7b233f48	2019-05-19T13:55:49+00:00	blank	False			human	Annika Zuleger	2022-06-21T09:05:56Z
5283fcf6-0b0a-437a-b917-f7c7522b81f6	088584e0-289b-4c4c-bcc4-4daba69a3b9f	5c0b875a-0d64-4d24-b12f-057ba2e63e56	2019-05-19T14:01:20+00:00	blank	False			human	Annika Zuleger	2022-06-21T09:05:58Z
0a55db2f-c8ca-4859-85a8-a9b90bb9a45e	088584e0-289b-4c4c-bcc4-4daba69a3b9f	496c6fd0-6797-4c7d-9c83-cbb88aaa5445	2019-05-19T14:11:47+00:00	blank	False			human	Annika Zuleger	2022-06-21T09:06:00Z
12a5dded-2674-4ca9-b824-6ec3e64b1b38	088584e0-289b-4c4c-bcc4-4daba69a3b9f	303a0ed6-cfaf-4a29-a2da-21241fc7be4d	2019-05-23T21:24:30+00:00	blank	False			human	Annika Zuleger	2022-06-21T09:06:10Z
baa14a93-77f1-45f4-a471-26d6e65aa428	088584e0-289b-4c4c-bcc4-4daba69a3b9f	8797ad9d-0d6f-4409-b05c-c20677cc70b6	2019-05-24T16:00:16+00:00	animal	False	53HGR	Sus scrofa	human	Annika Zuleger	2022-05-18T15:00:00Z
eb172839-9dd8-4d04-8f10-4492d217f69a	088584e0-289b-4c4c-bcc4-4daba69a3b9f	7753aa8e-ca5c-4d07-8a2a-5b8c4e368d02	2019-05-24T16:06:30+00:00	animal	False	53HGR	Sus scrofa	human	Annika Zuleger	2022-05-18T15:00:00Z
4864cd76-2a80-48f5-b3d8-2848041fe9b6	088584e0-289b-4c4c-bcc4-4daba69a3b9f	5988c434-209e-4b75-81cf-edf1586f3cfa	2019-05-24T16:10:04+00:00	animal	False	53HGR	Sus scrofa	human	Annika Zuleger	2022-05-18T15:00:00Z
47f89c1a-d16d-4ce8-a8ff-8ab445fda4f4	088584e0-289b-4c4c-bcc4-4daba69a3b9f	58974600-6cb0-4a81-8462-7979e04ddc4e	2019-05-28T12:59:12+00:00	blank	False			human	Annika Zuleger	2022-06-21T09:06:12Z
2e8a100b-f683-4f26-a158-8c3c81682ad9	088584e0-289b-4c4c-bcc4-4daba69a3b9f	7ee87eb1-e93d-4bac-9b40-6f385a7de764	2019-05-28T13:45:07+00:00	blank	False			human	Annika Zuleger	2022-06-21T09:06:14Z
e45a0eec-ced4-4bd5-b8c6-2825a6c9c1c8	088584e0-289b-4c4c-bcc4-4daba69a3b9f	0d374e48-8c1e-4d3b-a6ef-b8a3220c4cb6	2019-05-28T13:51:57+00:00	blank	False			human	Annika Zuleger	2022-06-21T09:06:16Z
44553ebc-e411-46eb-8b69-076f9ed6370b	088584e0-289b-4c4c-bcc4-4daba69a3b9f	bea0050a-6789-424d-9c7f-8e9a16fe56f9	2019-06-02T21:09:03+00:00	blank	False			human	Annika Zuleger	2022-06-21T09:06:18Z
229d26fd-3f65-420f-b53d-5d47328db67a	088584e0-289b-4c4c-bcc4-4daba69a3b9f	fce5698c-3ee7-4a80-83e1-20115e8388dc	2019-06-03T04:11:16+00:00	blank	False			human	Annika Zuleger	2022-06-21T09:06:20Z
2c06927d-363c-4dc1-a28f-57b6df144141	088584e0-289b-4c4c-bcc4-4daba69a3b9f	68370770-e0d9-4cf8-987c-2434a5aaf7e4	2019-06-04T10:38:21+00:00	animal	False	5G6ZJ	Canis lupus familiaris	human	Annika Zuleger	2022-05-18T15:00:00Z
d39472a3-8b8b-4af4-80d6-deff98037821	088584e0-289b-4c4c-bcc4-4daba69a3b9f	63bbb876-0307-41e5-9e26-102d56c09e7c	2019-06-08T13:02:51+00:00	animal	False	53HGR	Sus scrofa	human	Annika Zuleger	2022-05-18T15:00:00Z
c14e82d5-a153-4835-aea9-1c3121cf2296	088584e0-289b-4c4c-bcc4-4daba69a3b9f	5f694bfb-a08e-4ff9-add3-95bb56db2798	2019-06-09T06:17:22+00:00	blank	False			human	Annika Zuleger	2022-06-21T09:06:37Z
bbb956c4-18c8-464a-a7bd-d308bb500e01	088584e0-289b-4c4c-bcc4-4daba69a3b9f	9485e0dc-52f6-48bf-a7f6-62ae46802af3	2019-06-09T06:38:20+00:00	blank	False			human	Annika Zuleger	2022-06-21T09:06:41Z
ba7a3a03-c496-4b1c-b423-77be9e823f6f	088584e0-289b-4c4c-bcc4-4daba69a3b9f	3f38192a-a9de-4376-b8f4-66be50ade41e	2019-06-09T07:50:48+00:00	animal	False	5G6ZJ	Canis lupus familiaris	human	Annika Zuleger	2022-05-18T15:00:00Z
48aba660-321d-4feb-bd28-f1e46d96456e	088584e0-289b-4c4c-bcc4-4daba69a3b9f	21e147ff-cdda-483c-ae23-3a2bbc45cd1b	2019-06-10T21:47:42+00:00	blank	False			human	Annika Zuleger	2022-06-21T09:06:43Z
4b78a101-64a9-48f0-96c2-2b8979256805	088584e0-289b-4c4c-bcc4-4daba69a3b9f	83020755-6cdd-4830-aa68-f69a05bab0d8	2019-06-14T09:54:00+00:00	animal	False	53HGR	Sus scrofa	human	Annika Zuleger	2022-05-18T15:00:00Z
247f8819-62c4-4985-b88b-bbd8c63f6077	088584e0-289b-4c4c-bcc4-4daba69a3b9f	ed6ba142-2159-4508-bdfe-cb7ffde42bfb	2019-06-15T06:51:20+00:00	animal	False	QSF3	Capreolus capreolus	human	Annika Zuleger	2022-05-18T15:00:00Z
86594e63-6aad-4fd5-beaa-f16230144bcc	088584e0-289b-4c4c-bcc4-4daba69a3b9f	dd5adbd6-5854-42b3-8de5-4c567d3e56de	2019-06-16T12:14:02+00:00	blank	False			human	Annika Zuleger	2022-06-21T09:06:45Z
2467e26f-f2d4-4729-bcea-a3fa34820e37	088584e0-289b-4c4c-bcc4-4daba69a3b9f	65b96ef8-3a7c-4d3d-9c8b-9de85ea5a0a1	2019-06-23T18:11:18+00:00	animal	False	53HGR	Sus scrofa	human	Annika Zuleger	2022-05-18T15:00:00Z
88f7f2e7-13d5-47ec-8da7-a0c8a2c012e8	088584e0-289b-4c4c-bcc4-4daba69a3b9f	0794fbc5-6634-4244-8d52-54475943cfd4	2019-07-02T07:22:46+00:00	animal	False	5G6ZJ	Canis lupus familiaris	human	Annika Zuleger	2022-05-18T15:00:00Z
c95b8b28-41a4-47fa-8831-6417bb24798f	088584e0-289b-4c4c-bcc4-4daba69a3b9f	1c5fb381-d642-4fea-92a4-d514a6b4eb87	2019-07-02T08:50:35+00:00	animal	False	53HGR	Sus scrofa	human	Annika Zuleger	2022-05-18T15:00:00Z
f6941819-2f84-4f4a-b45e-8f59852cb3cc	088584e0-289b-4c4c-bcc4-4daba69a3b9f	2cebfaf9-d715-4fba-8fb7-150d446c8128	2019-07-05T12:49:07+00:00	blank	False			human	Annika Zuleger	2022-06-21T09:06:47Z
6b72ed93-a317-4907-8d9b-2e0758c82abc	088584e0-289b-4c4c-bcc4-4daba69a3b9f	589e343a-c98d-4099-96b0-ed27d814ef71	2019-07-05T21:39:20+00:00	blank	False			human	Annika Zuleger	2022-06-21T09:06:49Z
8c13ff87-750e-4833-bccc-08e3b4445844	088584e0-289b-4c4c-bcc4-4daba69a3b9f	f576c6a0-65fe-4009-a176-bffe0ee828b3	2019-07-06T05:11:56+00:00	blank	False			human	Annika Zuleger	2022-06-21T09:06:52Z
e6d691d3-2c5d-4c8b-9716-6ad888c80039	088584e0-289b-4c4c-bcc4-4daba69a3b9f	4f484d13-30a6-400c-b311-9dace63dbced	2019-07-06T13:26:29+00:00	blank	False			human	Annika Zuleger	2022-06-21T09:06:54Z
c765af82-66f1-4639-891b-a42d6d303aed	088584e0-289b-4c4c-bcc4-4daba69a3b9f	a98caa22-8c7a-4510-b83f-adf497240903	2019-07-08T11:30:41+00:00	animal	False	53HGR	Sus scrofa	human	Annika Zuleger	2022-05-18T15:00:00Z
e464aa46-f1ff-4bbd-8f2b-246482c2aac3	088584e0-289b-4c4c-bcc4-4daba69a3b9f	7f9f17e7-b86a-4ed4-9102-3310a6c68536	2019-07-10T10:48:39+00:00	blank	False			human	Annika Zuleger	2022-06-21T09:06:56Z
0cd25ae8-59ff-493a-a790-4dcaacca3ae7	088584e0-289b-4c4c-bcc4-4daba69a3b9f	884829c2-bdca-4ee1-8f64-c1a6f898d95c	2019-07-10T20:07:50+00:00	blank	False			human	Annika Zuleger	2022-06-21T09:06:59Z
b8927329-2835-4adc-8436-adde082bf3c0	088584e0-289b-4c4c-bcc4-4daba69a3b9f	5ed13c99-6c7b-4380-8f7d-54f65c3cfebb	2019-07-17T05:25:22+00:00	blank	False			human	Annika Zuleger	2022-06-21T09:07:02Z
4d82f67e-094a-471e-86a2-642719d89bf3	088584e0-289b-4c4c-bcc4-4daba69a3b9f	0708203d-e24a-4b5f-b05e-de4e5bce5c5c	2019-07-17T20:26:27+00:00	animal	False	53HGR	Sus scrofa	human	Annika Zuleger	2022-05-18T15:00:00Z
5169febd-85d9-4aa8-b514-40b59c02c650	088584e0-289b-4c4c-bcc4-4daba69a3b9f	508dee6c-f0cb-42c8-9288-43bfc186f54b	2019-07-23T12:47:16+00:00	blank	False			human	Annika Zuleger	2022-06-21T09:07:10Z
4759a33e-a3bc-435c-b398-26e5820cd79c	088584e0-289b-4c4c-bcc4-4daba69a3b9f	d463995d-3290-4063-8f9a-5872f484a443	2019-07-23T12:57:32+00:00	blank	False			human	Annika Zuleger	2022-06-21T09:07:13Z
39137fbb-d83a-460e-b2a3-90d35b3f832b	088584e0-289b-4c4c-bcc4-4daba69a3b9f	be4608ce-6a27-4e8b-9a2e-14413b31e91f	2019-07-24T12:55:05+00:00	blank	False			human	Annika Zuleger	2022-06-21T09:07:15Z
428b7c0a-c44e-4616-94cc-65b6e7761671	088584e0-289b-4c4c-bcc4-4daba69a3b9f	bc21e822-0d3e-44c5-9d53-53b8187e23c1	2019-07-24T13:02:48+00:00	blank	False			human	Annika Zuleger	2022-06-21T09:07:17Z
76c9887b-5ebf-4301-91b5-de185c407242	088584e0-289b-4c4c-bcc4-4daba69a3b9f	f6b07431-4724-49f3-bdc2-e72a99c948d6	2019-08-03T06:51:54+00:00	blank	False			human	Annika Zuleger	2022-06-21T09:07:19Z
c0fdc732-6200-4057-b5f6-08559ab89ff1	088584e0-289b-4c4c-bcc4-4daba69a3b9f	95dd00ee-2fcc-4009-87cd-0174745e1ca1	2019-08-03T10:27:57+00:00	blank	False			human	Annika Zuleger	2022-06-21T09:07:22Z
6f72ff20-5056-430b-8585-cbe757d7d87f	088584e0-289b-4c4c-bcc4-4daba69a3b9f	68f45d39-4040-48d7-8f4c-f3c8d86b3465	2019-08-11T06:33:35+00:00	blank	False			human	Annika Zuleger	2022-06-21T09:07:26Z
c4c4d056-6e0d-476a-a2a8-9bc395ac5aa7	088584e0-289b-4c4c-bcc4-4daba69a3b9f	fe6dedee-a1fe-4967-945a-10e4d860e1bb	2019-08-20T06:16:25+00:00	blank	False			human	Annika Zuleger	2022-06-21T09:07:31Z
9da76ba1-283e-484f-a48a-7f427354618b	088584e0-289b-4c4c-bcc4-4daba69a3b9f	c48b1ae6-c473-45f1-b617-ea291b1ef642	2019-08-22T21:02:42+00:00	blank	False			human	Annika Zuleger	2022-06-21T09:07:33Z
93df4566-ab8f-4569-b62e-2d02eec9ec55	088584e0-289b-4c4c-bcc4-4daba69a3b9f	e40d40ca-3039-4585-854f-85bdd64d46b8	2019-08-24T09:43:28+00:00	unknown	False			human	Annika Zuleger	2022-06-21T09:07:58Z
699530cc-31f5-4242-94e7-1ea70345031c	088584e0-289b-4c4c-bcc4-4daba69a3b9f	38d29340-6bed-4b3e-b953-95658412c932	2019-08-25T19:47:12+00:00	unknown	False			human	Annika Zuleger	2022-05-18T15:00:00Z
0b164055-cee6-4200-b447-66dcaea8dead	088584e0-289b-4c4c-bcc4-4daba69a3b9f	f733d889-c4eb-4d49-9caf-2e2d3fccf8ed	2019-08-30T10:29:46+00:00	animal	False	53HGR	Sus scrofa	human	Annika Zuleger	2022-05-18T15:00:00Z
749ef5ec-affd-4bcd-bbad-c0874d3f4209	088584e0-289b-4c4c-bcc4-4daba69a3b9f	715afa9d-37d9-489f-9af5-c531e22a1bce	2019-08-31T06:24:03+00:00	blank	False			human	Annika Zuleger	2022-06-21T09:08:02Z
c47fa289-0b8c-466b-bc87-7e70dcf0224a	088584e0-289b-4c4c-bcc4-4daba69a3b9f	2ff6b33b-428d-43ad-9cb7-920e1f5d65e1	2019-09-02T11:27:58+00:00	blank	False			human	Annika Zuleger	2022-06-21T09:08:04Z
cb08579d-b5a3-413d-b6f0-388e4bac738a	088584e0-289b-4c4c-bcc4-4daba69a3b9f	93974fec-eb20-438b-afb4-a7a66411900c	2019-09-03T21:37:01+00:00	blank	False			human	Annika Zuleger	2022-06-21T09:08:07Z
0e8107c9-531a-4777-b4df-36f0faf2486f	088584e0-289b-4c4c-bcc4-4daba69a3b9f	8c8fe512-f0b1-400e-a950-b8a58b3bbfe1	2019-09-10T06:29:28+00:00	blank	False			human	Annika Zuleger	2022-06-21T09:08:10Z
c56777a8-bbc3-43fc-8880-ba6b0869593c	088584e0-289b-4c4c-bcc4-4daba69a3b9f	dbb56537-8017-4ab2-953b-c52db653b02d	2019-09-29T11:41:15+00:00	animal	False	MLQ5	Bos taurus	human	Annika Zuleger	2022-05-18T15:00:00Z
5a6df632-c23f-4b5d-982a-9cb0978628fe	088584e0-289b-4c4c-bcc4-4daba69a3b9f	2e958d34-6032-4790-a8d3-e2fd813fb3de	2019-09-29T11:47:56+00:00	animal	False	MLQ5	Bos taurus	human	Annika Zuleger	2022-05-18T15:00:00Z
882a9e48-68d3-4c43-afc4-c318505b5a3a	088584e0-289b-4c4c-bcc4-4daba69a3b9f	7bf0c677-2fa4-4d51-a031-d3f77404e429	2019-09-29T11:55:13+00:00	animal	False	MLQ5	Bos taurus	human	Annika Zuleger	2022-05-18T15:00:00Z
6e5edd62-b9c5-4886-8592-40084b691f7a	088584e0-289b-4c4c-bcc4-4daba69a3b9f	4d5d2d77-16b4-41ff-a4dc-d2a2015679a1	2019-09-29T12:14:28+00:00	animal	False	MLQ5	Bos taurus	human	Annika Zuleger	2022-05-18T15:00:00Z
ea1efe72-e3bf-4998-8bad-dec02e54f2d5	088584e0-289b-4c4c-bcc4-4daba69a3b9f	e2c9b386-008a-43a9-b688-4a1c056640fc	2019-09-29T15:38:01+00:00	animal	False	MLQ5	Bos taurus	human	Annika Zuleger	2022-05-18T15:00:00Z
644faf41-38fe-47e8-b2b2-65e567f59039	088584e0-289b-4c4c-bcc4-4daba69a3b9f	28b96234-7ecc-46ae-8ab2-31d2833f9009	2019-09-29T15:52:12+00:00	animal	False	MLQ5	Bos taurus	human	Annika Zuleger	2022-05-18T15:00:00Z
4f8ca5a9-10c8-4c5d-b0cd-54996761499d	088584e0-289b-4c4c-bcc4-4daba69a3b9f	cbd1b089-f24f-4424-a773-fe6ae72c4272	2019-09-29T15:56:13+00:00	animal	False	MLQ5	Bos taurus	human	Annika Zuleger	2022-05-18T15:00:00Z
1d5801ba-42b3-42cc-83e0-1ab12cb7135c	088584e0-289b-4c4c-bcc4-4daba69a3b9f	ac5c320b-bc4c-46c6-a3a9-d0b5ba91b752	2019-09-29T16:16:46+00:00	animal	False	MLQ5	Bos taurus	human	Annika Zuleger	2022-05-18T15:00:00Z
aab3f9e3-dcaa-43c6-aa10-942aaa565d59	088584e0-289b-4c4c-bcc4-4daba69a3b9f	18c7e1f4-674c-4a90-ab76-4b14f3de819b	2019-10-03T12:36:44+00:00	human	False	6MB3T	Homo sapiens	human	Annika Zuleger	2022-05-18T15:00:00Z
7cf68ceb-6920-4fb0-a954-b67186415506	089025a1-a42f-4ae3-ab70-059db84a7385	99660be7-e74a-49d6-bab4-49918fca8cf4	2019-05-07T18:06:02+00:00	human	False	6MB3T	Homo sapiens	human	Annika Zuleger	2022-05-18T15:00:00Z
23ed8eda-5712-43ee-9772-7bbbe003d7eb	089025a1-a42f-4ae3-ab70-059db84a7385	9964dcbb-5d7b-4b24-bbce-053b853864a2	2019-05-07T18:09:08+00:00	human	False	6MB3T	Homo sapiens	human	Annika Zuleger	2022-05-18T15:00:00Z
5518fdb1-8b45-46ce-a8c0-17f0437d0764	089025a1-a42f-4ae3-ab70-059db84a7385	14393bb4-0093-4992-9aae-927e54437057	2019-05-07T18:16:12+00:00	human	False	6MB3T	Homo sapiens	human	Annika Zuleger	2022-05-18T15:00:00Z
2002c55d-8711-494c-892c-73f96da4c345	089025a1-a42f-4ae3-ab70-059db84a7385	63e47f7c-9b06-497b-9762-59933fab46d4	2019-05-09T05:01:11+00:00	animal	False	53HGR	Sus scrofa	human	Annika Zuleger	2022-05-18T15:00:00Z
d3b14ca2-eb62-4fa5-99ec-7d0af8131826	089025a1-a42f-4ae3-ab70-059db84a7385	05082474-a433-40dd-af4d-30b84b3770c7	2019-05-11T05:58:46+00:00	animal	False	6FYBT	Equus caballus	human	Annika Zuleger	2022-05-18T15:00:00Z
3271da3f-76ef-4b61-a4d2-9503db95941b	089025a1-a42f-4ae3-ab70-059db84a7385	548b6c32-bbc6-4fcd-961b-95d296a82829	2019-05-11T12:13:22+00:00	human	False	6MB3T	Homo sapiens	human	Annika Zuleger	2022-05-18T15:00:00Z
0cd003bd-d42d-4754-8c40-52c844b58901	089025a1-a42f-4ae3-ab70-059db84a7385	731b9af2-8acf-4e5a-b464-1623f0e82a29	2019-05-11T12:21:15+00:00	blank	False			human	Annika Zuleger	2022-06-21T08:08:22Z
b4645f10-d95d-4bc0-936e-f17d92673288	089025a1-a42f-4ae3-ab70-059db84a7385	883742fb-8174-43c7-ac8f-47b4e22161ee	2019-05-13T03:39:57+00:00	animal	False	53HGR	Sus scrofa	human	Annika Zuleger	2022-05-18T15:00:00Z
b14a9844-9f7a-420a-b094-6652be24d9e9	089025a1-a42f-4ae3-ab70-059db84a7385	d4c0ead1-a3d3-41b3-90dc-d5494f10ffe8	2019-05-14T06:18:13+00:00	animal	False	53HGR	Sus scrofa	human	Annika Zuleger	2022-05-18T15:00:00Z
700fc17c-7a47-49a6-9f5f-3136bc4eaf7e	089025a1-a42f-4ae3-ab70-059db84a7385	c92b735f-8e08-487b-8cf5-1557fe060901	2019-05-16T05:35:00+00:00	animal	False	53HGR	Sus scrofa	human	Annika Zuleger	2022-05-18T15:00:00Z
9cfa8449-ff97-4c9b-919f-b94e81b63bf4	089025a1-a42f-4ae3-ab70-059db84a7385	7ffcaf1a-81de-4be6-a442-ae0ba2de6ad1	2019-05-16T19:59:19+00:00	animal	False	QSF3	Capreolus capreolus	human	Annika Zuleger	2022-05-18T15:00:00Z
d366e874-1734-458d-885d-5ecf7a7a4361	089025a1-a42f-4ae3-ab70-059db84a7385	ff81ff53-1a8c-40f4-ac10-6fb6de0d96cd	2019-05-17T05:45:46+00:00	animal	False	53HGR	Sus scrofa	human	Annika Zuleger	2022-05-18T15:00:00Z
f839e04a-9bc4-4860-8808-ccf8e8dce6a3	089025a1-a42f-4ae3-ab70-059db84a7385	fb3786dc-ab05-4dbb-92b5-02c8cae4d290	2019-05-18T05:23:11+00:00	animal	False	53HGR	Sus scrofa	human	Annika Zuleger	2022-05-18T15:00:00Z
be234947-9141-4ce9-91cd-eabb9aa44ab3	089025a1-a42f-4ae3-ab70-059db84a7385	7d7ef150-775e-4077-95a1-3aa70ebb8bc4	2019-05-26T04:58:52+00:00	animal	False	53HGR	Sus scrofa	human	Annika Zuleger	2022-05-18T15:00:00Z
cc481535-959a-437f-8eb2-6d2a2dc59619	089025a1-a42f-4ae3-ab70-059db84a7385	13205687-bb76-45d8-a09f-78c94a4baa37	2019-05-28T06:07:11+00:00	animal	False	QSF3	Capreolus capreolus	human	Annika Zuleger	2022-05-18T15:00:00Z
d0e32398-8b04-412d-b5bb-6c7b85faf67f	089025a1-a42f-4ae3-ab70-059db84a7385	b4324401-6a04-408e-9e20-51d8ed9fd375	2019-06-01T16:58:32+00:00	animal	False	QSF3	Capreolus capreolus	human	Annika Zuleger	2022-05-18T15:00:00Z
34a87132-5d28-4fcc-8317-fac18195c36f	089025a1-a42f-4ae3-ab70-059db84a7385	d26c005f-ea60-40cd-a569-c7f60c382199	2019-06-01T22:21:07+00:00	animal	False	53HGR	Sus scrofa	human	Annika Zuleger	2022-05-18T15:00:00Z
852cac1f-897f-4f6c-9d56-96caa61f8025	089025a1-a42f-4ae3-ab70-059db84a7385	048c99aa-14c5-425d-83c7-8d2128b9e2f0	2019-06-02T20:37:07+00:00	animal	False	53HGR	Sus scrofa	human	Annika Zuleger	2022-05-18T15:00:00Z
c84280ee-43a6-4c7f-ab57-cba98e373a2a	089025a1-a42f-4ae3-ab70-059db84a7385	1b24ed02-a7a1-469b-bd4f-fce1cebe6208	2019-06-07T09:31:31+00:00	animal	False	QSF3	Capreolus capreolus	human	Annika Zuleger	2022-05-18T15:00:00Z
2c0bc8a1-d9c2-4610-b41e-b8bcf0f8ef2d	089025a1-a42f-4ae3-ab70-059db84a7385	35b74f2d-3729-4664-ae0b-103496dd287b	2019-06-07T13:19:01+00:00	animal	False	QSF3	Capreolus capreolus	human	Annika Zuleger	2022-05-18T15:00:00Z
961f4c66-d6da-4c40-aa7b-8cb405ddb0ac	089025a1-a42f-4ae3-ab70-059db84a7385	780b0a68-c2bd-4ad0-9789-68a9f0fa6c45	2019-06-08T06:25:48+00:00	animal	False	QSF3	Capreolus capreolus	human	Annika Zuleger	2022-05-18T15:00:00Z
3b36bd76-68b4-4f6d-ae68-ef13671dfc81	089025a1-a42f-4ae3-ab70-059db84a7385	7b51648b-eab2-4aa7-b684-b8d2309a8b8d	2019-06-11T08:29:04+00:00	animal	False	QSF3	Capreolus capreolus	human	Annika Zuleger	2022-05-18T15:00:00Z
e32b8c37-ded1-418b-adf1-9fc654db1f97	089025a1-a42f-4ae3-ab70-059db84a7385	ca22fbe6-18ff-4fea-ac8f-8fd6c706b434	2019-06-14T03:24:53+00:00	animal	False	53HGR	Sus scrofa	human	Annika Zuleger	2022-05-18T15:00:00Z
a795bbb2-a62b-472b-8d13-00cfd907e65d	089025a1-a42f-4ae3-ab70-059db84a7385	2cadebfa-1cdf-4644-b053-b6f826a9139e	2019-06-17T18:59:46+00:00	animal	False	53HGR	Sus scrofa	human	Annika Zuleger	2022-05-18T15:00:00Z
6f0fc860-43f5-4f51-a61b-5d04d397e193	089025a1-a42f-4ae3-ab70-059db84a7385	c88e3a43-13e1-4aec-8cec-b8a576fd1e88	2019-06-25T09:04:34+00:00	animal	False	QSF3	Capreolus capreolus	human	Annika Zuleger	2022-05-18T15:00:00Z
3ebf3110-39af-4cf8-9cbd-fecf1a54bb49	089025a1-a42f-4ae3-ab70-059db84a7385	3377b31a-b1e8-456e-ae5d-301100460eaf	2019-06-27T04:47:37+00:00	animal	False	QSF3	Capreolus capreolus	human	Annika Zuleger	2022-05-18T15:00:00Z
7e1a7c95-f477-424e-875b-728d36d1c00a	089025a1-a42f-4ae3-ab70-059db84a7385	baa01930-7ed3-4bfb-bdaf-5b55bea1f155	2019-07-23T06:46:31+00:00	animal	False	53HGR	Sus scrofa	human	Annika Zuleger	2022-05-18T15:00:00Z
af5075c0-7dfe-461b-8569-2d08826eb2f4	089025a1-a42f-4ae3-ab70-059db84a7385	b01c52c2-a1c7-4f39-b56b-e774219dd1d7	2019-07-28T16:03:12+00:00	animal	False	5BSG3	Vulpes vulpes	human	Annika Zuleger	2022-05-18T15:00:00Z
e5eb07ba-9906-4693-90a8-d7d207ade083	089025a1-a42f-4ae3-ab70-059db84a7385	0e7a3e6f-86b3-48fc-a715-3ca73ebc39fb	2019-08-01T14:56:51+00:00	animal	False	QSF3	Capreolus capreolus	human	Annika Zuleger	2022-05-18T15:00:00Z
3e4e4814-b6cb-40cf-95b8-0ff6b339d6d2	089025a1-a42f-4ae3-ab70-059db84a7385	bbaf942a-d00b-42ea-af6a-3be6bbb318ce	2019-08-01T15:23:27+00:00	animal	False	QSF3	Capreolus capreolus	human	Annika Zuleger	2022-05-18T15:00:00Z
a4f2869c-6d3a-4327-9e05-7a63b3a3a6b9	089025a1-a42f-4ae3-ab70-059db84a7385	12caf514-772b-4c01-892c-5a401eb61c90	2019-08-01T15:26:17+00:00	animal	False	QSF3	Capreolus capreolus	human	Annika Zuleger	2022-05-18T15:00:00Z
1bd470a9-4cd3-466f-bc75-e6d3de3139b9	089025a1-a42f-4ae3-ab70-059db84a7385	27635e02-c402-4b2e-b728-2e672ad6a940	2019-08-01T15:33:53+00:00	animal	False	QSF3	Capreolus capreolus	human	Annika Zuleger	2022-05-18T15:00:00Z
5bfa5028-8667-432f-b007-862b02f51a8e	089025a1-a42f-4ae3-ab70-059db84a7385	07748a4b-675f-4fa8-8674-08f586ef92d6	2019-08-01T15:43:13+00:00	animal	False	QSF3	Capreolus capreolus	human	Annika Zuleger	2022-05-18T15:00:00Z
f3bf42c6-dc90-478e-8c48-80823b12698f	089025a1-a42f-4ae3-ab70-059db84a7385	9d4a0d48-f094-46d3-824d-76db7334ee6a	2019-08-01T15:48:28+00:00	animal	False	QSF3	Capreolus capreolus	human	Annika Zuleger	2022-05-18T15:00:00Z
1786b907-ad34-486e-ac68-0ebc5d11528d	089025a1-a42f-4ae3-ab70-059db84a7385	41a96a73-50ea-478f-9728-c9bae3a4c195	2019-08-01T15:54:19+00:00	animal	False	QSF3	Capreolus capreolus	human	Annika Zuleger	2022-05-18T15:00:00Z
22734269-bb45-4e87-b939-3eba42be5437	089025a1-a42f-4ae3-ab70-059db84a7385	bae6703f-3110-4a69-8919-ac8af45f35ec	2019-08-01T15:56:37+00:00	animal	False	QSF3	Capreolus capreolus	human	Annika Zuleger	2022-05-18T15:00:00Z
3860fe36-b079-492d-85a9-5a0a571f5b05	089025a1-a42f-4ae3-ab70-059db84a7385	36fa50c7-8b0e-42e7-8851-bf35f75755b7	2019-08-01T16:02:25+00:00	animal	False	QSF3	Capreolus capreolus	human	Annika Zuleger	2022-05-18T15:00:00Z
5be5ea0c-818c-40ed-869c-09f3ade0c59d	089025a1-a42f-4ae3-ab70-059db84a7385	13913a12-bf5b-4dc8-9e5c-6912106820d8	2019-08-05T17:59:25+00:00	animal	False	QSF3	Capreolus capreolus	human	Annika Zuleger	2022-05-18T15:00:00Z
efd53f6b-873c-4c49-8650-0d194fe54997	089025a1-a42f-4ae3-ab70-059db84a7385	e1b00f76-52d4-4eb6-8332-d1a60c8d10fe	2019-08-10T17:22:44+00:00	animal	False	53HGR	Sus scrofa	human	Annika Zuleger	2022-05-18T15:00:00Z
efbab547-7f24-4f07-8335-883f9532d81b	089025a1-a42f-4ae3-ab70-059db84a7385	3e34276e-5d1e-482e-b0e0-ab848e36d9ce	2019-08-19T08:01:46+00:00	animal	False	QSF3	Capreolus capreolus	human	Annika Zuleger	2022-05-18T15:00:00Z
f245e85b-a8c5-42a4-966a-5d07921a0d2c	089025a1-a42f-4ae3-ab70-059db84a7385	7953ebba-a5cc-4d47-b794-55dfaae740e2	2019-08-19T19:20:05+00:00	blank	False			human	Annika Zuleger	2022-06-21T08:08:28Z
3e8afedd-2977-4b5c-a192-4516007ffee9	089025a1-a42f-4ae3-ab70-059db84a7385	297b8377-799a-4baa-b5e2-6403ec1f64a4	2019-08-20T04:50:20+00:00	animal	False	53HGR	Sus scrofa	human	Annika Zuleger	2022-05-18T15:00:00Z
6192c0f9-d81b-473c-aa04-0d751d9215ab	089025a1-a42f-4ae3-ab70-059db84a7385	aeb53348-74b3-4ed6-9f8e-9ffc21617551	2019-08-20T19:46:02+00:00	animal	False	QSF3	Capreolus capreolus	human	Annika Zuleger	2022-05-18T15:00:00Z
5d9eaec4-d204-46f4-86f8-a43411a78995	089025a1-a42f-4ae3-ab70-059db84a7385	67388e84-315b-4c89-a796-f72b696a2c3d	2019-08-26T17:50:54+00:00	blank	False			human	Annika Zuleger	2022-06-21T08:09:19Z
da89c793-82eb-41fe-b692-b6d8d60f7a8c	089025a1-a42f-4ae3-ab70-059db84a7385	4274eee1-13e2-4297-b2ac-bb2ed32395f9	2019-08-26T18:59:42+00:00	blank	False			human	Annika Zuleger	2022-06-21T08:09:21Z
51cc5805-8386-4f43-b31d-4f52cf659e0c	089025a1-a42f-4ae3-ab70-059db84a7385	b956893c-4484-4f0c-8e8b-db61caae2864	2019-08-26T19:28:02+00:00	blank	False			human	Annika Zuleger	2022-06-21T08:09:23Z
ec1285b4-4e98-40bd-8063-3daa5e7f50e6	089025a1-a42f-4ae3-ab70-059db84a7385	6b3f4fcc-7893-41f3-8c35-d9bbe3c2e7e2	2019-08-26T20:01:18+00:00	blank	False			human	Annika Zuleger	2022-06-21T08:09:25Z
3efacf61-06b1-4a19-afd6-334b3c4e70b2	089025a1-a42f-4ae3-ab70-059db84a7385	7f18c36f-3244-40dd-922b-d15813976186	2019-08-27T04:30:22+00:00	animal	False	53HGR	Sus scrofa	human	Annika Zuleger	2022-05-18T15:00:00Z
979bc2d7-8d8a-4d09-929c-602447e0db59	089025a1-a42f-4ae3-ab70-059db84a7385	2796bf75-5785-499e-b901-6395fb07bd9c	2019-08-27T04:35:46+00:00	animal	False	53HGR	Sus scrofa	human	Annika Zuleger	2022-05-18T15:00:00Z
92e2d9ba-24c3-43bf-9ade-66b186ba6a5f	089025a1-a42f-4ae3-ab70-059db84a7385	1c19d1cf-0b37-453b-b84b-84e3880ed2de	2019-08-27T18:52:37+00:00	blank	False			human	Annika Zuleger	2022-06-21T08:09:27Z
0c743006-7b99-4fbc-8bfe-f723a962f9f4	089025a1-a42f-4ae3-ab70-059db84a7385	fbdd3578-d030-4f2d-a33e-975d888f4f60	2019-08-27T19:20:30+00:00	blank	False			human	Annika Zuleger	2022-06-21T08:09:29Z
9f4abbf4-ec60-432f-9892-1623f7809d56	089025a1-a42f-4ae3-ab70-059db84a7385	c339b06d-8110-4e5c-ade5-edf97f203ca0	2019-08-27T19:36:40+00:00	blank	False			human	Annika Zuleger	2022-06-21T08:09:31Z
143df918-8e16-49e7-a901-23115715a7da	089025a1-a42f-4ae3-ab70-059db84a7385	9cb028af-60df-43b8-bc6b-c43a4e305fcf	2019-08-28T00:11:26+00:00	animal	False	53HGR	Sus scrofa	human	Annika Zuleger	2022-05-18T15:00:00Z
7dcc9adf-ae6a-4cf4-a1d4-ad681decb7f1	089025a1-a42f-4ae3-ab70-059db84a7385	218ed0a1-7a47-432d-9a42-8ffee6f01873	2019-08-28T00:13:50+00:00	animal	False	53HGR	Sus scrofa	human	Annika Zuleger	2022-05-18T15:00:00Z
c6c62d5a-a96d-47b9-8e4e-be34c8a67cf5	089025a1-a42f-4ae3-ab70-059db84a7385	1e4bcb5b-ce36-49a5-ae98-030c7a9814a4	2019-08-29T19:59:53+00:00	blank	False			human	Annika Zuleger	2022-06-21T08:09:34Z
9ad84fac-0b65-4d4f-8a27-cc8e5f49a0fe	089025a1-a42f-4ae3-ab70-059db84a7385	d667c1fb-f589-45ef-85f6-8134ac038095	2019-08-30T19:55:49+00:00	blank	False			human	Annika Zuleger	2022-06-21T08:09:37Z
04341ee2-7677-4dea-82eb-6f112b783019	089025a1-a42f-4ae3-ab70-059db84a7385	c09776c4-f226-4be4-8464-e9ecee002482	2019-08-30T20:06:40+00:00	blank	False			human	Annika Zuleger	2022-06-21T08:09:39Z
9f2cb10c-d255-439b-9fd1-62e26a4aa31d	089025a1-a42f-4ae3-ab70-059db84a7385	00bf01e6-0573-4df2-b210-09b2bf10cb8e	2019-08-31T15:24:40+00:00	animal	False	QSF3	Capreolus capreolus	human	Annika Zuleger	2022-05-18T15:00:00Z
b7611d9b-c0a9-4b8c-89fb-cad86702e4f4	089025a1-a42f-4ae3-ab70-059db84a7385	5f90387d-d764-4f47-9567-3d85e6e7cc0f	2019-09-05T08:22:30+00:00	animal	False	QSF3	Capreolus capreolus	human	Annika Zuleger	2022-05-18T15:00:00Z
0b36b40e-8979-4be5-823e-f198e222a12b	089025a1-a42f-4ae3-ab70-059db84a7385	1953fa0a-7a32-467f-a454-1d540763cea3	2019-09-08T20:15:37+00:00	animal	False	53HGR	Sus scrofa	human	Annika Zuleger	2022-05-18T15:00:00Z
e073ff10-9099-4ba0-a207-81c912bd73c4	089025a1-a42f-4ae3-ab70-059db84a7385	eb295945-d16c-4f85-84f2-cc9dd459eefe	2019-09-10T03:55:43+00:00	animal	False	53HGR	Sus scrofa	human	Annika Zuleger	2022-05-18T15:00:00Z
61039b47-0479-42ee-a47c-1d19fc17e203	089025a1-a42f-4ae3-ab70-059db84a7385	1d6dcfdf-e2b4-4c10-863a-2581c67fd4bd	2019-09-15T05:20:42+00:00	animal	False	53HGR	Sus scrofa	human	Annika Zuleger	2022-05-18T15:00:00Z
0662bae3-ef19-4d96-bfb4-8ce801d6ba03	089025a1-a42f-4ae3-ab70-059db84a7385	1ad57c68-2a90-4262-9e8e-f1a4b7525188	2019-09-17T20:54:34+00:00	animal	False	QSF3	Capreolus capreolus	human	Annika Zuleger	2022-05-18T15:00:00Z
610f2bc3-01dc-4734-90a8-c208dc869aa2	089025a1-a42f-4ae3-ab70-059db84a7385	aab8e6eb-3656-4b1d-a149-134618eec26d	2019-09-23T12:16:25+00:00	animal	False	3DXV3	Felis catus	human	Annika Zuleger	2022-05-18T15:00:00Z
66249b53-d37d-4b65-b79b-5012567dbb94	089025a1-a42f-4ae3-ab70-059db84a7385	3c786ae9-0f1f-409d-81b0-8b5ef1d74e9d	2019-09-28T09:25:10+00:00	blank	False			human	Annika Zuleger	2022-06-21T08:09:43Z
2bbe1af7-35fa-41da-b511-13b4e8d266ee	0a2c4a91-ec34-44c7-b11a-2d4a33c5650e	eef3d2b9-b79f-48ea-a238-9eaae24cb9e0	2020-06-28T16:28:07+00:00	unclassified	True			human	Annika Zuleger	2022-08-22T09:57:21Z
017196dc-a1ba-4775-8fd8-1ee526f36ad6	0a2c4a91-ec34-44c7-b11a-2d4a33c5650e	b9d7f86e-4a55-4837-98fc-8b66894b03a6	2020-07-01T01:13:24+00:00	animal	False	53HGR	Sus scrofa	human	Annika Zuleger	2022-08-22T09:57:28Z
a94f785d-d76a-4519-9581-86a0d67ec981	0a2c4a91-ec34-44c7-b11a-2d4a33c5650e	d212ccbd-da36-47f1-9558-336df2506413	2020-07-16T20:08:17+00:00	animal	False	QS6C	Capra pyrenaica	human	Annika Zuleger	2022-08-22T09:57:41Z
1183fb7c-dfa2-4197-b565-f50be948807b	0a2c4a91-ec34-44c7-b11a-2d4a33c5650e	60cb6b59-d431-423d-a96f-0d84b1c1e1eb	2020-07-22T15:02:17+00:00	animal	False	QS6C	Capra pyrenaica	human	Annika Zuleger	2022-08-22T09:57:48Z
92a8aa5e-8d6e-4de1-bdee-0c3e7c65e67e	0a2c4a91-ec34-44c7-b11a-2d4a33c5650e	702d5857-de9a-462a-825b-f1de2c47aff1	2020-08-10T06:58:13+00:00	animal	False	QSF3	Capreolus capreolus	human	Annika Zuleger	2022-08-22T09:57:59Z
a8c2754e-f7f8-425d-b2bd-86196350f5f5	0a2c4a91-ec34-44c7-b11a-2d4a33c5650e	cc937ded-b773-4be4-bfae-a9171cfc725f	2020-08-22T15:21:04+00:00	animal	False	QS6C	Capra pyrenaica	human	Annika Zuleger	2022-08-22T09:58:05Z
0a63a367-0258-41e7-afac-af1540d304fe	0a2c4a91-ec34-44c7-b11a-2d4a33c5650e	538a39de-cb6b-434a-b3c8-213bd9d62437	2020-08-22T19:01:55+00:00	animal	False	QS6C	Capra pyrenaica	human	Annika Zuleger	2022-08-22T09:58:12Z
a269082f-ac3b-4648-bcfe-577b48fa1561	0a2c4a91-ec34-44c7-b11a-2d4a33c5650e	2a3d64a0-458e-4cbb-9948-e65389339fac	2020-08-23T18:00:15+00:00	animal	False	QS6C	Capra pyrenaica	human	Annika Zuleger	2022-08-22T09:58:18Z
d920d30d-5e37-48b8-b542-12237f145dbe	0a2c4a91-ec34-44c7-b11a-2d4a33c5650e	18716cd3-8436-4f02-9095-399b4b9ee898	2020-08-25T08:19:40+00:00	animal	False	QS6C	Capra pyrenaica	human	Annika Zuleger	2022-08-22T09:58:24Z
7d458cbf-3efa-481e-9191-61305104c654	0a2c4a91-ec34-44c7-b11a-2d4a33c5650e	308b1659-de3a-425b-b86a-d6d0e8dc9606	2020-09-01T09:21:45+00:00	animal	False	MLQ5	Bos taurus	human	Annika Zuleger	2022-08-22T09:58:29Z
9a7b0c01-91f3-4dd8-8ae7-81dbfb940e0b	0a2c4a91-ec34-44c7-b11a-2d4a33c5650e	06c5526d-237a-422e-ba31-d7802668b057	2020-09-01T09:28:17+00:00	animal	False	MLQ5	Bos taurus	human	Annika Zuleger	2022-08-22T09:58:42Z
1e6daca7-40f9-4e35-a29e-7dd3e1eaaac4	0a2c4a91-ec34-44c7-b11a-2d4a33c5650e	e1340159-855e-40b5-af7b-97c0b3b4b6e4	2020-09-01T09:42:51+00:00	animal	False	MLQ5	Bos taurus	human	Annika Zuleger	2022-08-22T09:58:46Z
a3177586-38c9-4f21-b698-23618f0ec89e	0a2c4a91-ec34-44c7-b11a-2d4a33c5650e	1d2748f8-476f-4915-8343-bcf8fd077cbe	2020-09-01T11:26:43+00:00	animal	False	MLQ5	Bos taurus	human	Annika Zuleger	2022-08-22T09:58:56Z
9f06c97f-492d-4668-b14e-c827a75b5cb2	0a2c4a91-ec34-44c7-b11a-2d4a33c5650e	6fbaceb5-ded4-4368-8125-f3676c4b1753	2020-09-20T08:50:26+00:00	animal	False	QS6C	Capra pyrenaica	human	Annika Zuleger	2022-08-22T09:59:56Z
228da34d-bc49-4d1b-bae5-c7ed7f9dcbdf	0a2c4a91-ec34-44c7-b11a-2d4a33c5650e	69d0086f-d3b3-4b81-9b9d-c760fb8f866d	2020-09-20T13:28:49+00:00	animal	False	6FYBT	Equus caballus	human	Annika Zuleger	2022-08-22T10:00:03Z
ce877a28-0b76-4fd5-a4fc-11459d011df5	0a2c4a91-ec34-44c7-b11a-2d4a33c5650e	68e77215-e606-4334-b403-4c7f16297f92	2020-09-23T08:54:07+00:00	animal	False	MLQ5	Bos taurus	human	Annika Zuleger	2022-08-22T10:00:09Z
b19e59b9-e74d-4580-b226-7b2c8638573b	0a2c4a91-ec34-44c7-b11a-2d4a33c5650e	2465f898-7000-45b0-b3a8-6eb020732f6b	2020-09-23T09:06:32+00:00	animal	False	MLQ5	Bos taurus	human	Annika Zuleger	2022-08-22T10:00:16Z
a96eab86-e579-4185-bbe7-78daf5a4f097	0a2c4a91-ec34-44c7-b11a-2d4a33c5650e	e91200d4-c5a3-4e8b-a6a2-e8bac72e23e6	2020-09-26T14:36:02+00:00	animal	False	MLQ5	Bos taurus	human	Annika Zuleger	2022-08-22T10:00:23Z
81fdf549-0ff2-4a75-a1ac-a6575e951bd3	0a2c4a91-ec34-44c7-b11a-2d4a33c5650e	1bb70dcd-4e1e-45d8-9458-1c6a853a4783	2020-09-26T14:43:18+00:00	animal	False	MLQ5	Bos taurus	human	Annika Zuleger	2022-08-22T10:00:30Z
f73a666d-defc-46f3-b906-9dca6d71cbb4	0a2c4a91-ec34-44c7-b11a-2d4a33c5650e	c4540d64-dea8-4ebf-a671-1e64e35dd3d7	2020-09-26T15:01:00+00:00	animal	False	MLQ5	Bos taurus	human	Annika Zuleger	2022-08-22T10:00:40Z
aa6bac53-e3b8-48b2-b968-6dff965e8c94	0a2c4a91-ec34-44c7-b11a-2d4a33c5650e	6a3e6ba8-e3d7-45ab-a4af-76562e34414c	2020-10-04T12:24:49+00:00	animal	False	MLQ5	Bos taurus	human	Annika Zuleger	2022-08-22T10:00:47Z
d5408b9a-4b78-4119-86df-8d821c46d4b2	0a2c4a91-ec34-44c7-b11a-2d4a33c5650e	ca70db00-d6d3-4d1a-bfd8-b6d4069b0a68	2020-10-04T12:39:36+00:00	animal	False	MLQ5	Bos taurus	human	Annika Zuleger	2022-08-22T10:00:52Z
36ee1679-88a1-4249-94d7-e095faa9670f	0a2c4a91-ec34-44c7-b11a-2d4a33c5650e	3609687b-f4b0-40c2-b737-d88894e60c80	2020-10-04T12:43:21+00:00	blank	False			human	Annika Zuleger	2022-08-22T10:00:58Z
78333424-6f60-4a7e-bece-2337c17ce683	0a2c4a91-ec34-44c7-b11a-2d4a33c5650e	6d45e948-5472-49ce-bc72-99e3f4888aa9	2020-10-04T12:49:22+00:00	animal	False	MLQ5	Bos taurus	human	Annika Zuleger	2022-08-22T10:01:03Z
d11e8a58-1076-4cb6-98a9-c61af012b47b	0a2c4a91-ec34-44c7-b11a-2d4a33c5650e	3027149c-54de-4950-9a03-df96837dbd16	2020-10-04T13:28:40+00:00	animal	False	MLQ5	Bos taurus	human	Annika Zuleger	2022-08-22T10:01:09Z
0903d1e6-8286-4620-8d03-e1ccd6e376bc	0a2c4a91-ec34-44c7-b11a-2d4a33c5650e	5f29dffc-4c31-4a54-b19e-9e7f62731b31	2020-10-04T13:49:48+00:00	animal	False	MLQ5	Bos taurus	human	Annika Zuleger	2022-08-22T10:01:14Z
f25e4fb9-9c55-4af2-83c7-a7f527701d5c	0a2c4a91-ec34-44c7-b11a-2d4a33c5650e	05204b99-350b-4286-8374-cc9e99d795e8	2020-10-30T16:34:49+00:00	animal	False	QS6C	Capra pyrenaica	human	Annika Zuleger	2022-08-22T10:01:19Z
85f8f048-000d-4426-afb0-4c0b650da474	0a2c4a91-ec34-44c7-b11a-2d4a33c5650e	0fe1e25c-28a5-4b53-8687-94a1dda3fd01	2021-01-18T05:53:28+00:00	animal	False	QS6C	Capra pyrenaica	human	Annika Zuleger	2022-08-22T10:01:26Z
013cd40e-eadb-41b1-8e3f-582a382a93a2	0a2c4a91-ec34-44c7-b11a-2d4a33c5650e	90215963-28c3-4753-b23d-064bcf24780c	2021-02-12T10:27:04+00:00	unknown	False			human	Annika Zuleger	2022-08-22T10:01:35Z
df1106fc-2925-42d0-bcc3-45132ae7f00e	0a2c4a91-ec34-44c7-b11a-2d4a33c5650e	e2529a7a-ad09-4153-ac88-43a48fd94436	2021-02-12T10:30:31+00:00	animal	False	QSF3	Capreolus capreolus	human	Annika Zuleger	2022-08-22T10:01:41Z
1a4bf2c2-e69b-48a6-8a36-5bdc79f93653	0a2c4a91-ec34-44c7-b11a-2d4a33c5650e	95e01923-a28e-4823-8ff5-2937fde43555	2021-02-18T12:32:25+00:00	animal	False	6FYBT	Equus caballus	human	Annika Zuleger	2022-08-22T10:01:51Z
364032ec-1f7c-4ae8-82c7-748f9300a092	0a2c4a91-ec34-44c7-b11a-2d4a33c5650e	5ac66813-b282-4c99-8136-0fe5dea5dcd6	2021-02-18T12:36:13+00:00	animal	False	6FYBT	Equus caballus	human	Annika Zuleger	2022-08-22T10:01:56Z
6f16020e-39cf-4f9c-bf0e-b66e00d0aede	0a2c4a91-ec34-44c7-b11a-2d4a33c5650e	a8ad85b9-1fcd-4fb5-90eb-e714241221dc	2021-02-18T12:46:40+00:00	animal	False	6FYBT	Equus caballus	human	Annika Zuleger	2022-08-22T10:02:01Z
fd6360a0-4959-404a-ad82-918c07e34a3e	0a2c4a91-ec34-44c7-b11a-2d4a33c5650e	6387521f-1880-4233-bfe4-3c6b2366ee30	2021-02-23T15:59:47+00:00	animal	False	MLQ5	Bos taurus	human	Annika Zuleger	2022-08-22T10:02:06Z
80b2fc2c-1c08-4518-ae96-4922696c5dd8	0a2c4a91-ec34-44c7-b11a-2d4a33c5650e	59135a50-7f4b-403e-9cfc-dc4109bc95c9	2021-02-23T16:16:49+00:00	animal	False	MLQ5	Bos taurus	human	Annika Zuleger	2022-08-22T10:02:11Z
28727bdb-8582-468d-9660-69ae1b2e3e0f	0a2c4a91-ec34-44c7-b11a-2d4a33c5650e	082c2b23-0abf-44e8-9f48-d3e0c0ba166a	2021-02-23T16:23:38+00:00	animal	False	MLQ5	Bos taurus	human	Annika Zuleger	2022-08-22T10:02:16Z
f43650a0-0da0-41af-9e22-57777a6fef17	0a2c4a91-ec34-44c7-b11a-2d4a33c5650e	4784c87f-07d4-4a4a-b8bf-dedbf91f5cdc	2021-02-23T16:33:23+00:00	animal	False	MLQ5	Bos taurus	human	Annika Zuleger	2022-08-22T10:02:22Z
0240667d-e15b-4d23-b8e7-d849923a7270	0a2c4a91-ec34-44c7-b11a-2d4a33c5650e	68b9c703-37f8-4995-9f9e-c507ccec1adc	2021-02-23T16:40:27+00:00	animal	False	MLQ5	Bos taurus	human	Annika Zuleger	2022-08-22T10:02:28Z
d146927e-b63a-4009-b801-3094f6369692	0a2c4a91-ec34-44c7-b11a-2d4a33c5650e	0ba1c5ce-a74f-49fc-844c-c4ab94a68950	2021-02-23T16:43:59+00:00	animal	False	MLQ5	Bos taurus	human	Annika Zuleger	2022-08-22T10:02:33Z
a6a579af-4f2d-421d-8abb-1c71df502010	0a2c4a91-ec34-44c7-b11a-2d4a33c5650e	36559c5b-5b20-4949-94f9-aaa2927bac63	2021-02-23T16:46:23+00:00	animal	False	MLQ5	Bos taurus	human	Annika Zuleger	2022-08-22T10:02:37Z
687d80bd-8e28-4c86-8562-446746d638ab	0a2c4a91-ec34-44c7-b11a-2d4a33c5650e	b1f96e72-11d9-415e-add2-654e50ff46ff	2021-03-12T11:30:21+00:00	animal	False	QSF3	Capreolus capreolus	human	Annika Zuleger	2022-08-22T10:02:45Z
0a666b25-b23f-490a-a8d5-5d2648deed8f	0a2c4a91-ec34-44c7-b11a-2d4a33c5650e	5135e553-cd80-4340-9228-6d5fea815c59	2021-03-12T12:48:22+00:00	animal	False	QSF3	Capreolus capreolus	human	Annika Zuleger	2022-08-22T10:02:51Z
720eeb02-0b21-49ef-8978-7b6b6b92ce38	0a2c4a91-ec34-44c7-b11a-2d4a33c5650e	ad51cc82-716b-4f04-8e11-9d522cba2201	2021-04-08T05:28:46+00:00	unknown	False			human	Annika Zuleger	2022-08-22T10:02:58Z
176adb4e-23ce-4149-9aa8-4e791fd0b973	0a2c4a91-ec34-44c7-b11a-2d4a33c5650e	f761d4f3-6e8b-4bf8-b042-6ee8049a6a27	2021-04-13T19:13:16+00:00	animal	False	6FYBT	Equus caballus	human	Annika Zuleger	2022-08-22T10:03:04Z
b776100f-b3b7-47f8-85d8-c631cfb08f6f	0a2c4a91-ec34-44c7-b11a-2d4a33c5650e	51e18e8b-5608-4918-8e32-04bb58abfcc6	2021-04-13T19:19:29+00:00	animal	False	6FYBT	Equus caballus	human	Annika Zuleger	2022-08-22T10:03:10Z
86fc9289-e82a-4296-b3fc-724cb5372010	0a2c4a91-ec34-44c7-b11a-2d4a33c5650e	f3a7f6a7-a2e8-426d-8777-c06fc61ad4fa	2021-04-15T06:13:50+00:00	animal	False	QS6C	Capra pyrenaica	human	Annika Zuleger	2022-08-22T10:03:17Z
d305dfd1-ed95-4856-963f-da5762a6137b	0a2c4a91-ec34-44c7-b11a-2d4a33c5650e	70fd37f8-bb41-403e-a9ae-dc4b9093692f	2021-04-15T20:42:59+00:00	animal	False	53HGR	Sus scrofa	human	Annika Zuleger	2022-08-22T10:03:29Z
d98b5afb-d31c-4640-a0cd-1624c6ddb5ad	0a2c4a91-ec34-44c7-b11a-2d4a33c5650e	a4e229c2-5771-46c4-8a08-a8f2b78e63af	2021-05-06T18:00:52+00:00	animal	False	QS6C	Capra pyrenaica	human	Annika Zuleger	2022-08-22T10:03:35Z
c8486b57-da42-4383-8106-4b6c430bac98	0a2c4a91-ec34-44c7-b11a-2d4a33c5650e	cc9c54a7-5ad0-4f7c-be50-c9c1b3e946a8	2021-05-07T10:40:43+00:00	unclassified	True			human	Annika Zuleger	2022-08-22T10:03:45Z
e371ca31-72ef-4cb9-af1e-0e79f8d013ba	0b010e07-9f00-4ad1-b17f-a68a61d9fcfa	c4ed4921-7a2e-49a1-8b16-74ebf79d3938	2019-05-07T16:22:46+00:00	unclassified	True			human	Annika Zuleger	2022-06-21T08:05:17Z
f632bdaa-ae7c-4883-acfb-f2b14b1036d6	0b010e07-9f00-4ad1-b17f-a68a61d9fcfa	57ff4e48-fb75-4c2c-bc44-48ea4c07c506	2019-05-07T16:29:28+00:00	unclassified	True			human	Annika Zuleger	2022-06-21T08:05:19Z
c0d6f456-1a5e-44b7-aaa8-89ab84addda7	0b010e07-9f00-4ad1-b17f-a68a61d9fcfa	db866d60-d6cf-4da8-86cb-d46f9583b4ec	2019-05-07T16:44:56+00:00	unclassified	True			human	Annika Zuleger	2022-06-21T08:05:22Z
1fdecb0d-7789-43f0-8e47-04cbda248e3d	0b010e07-9f00-4ad1-b17f-a68a61d9fcfa	1034590e-c970-49c5-8262-dbbae59ef59e	2019-05-07T21:48:01+00:00	animal	False	53HGR	Sus scrofa	human	Annika Zuleger	2022-06-21T08:06:19Z
41469cf7-6f54-4805-a49a-d181412de6ad	0b010e07-9f00-4ad1-b17f-a68a61d9fcfa	33218826-2ab2-4075-89ce-068af8cbe4fa	2019-05-11T04:50:16+00:00	unknown	False			human	Annika Zuleger	2022-06-21T08:06:28Z
64b27b48-9262-49c0-9268-14282612796f	0b010e07-9f00-4ad1-b17f-a68a61d9fcfa	8aff62be-571c-41ed-81ac-e70723dc865c	2019-05-11T11:50:00+00:00	unclassified	True			human	Annika Zuleger	2022-06-21T08:06:31Z
819dd9af-eb9c-41f4-a6ba-61ed789c3307	0b010e07-9f00-4ad1-b17f-a68a61d9fcfa	ba1afc5a-9bad-41e5-af1b-c5eab37e92c4	2019-05-13T02:28:59+00:00	animal	False	53HGR	Sus scrofa	human	Annika Zuleger	2022-05-18T15:00:00Z
85f25c13-0dcc-4bf5-8c8e-7fa8fc208643	0b010e07-9f00-4ad1-b17f-a68a61d9fcfa	f2b7e49e-c350-4296-9593-911c20f0cafe	2019-05-13T03:10:59+00:00	animal	False	QSF3	Capreolus capreolus	human	Annika Zuleger	2022-05-18T15:00:00Z
ac3f72b2-3fc2-409e-81af-9d949503b8d7	0b010e07-9f00-4ad1-b17f-a68a61d9fcfa	328b0786-b249-4782-b45d-67b63bfebaf8	2019-05-15T05:24:47+00:00	animal	False	53HGR	Sus scrofa	human	Annika Zuleger	2022-05-18T15:00:00Z
3ab24d51-f1ec-4eda-931b-14faf05442da	0b010e07-9f00-4ad1-b17f-a68a61d9fcfa	7da9168f-a820-455c-a399-c0c5d93f81f0	2019-05-16T02:43:13+00:00	animal	False	QSF3	Capreolus capreolus	human	Annika Zuleger	2022-05-18T15:00:00Z
ac4b88a5-fce0-4070-b13c-b2b0770fed1f	0b010e07-9f00-4ad1-b17f-a68a61d9fcfa	bbccbdb8-4b75-4942-9b2b-bce603d46bd4	2019-05-16T07:22:10+00:00	animal	False	QSF3	Capreolus capreolus	human	Annika Zuleger	2022-05-18T15:00:00Z
31a2d7c9-2541-4682-bd41-aa893da540b7	0b010e07-9f00-4ad1-b17f-a68a61d9fcfa	217d7b82-ffb6-4559-89c5-5ba03e631af2	2019-05-17T05:38:11+00:00	animal	False	QSF3	Capreolus capreolus	human	Annika Zuleger	2022-05-18T15:00:00Z
e3a539b5-22f5-42a5-8554-0e6e2ea27023	0b010e07-9f00-4ad1-b17f-a68a61d9fcfa	eab39e2e-cd70-44a6-8eab-6b2c3a4d1720	2019-05-18T14:09:37+00:00	animal	False	QSF3	Capreolus capreolus	human	Annika Zuleger	2022-05-18T15:00:00Z
29d744df-a531-4eab-9af1-9189b4d80537	0b010e07-9f00-4ad1-b17f-a68a61d9fcfa	f213cb35-3f9f-419c-87bc-b8c81753276b	2019-05-19T05:21:31+00:00	animal	False	QSF3	Capreolus capreolus	human	Annika Zuleger	2022-05-18T15:00:00Z
5275af28-6962-4fcc-ab72-0facc3961976	0b010e07-9f00-4ad1-b17f-a68a61d9fcfa	cd345a04-ed7b-4241-9bce-e11331c33229	2019-05-24T03:19:01+00:00	animal	False	QSF3	Capreolus capreolus	human	Annika Zuleger	2022-05-18T15:00:00Z
b13bb1d7-c461-44fb-b871-42302f9016e0	0b010e07-9f00-4ad1-b17f-a68a61d9fcfa	e0a9722c-0eff-4d0d-b25e-2d2ebe4d44f8	2019-05-25T07:06:44+00:00	animal	False	QSF3	Capreolus capreolus	human	Annika Zuleger	2022-05-18T15:00:00Z
41fe0252-a022-4fdf-a97a-5490bd30f94c	0b010e07-9f00-4ad1-b17f-a68a61d9fcfa	1cca1f7a-aaa9-4662-845a-b1e3a902e2b5	2019-05-27T05:47:33+00:00	animal	False	53HGR	Sus scrofa	human	Annika Zuleger	2022-05-18T15:00:00Z
ff617bca-df73-4b73-b767-3de1cd9b9567	0b010e07-9f00-4ad1-b17f-a68a61d9fcfa	89b52d1a-19b0-480e-9e72-4894c24ba83e	2019-05-28T11:23:24+00:00	blank	False			human	Annika Zuleger	2022-06-21T08:06:36Z
5dd4b495-9857-45c3-b396-6fb12d18cf94	0b010e07-9f00-4ad1-b17f-a68a61d9fcfa	2e4a3a0c-4340-4728-8729-c7b5baf1612c	2019-05-30T05:59:34+00:00	animal	False	53HGR	Sus scrofa	human	Annika Zuleger	2022-05-18T15:00:00Z
86612dd5-1c46-45fe-8648-2db5faad61fe	0b010e07-9f00-4ad1-b17f-a68a61d9fcfa	8cf7db3d-6c9d-4407-bd0d-bc8e1a53e900	2019-06-06T06:18:29+00:00	unknown	False			human	Annika Zuleger	2022-06-21T08:06:42Z
21d21fff-7fd4-4b99-af5d-9c6a0d3fe368	0b010e07-9f00-4ad1-b17f-a68a61d9fcfa	22c94661-f0d9-40eb-902a-298d5fb72fed	2019-06-12T09:08:04+00:00	blank	False			human	Annika Zuleger	2022-06-21T08:06:46Z
6622c378-2847-4058-a97f-a99abb4f7214	0b010e07-9f00-4ad1-b17f-a68a61d9fcfa	41266057-ad64-4f04-90e5-c0d091b22753	2019-06-12T09:24:51+00:00	blank	False			human	Annika Zuleger	2022-06-21T08:06:48Z
90743680-0a40-4229-a0fe-2db9b13e3b75	0b010e07-9f00-4ad1-b17f-a68a61d9fcfa	efad1f4f-863f-4297-8ef7-c253482c947c	2019-06-23T05:27:20+00:00	animal	False	QSF3	Capreolus capreolus	human	Annika Zuleger	2022-05-18T15:00:00Z
eaa79d66-5aaa-4537-9b05-03f0f3ab20a6	0b010e07-9f00-4ad1-b17f-a68a61d9fcfa	dacb2f75-6556-408f-99b8-e7cfc1498809	2019-06-24T21:00:22+00:00	animal	False	QSF3	Capreolus capreolus	human	Annika Zuleger	2022-05-18T15:00:00Z
a1c0f493-77ad-4bea-a43d-030fccf8dde4	0b010e07-9f00-4ad1-b17f-a68a61d9fcfa	56b455f2-2c8c-4659-a716-1e7b2482c815	2019-06-30T07:01:33+00:00	animal	False	QSF3	Capreolus capreolus	human	Annika Zuleger	2022-05-18T15:00:00Z
2d02db1c-d090-44c2-ab1c-6620264d5c7a	0b010e07-9f00-4ad1-b17f-a68a61d9fcfa	2176d074-a2f3-4036-b52e-174d4fae2ac6	2019-07-17T08:56:00+00:00	blank	False			human	Annika Zuleger	2022-06-21T08:06:51Z
f80fbd9d-b24a-4578-b761-757933fe9dd6	0b010e07-9f00-4ad1-b17f-a68a61d9fcfa	821233d9-6da6-46fa-ba66-bcd7a9506a8b	2019-07-17T09:30:20+00:00	blank	False			human	Annika Zuleger	2022-06-21T08:06:53Z
76829ed1-7ae9-4e9c-bd0e-6cd0aeeb7961	0b010e07-9f00-4ad1-b17f-a68a61d9fcfa	e10096ca-045d-4dbe-b925-2097407d846e	2019-07-25T22:18:54+00:00	animal	False	QSF3	Capreolus capreolus	human	Annika Zuleger	2022-05-18T15:00:00Z
7d45ae71-d383-457f-ab69-44a9944a9635	0b010e07-9f00-4ad1-b17f-a68a61d9fcfa	75e1879c-859f-4c86-8740-d0cba3ec52e7	2019-07-26T12:22:45+00:00	animal	False	QSF3	Capreolus capreolus	human	Annika Zuleger	2022-05-18T15:00:00Z
a6720ac1-9352-427a-a1a4-e32ac4cc3b17	0b010e07-9f00-4ad1-b17f-a68a61d9fcfa	e7820645-746e-41f8-86f1-99406f05bf3a	2019-07-26T23:49:06+00:00	unknown	False			human	Annika Zuleger	2022-06-21T08:07:24Z
1d0bf659-8003-4a65-8aac-315946125adc	0b010e07-9f00-4ad1-b17f-a68a61d9fcfa	0d09c14e-60bc-4989-8b12-fc90ce417630	2019-07-30T05:44:05+00:00	unknown	False			human	Annika Zuleger	2022-06-21T08:07:26Z
a670e237-ccdb-4e2e-8122-71668f7031c4	0b010e07-9f00-4ad1-b17f-a68a61d9fcfa	70c691a2-0765-4b42-ae7d-39c8ce30c61d	2019-08-01T01:07:31+00:00	unknown	False			human	Annika Zuleger	2022-06-21T08:07:29Z
82df86d9-b008-4869-987c-21fa8f360086	0b010e07-9f00-4ad1-b17f-a68a61d9fcfa	08981356-a326-4ce7-8db6-c04e158643c7	2019-08-01T02:37:39+00:00	blank	False			human	Annika Zuleger	2022-06-21T08:07:31Z
f7bb08e8-b674-4609-a477-a154f3023bf1	0b010e07-9f00-4ad1-b17f-a68a61d9fcfa	7a42a77d-b730-49bd-a437-06636210fe14	2019-08-02T03:57:05+00:00	unknown	False			human	Annika Zuleger	2022-06-21T08:07:34Z
353614ed-32a4-484a-a84e-3dcfc79a5bb3	0b010e07-9f00-4ad1-b17f-a68a61d9fcfa	d06d526d-4c33-4125-b182-516c5f6b9136	2019-08-03T01:33:35+00:00	blank	False			human	Annika Zuleger	2022-06-21T08:07:36Z
6dccc8db-fe34-4347-ad11-f7507cf85b73	0b010e07-9f00-4ad1-b17f-a68a61d9fcfa	6192aabb-b59d-43c4-8b34-7d538dcfbe6b	2019-08-04T22:32:57+00:00	unknown	False			human	Annika Zuleger	2022-06-21T08:07:38Z
17f4f438-d477-4126-b8f7-7b6e01c9067b	0b010e07-9f00-4ad1-b17f-a68a61d9fcfa	e2c1c7f5-1ec7-4417-9bb3-d28ed109f3b9	2019-08-04T22:41:46+00:00	unknown	False			human	Annika Zuleger	2022-06-21T08:07:40Z
a7c90b0c-b71f-4df1-989e-a75cf5475e6b	0b010e07-9f00-4ad1-b17f-a68a61d9fcfa	43230ac2-45c4-4215-b68e-cd97045950d2	2019-08-05T00:14:58+00:00	blank	False			human	Annika Zuleger	2022-06-21T08:07:45Z
fbcb4b69-ac0b-4385-aa62-2c0d0ba5e8e3	0b010e07-9f00-4ad1-b17f-a68a61d9fcfa	4ef87d56-28ef-4f10-ac00-ba6287bd0dfc	2019-08-05T00:26:37+00:00	blank	False			human	Annika Zuleger	2022-06-21T08:07:47Z
7a08e22c-0ae6-4a87-bfa2-0e7e49ed0177	0b010e07-9f00-4ad1-b17f-a68a61d9fcfa	17a6e74f-4f39-4668-a75f-c33ddc4c4194	2019-08-05T02:42:30+00:00	blank	False			human	Annika Zuleger	2022-06-21T08:07:49Z
a46b53d7-a473-4c59-b260-07bb8adee172	0b010e07-9f00-4ad1-b17f-a68a61d9fcfa	96a4e8e4-165a-44b0-9bfa-b9e67e51c29a	2019-08-05T05:55:13+00:00	unknown	False			human	Annika Zuleger	2022-06-21T08:07:51Z
a5cc4ad8-0b08-4dac-a45e-4f6176c0298e	0b010e07-9f00-4ad1-b17f-a68a61d9fcfa	a9a7337c-6884-42bb-8b55-9f713c96b913	2019-08-25T20:46:26+00:00	blank	False			human	Annika Zuleger	2022-06-21T08:07:53Z
843d18dd-65a4-4b33-8e15-862653c76527	0b010e07-9f00-4ad1-b17f-a68a61d9fcfa	a400eb45-415e-4d17-a8c3-1a3b8a7fd15c	2019-09-01T11:48:37+00:00	blank	False			human	Annika Zuleger	2022-06-21T08:07:57Z
121f40f2-1168-461b-a1b7-9e327ca4d10e	0b010e07-9f00-4ad1-b17f-a68a61d9fcfa	724a1e56-56c7-446b-8e20-ff498050d728	2019-09-24T12:55:12+00:00	human	False	6MB3T	Homo sapiens	human	Annika Zuleger	2022-05-18T15:00:00Z
1fb72adc-ac8a-4cb6-aa68-04f4adf53026	0b010e07-9f00-4ad1-b17f-a68a61d9fcfa	d1dcc32b-9e14-4205-a75b-52acdedbbc6f	2019-09-25T09:17:54+00:00	animal	False	QSF3	Capreolus capreolus	human	Annika Zuleger	2022-05-18T15:00:00Z
f2f1edb4-8937-4453-b46f-5ed458876391	0b010e07-9f00-4ad1-b17f-a68a61d9fcfa	95e3e540-c99f-4e36-96f0-c7ed407cc10c	2019-10-01T13:27:27+00:00	animal	False	MLQ5	Bos taurus	human	Annika Zuleger	2022-05-18T15:00:00Z
6aedb357-cac4-4f87-84a7-d36ec0564b15	0b010e07-9f00-4ad1-b17f-a68a61d9fcfa	f4015a87-f449-456f-9a2d-97659aef29d1	2019-10-04T14:38:24+00:00	animal	False	MLQ5	Bos taurus	human	Annika Zuleger	2022-05-18T15:00:00Z
3d1dcd23-7abf-4525-855a-b8449bd76c13	0b010e07-9f00-4ad1-b17f-a68a61d9fcfa	dc25b65b-5b90-41bc-928d-5918e7cbf2d6	2019-10-04T14:40:33+00:00	animal	False	MLQ5	Bos taurus	human	Annika Zuleger	2022-05-18T15:00:00Z
a3f78127-de71-46ee-a302-f31351aed2ed	0b010e07-9f00-4ad1-b17f-a68a61d9fcfa	e45e701c-6bdc-46ac-9ca8-cc85971360ee	2019-10-04T14:58:49+00:00	animal	False	MLQ5	Bos taurus	human	Annika Zuleger	2022-05-18T15:00:00Z
ddc8641e-9000-45e2-9061-fe1cf7acb3e5	0b010e07-9f00-4ad1-b17f-a68a61d9fcfa	f2b13668-49de-41bb-a4bd-8b1c265d74c5	2019-10-04T15:03:42+00:00	animal	False	MLQ5	Bos taurus	human	Annika Zuleger	2022-05-18T15:00:00Z
b310802e-c5fb-454b-b58f-fffc8804080f	0b010e07-9f00-4ad1-b17f-a68a61d9fcfa	4374929f-42e3-4979-8109-54d802ddbedb	2019-10-04T17:00:37+00:00	unclassified	True			human	Annika Zuleger	2022-06-21T08:08:00Z
ba18133a-5875-4967-8e5f-d913b3b01fcd	0b22a9ae-70c0-4f92-a4ff-bc4fb9c73b71	2fb37e2c-f000-4ca6-87c5-034642611683	2017-05-12T10:21:01+00:00	blank	False			human	Annika Zuleger	2022-06-23T11:09:15Z
61c5122f-a914-4f7c-86ee-b331d958866f	0b22a9ae-70c0-4f92-a4ff-bc4fb9c73b71	a7f655fa-ddb2-407c-bded-fa5925775325	2017-05-12T10:29:46+00:00	animal	False	MLQ5	Bos taurus	human	Annika Zuleger	2022-05-18T15:00:00Z
17f9ee59-dfbc-40a8-b4d4-497df1ace1f7	0b22a9ae-70c0-4f92-a4ff-bc4fb9c73b71	5eadde2f-5419-47d6-9f9d-21789e855e3f	2017-05-14T11:39:44+00:00	blank	False			human	Annika Zuleger	2022-06-23T11:09:23Z
188bd52a-d4a3-4f8b-95ab-f2577cbfd059	0b22a9ae-70c0-4f92-a4ff-bc4fb9c73b71	ef1276e5-2084-45c3-b26e-0e0c76cd1e7f	2017-05-14T11:45:22+00:00	animal	False	MLQ5	Bos taurus	human	Annika Zuleger	2022-06-23T11:09:34Z
77ab4ba4-45e6-4954-a35d-dc3e94a00dec	0b22a9ae-70c0-4f92-a4ff-bc4fb9c73b71	41f65f5d-c4e7-49f4-a60e-eaca803c556c	2017-05-15T10:52:28+00:00	blank	False			human	Annika Zuleger	2022-06-23T11:09:41Z
90f1f597-265a-40d7-9bd1-a97c432f7953	0b22a9ae-70c0-4f92-a4ff-bc4fb9c73b71	7f2056d9-dc52-4596-951a-9478c3ab1425	2017-05-15T10:54:44+00:00	animal	False	MLQ5	Bos taurus	human	Annika Zuleger	2022-05-18T15:00:00Z
a6916d5f-3219-41d9-9764-7948eb9e3609	0b22a9ae-70c0-4f92-a4ff-bc4fb9c73b71	8eee3fd0-9282-473d-9ad2-4cc9b1894262	2017-05-15T11:25:39+00:00	animal	False	MLQ5	Bos taurus	human	Annika Zuleger	2022-05-18T15:00:00Z
416e48d9-9704-4469-90c0-9937266cad12	0b22a9ae-70c0-4f92-a4ff-bc4fb9c73b71	54223782-bbf9-4a21-9dc3-d16ad0338e12	2017-05-15T19:10:32+00:00	animal	False	MLQ5	Bos taurus	human	Annika Zuleger	2022-05-18T15:00:00Z
d48be58f-81fb-4d94-b135-48f37d4ab394	0b22a9ae-70c0-4f92-a4ff-bc4fb9c73b71	2c9e49a3-ac38-4192-a177-2f3803b220ab	2017-05-15T19:13:32+00:00	animal	False	MLQ5	Bos taurus	human	Annika Zuleger	2022-05-18T15:00:00Z
7c2bc4b8-f1d5-44cb-8c01-b0c0db7de59c	0b22a9ae-70c0-4f92-a4ff-bc4fb9c73b71	dbb735ba-42f8-4880-bda6-44ae092eff31	2017-05-15T20:48:30+00:00	animal	False	MLQ5	Bos taurus	human	Annika Zuleger	2022-05-18T15:00:00Z
5cb2b14b-8c32-47c6-931b-4b018958ecb4	0b22a9ae-70c0-4f92-a4ff-bc4fb9c73b71	04b29860-0b84-4ba7-8b2f-f4b069c4938d	2017-05-16T08:57:09+00:00	animal	False	MLQ5	Bos taurus	human	Annika Zuleger	2022-05-18T15:00:00Z
a29178e4-333b-4846-97ae-f24f76e36dd7	0b22a9ae-70c0-4f92-a4ff-bc4fb9c73b71	4819e613-9e06-4b9f-9e5e-e8118a28e89a	2017-05-16T10:39:22+00:00	animal	False	6FYBT	Equus caballus	human	Annika Zuleger	2022-05-18T15:00:00Z
5508fe5f-d26f-44ad-a949-982211994887	0b22a9ae-70c0-4f92-a4ff-bc4fb9c73b71	dcd598e4-30ae-4e0f-913f-70fef860ee76	2017-05-16T10:45:53+00:00	animal	False	6FYBT	Equus caballus	human	Annika Zuleger	2022-05-18T15:00:00Z
a9c91553-2ad7-432f-b4dc-086d8fafaf97	0b22a9ae-70c0-4f92-a4ff-bc4fb9c73b71	5b2bd88f-c31b-4fd6-a5c8-a94f7e5cf668	2017-05-16T10:50:38+00:00	animal	False	6FYBT	Equus caballus	human	Annika Zuleger	2022-05-18T15:00:00Z
3e418042-ea49-429f-8f58-a07b626f2ac6	0b22a9ae-70c0-4f92-a4ff-bc4fb9c73b71	3208247f-a4f6-46da-b98f-36cd58aa5629	2017-05-16T14:47:48+00:00	blank	False			human	Annika Zuleger	2022-06-23T11:09:44Z
cc8263ca-67c9-4d34-9cfb-808b3e79fc2d	0b22a9ae-70c0-4f92-a4ff-bc4fb9c73b71	17572ac9-ecad-41f5-8792-3b41793db836	2017-05-16T14:50:15+00:00	animal	False	6FYBT	Equus caballus	human	Annika Zuleger	2022-05-18T15:00:00Z
b6a315ce-350c-4dc0-ab60-b6cfcd78e316	0b22a9ae-70c0-4f92-a4ff-bc4fb9c73b71	3519df0e-62fc-4e7d-8a39-0fde0fc0012b	2017-05-16T15:52:12+00:00	animal	False	6FYBT	Equus caballus	human	Annika Zuleger	2022-05-18T15:00:00Z
29d41a72-d47a-4156-95f1-a1ff57889926	0b22a9ae-70c0-4f92-a4ff-bc4fb9c73b71	1840aee9-fa69-4a36-8e24-613dcae95c99	2017-05-16T16:47:37+00:00	animal	False	6FYBT	Equus caballus	human	Annika Zuleger	2022-05-18T15:00:00Z
478d2728-3680-4f38-bf17-5e49381e6bf2	0b22a9ae-70c0-4f92-a4ff-bc4fb9c73b71	5b029d56-c38b-4f91-9c70-07612af03984	2017-05-16T19:53:37+00:00	animal	False	MLQ5	Bos taurus	human	Annika Zuleger	2022-06-23T11:10:09Z
864759e1-5658-44fb-9953-a642a593bf58	0b22a9ae-70c0-4f92-a4ff-bc4fb9c73b71	79695eb4-bd1c-47a0-a66d-8675e0d4d314	2017-05-16T20:19:39+00:00	animal	False	MLQ5	Bos taurus	human	Annika Zuleger	2022-05-18T15:00:00Z
92fce4ff-1a8b-47f0-aa57-0d72535909f0	0b22a9ae-70c0-4f92-a4ff-bc4fb9c73b71	e0f4ea67-2e0b-4e8f-b38b-815456f11666	2017-05-17T09:26:27+00:00	animal	False	6FYBT	Equus caballus	human	Annika Zuleger	2022-05-18T15:00:00Z
464568d2-4bee-49f4-8fd1-88ed00aa7b3f	0b22a9ae-70c0-4f92-a4ff-bc4fb9c73b71	522439c1-f177-4ab6-a398-569abff69fb5	2017-05-17T09:30:03+00:00	animal	False	6FYBT	Equus caballus	human	Annika Zuleger	2022-05-18T15:00:00Z
98853b4e-4577-4fbc-8241-ff3b9fd51270	0b22a9ae-70c0-4f92-a4ff-bc4fb9c73b71	06f90b0e-5036-42a0-aafb-6abf36b8802d	2017-05-17T09:35:58+00:00	animal	False	6FYBT	Equus caballus	human	Annika Zuleger	2022-05-18T15:00:00Z
e357edb5-2305-438a-a83b-80702fd5c659	0b22a9ae-70c0-4f92-a4ff-bc4fb9c73b71	db24090e-1c99-4a60-9021-883c2c5e8e6c	2017-05-17T10:09:16+00:00	animal	False	6FYBT	Equus caballus	human	Annika Zuleger	2022-05-18T15:00:00Z
dbe0a5e8-3ac6-4b40-b165-a561b406df09	0b22a9ae-70c0-4f92-a4ff-bc4fb9c73b71	5144b814-9869-42b9-a7ab-e7753716daa1	2017-05-17T12:19:16+00:00	animal	False	6FYBT	Equus caballus	human	Annika Zuleger	2022-05-18T15:00:00Z
e5a5576f-fc9b-4a10-a35a-9275ae0a289b	0b22a9ae-70c0-4f92-a4ff-bc4fb9c73b71	6fe58a4b-77c3-4916-8e0d-0bae38c4ca5c	2017-05-17T12:27:52+00:00	animal	False	6FYBT	Equus caballus	human	Annika Zuleger	2022-05-18T15:00:00Z
e0ed2a73-3dac-468e-9a40-6896c0b8c268	0b22a9ae-70c0-4f92-a4ff-bc4fb9c73b71	2a4a4f52-c220-4cc8-a5e2-595e8a1b313d	2017-05-17T13:46:50+00:00	animal	False	MLQ5	Bos taurus	human	Annika Zuleger	2022-05-18T15:00:00Z
7162cb41-c795-46f1-a222-90ca71fd4025	0b22a9ae-70c0-4f92-a4ff-bc4fb9c73b71	555fac2b-6039-4c47-bd19-a2b9ead1bc01	2017-05-17T21:07:16+00:00	animal	False	MLQ5	Bos taurus	human	Annika Zuleger	2022-05-18T15:00:00Z
d44c4c59-68cc-4780-8b5b-6b2c93cbab66	0b22a9ae-70c0-4f92-a4ff-bc4fb9c73b71	8013fae6-284f-4bbd-a6bc-2d971d934dc3	2017-05-18T00:17:54+00:00	animal	False	6FYBT	Equus caballus	human	Annika Zuleger	2022-05-18T15:00:00Z
c49e370a-79d5-4650-802c-fe99ecf2e4b8	0b22a9ae-70c0-4f92-a4ff-bc4fb9c73b71	434f5068-045e-4071-90f4-d8060396d5d6	2017-05-18T00:21:02+00:00	animal	False	6FYBT	Equus caballus	human	Annika Zuleger	2022-05-18T15:00:00Z
c28b8518-665e-478c-b0ad-2ecbd518dd45	0b22a9ae-70c0-4f92-a4ff-bc4fb9c73b71	89fb856c-eb9a-4f39-815a-c4c1ac038202	2017-05-18T00:34:11+00:00	animal	False	6FYBT	Equus caballus	human	Annika Zuleger	2022-05-18T15:00:00Z
eaa683aa-31e4-44e2-a5f3-d081571efde5	0b22a9ae-70c0-4f92-a4ff-bc4fb9c73b71	e0c72384-1cdd-4601-bba8-1416f0a35ba1	2017-05-18T07:37:16+00:00	animal	False	MLQ5	Bos taurus	human	Annika Zuleger	2022-05-18T15:00:00Z
4ecfd73b-5846-4493-aa60-d592a4d1b706	0b22a9ae-70c0-4f92-a4ff-bc4fb9c73b71	67a39db2-0011-4057-a3c4-53a732487aaa	2017-05-18T08:14:40+00:00	animal	False	6FYBT	Equus caballus	human	Annika Zuleger	2022-05-18T15:00:00Z
8f6680fe-3eb9-479e-81ad-a9377ef109f4	0b22a9ae-70c0-4f92-a4ff-bc4fb9c73b71	000b09c8-28bc-437b-9597-a5bd642bdd4e	2017-05-18T08:17:08+00:00	animal	False	6FYBT	Equus caballus	human	Annika Zuleger	2022-05-18T15:00:00Z
4e80d90c-a4dd-4bbb-8b45-46ddced57498	0b22a9ae-70c0-4f92-a4ff-bc4fb9c73b71	f03a3128-1217-4006-9d24-ef1d47d8f2b6	2017-05-18T08:21:57+00:00	animal	False	6FYBT	Equus caballus	human	Annika Zuleger	2022-05-18T15:00:00Z
4e3457f7-03d6-46ae-9522-f7e904dfc26f	0b22a9ae-70c0-4f92-a4ff-bc4fb9c73b71	dbd82549-d8f4-4c68-af75-36ffcc5c1c6f	2017-05-18T08:45:20+00:00	animal	False	6FYBT	Equus caballus	human	Annika Zuleger	2022-05-18T15:00:00Z
2492435e-731c-4a16-a00d-7159fb26241d	0b22a9ae-70c0-4f92-a4ff-bc4fb9c73b71	ed1d8da1-45a7-44cd-87ef-51ecd1170513	2017-05-18T11:06:34+00:00	blank	False			human	Annika Zuleger	2022-06-23T11:10:27Z
e80470bc-36fa-4101-9a18-1e125bf2bde6	0b22a9ae-70c0-4f92-a4ff-bc4fb9c73b71	22b1a7b6-4c74-47ec-bf76-3ab0b3f3cac0	2017-05-18T13:06:18+00:00	animal	False	MLQ5	Bos taurus	human	Annika Zuleger	2022-05-18T15:00:00Z
06c3c304-548f-4c72-96c5-129419d553eb	0b22a9ae-70c0-4f92-a4ff-bc4fb9c73b71	21d2f05c-7dc7-40de-997f-f75030f53880	2017-05-18T13:11:57+00:00	animal	False	MLQ5	Bos taurus	human	Annika Zuleger	2022-05-18T15:00:00Z
6dc2a80d-9946-4e19-9695-4bc632abf620	0b22a9ae-70c0-4f92-a4ff-bc4fb9c73b71	c39c0bea-96ac-4d91-87a0-a54b52e431f9	2017-05-18T15:45:35+00:00	animal	False	MLQ5	Bos taurus	human	Annika Zuleger	2022-05-18T15:00:00Z
de41e8da-fd95-4bcd-8b61-3dd1e0eff498	0b22a9ae-70c0-4f92-a4ff-bc4fb9c73b71	fcfb5e4b-21b4-4c6b-8b84-687ccfb83fc1	2017-05-18T20:35:00+00:00	animal	False	MLQ5	Bos taurus	human	Annika Zuleger	2022-05-18T15:00:00Z
25b1db59-6e4d-4cbc-9f36-8fe57a356836	0b22a9ae-70c0-4f92-a4ff-bc4fb9c73b71	3e2eaf1c-d5d8-4715-ad7a-2ccffc5438e3	2017-05-19T06:26:52+00:00	animal	False	MLQ5	Bos taurus	human	Annika Zuleger	2022-05-18T15:00:00Z
6ce9c830-95b8-4274-9296-6818d244b582	0b22a9ae-70c0-4f92-a4ff-bc4fb9c73b71	8e444f23-7ca0-4bda-a465-65d38604a3d8	2017-05-19T11:39:20+00:00	animal	False	6FYBT	Equus caballus	human	Annika Zuleger	2022-05-18T15:00:00Z
e0a8ab3d-8d95-4fb3-9bed-fa84dcb5ab92	0b22a9ae-70c0-4f92-a4ff-bc4fb9c73b71	404927b1-38cf-4b85-b98d-36fb1da8e5a6	2017-05-19T11:42:55+00:00	animal	False	6FYBT	Equus caballus	human	Annika Zuleger	2022-05-18T15:00:00Z
57e05209-fc0f-4a95-9486-501d2fbf65fb	0b22a9ae-70c0-4f92-a4ff-bc4fb9c73b71	a9afeefa-91ce-4b3a-8144-58b591a1f82d	2017-05-19T12:22:39+00:00	animal	False	MLQ5	Bos taurus	human	Annika Zuleger	2022-05-18T15:00:00Z
181f8f08-2dfc-4a9d-bb40-e4d91b71fe03	0b22a9ae-70c0-4f92-a4ff-bc4fb9c73b71	0e516329-cced-46f7-abb9-ec14b36a29e4	2017-05-19T17:13:29+00:00	blank	False			human	Annika Zuleger	2022-06-23T11:10:29Z
9291e576-b99b-4761-87b9-5e41fb2a9f25	0b22a9ae-70c0-4f92-a4ff-bc4fb9c73b71	284e6c1e-0bc6-4730-bffd-137b4c7a3af3	2017-05-19T17:22:39+00:00	animal	False	6FYBT	Equus caballus	human	Annika Zuleger	2022-05-18T15:00:00Z
7ca06d61-4f11-4229-b9df-53d3eac9132d	0b22a9ae-70c0-4f92-a4ff-bc4fb9c73b71	1860809e-c2cc-4b78-88d7-dbdf37edc148	2017-05-20T15:00:37+00:00	animal	False	6FYBT	Equus caballus	human	Annika Zuleger	2022-05-18T15:00:00Z
fa6f531b-1f9d-437b-b588-7e38a1942ded	0b22a9ae-70c0-4f92-a4ff-bc4fb9c73b71	8ed113b5-560b-49b4-8c63-38e406ece453	2017-05-20T15:47:25+00:00	animal	False	MLQ5	Bos taurus	human	Annika Zuleger	2022-05-18T15:00:00Z
f8a24810-cb90-4be6-ba04-95bb73512d2b	0b22a9ae-70c0-4f92-a4ff-bc4fb9c73b71	b7997648-cf06-4dbc-ae2d-bb4c471ff2e7	2017-05-20T17:49:46+00:00	animal	False	MLQ5	Bos taurus	human	Annika Zuleger	2022-05-18T15:00:00Z
4a5d1741-011a-485e-bb02-7c4d7d3d44be	0b22a9ae-70c0-4f92-a4ff-bc4fb9c73b71	ee99d2cc-e168-44c9-819b-d782a01982ac	2017-05-20T18:12:27+00:00	animal	False	MLQ5	Bos taurus	human	Annika Zuleger	2022-05-18T15:00:00Z
eba6dc7c-82ce-4e9a-a1b6-dfd807b5bf66	0b22a9ae-70c0-4f92-a4ff-bc4fb9c73b71	94ca791b-e96c-43cf-b369-0a0ef237c400	2017-05-20T18:17:50+00:00	animal	False	6FYBT	Equus caballus	human	Annika Zuleger	2022-05-18T15:00:00Z
15bca546-2e42-4d75-8883-aa497fd48428	0b22a9ae-70c0-4f92-a4ff-bc4fb9c73b71	2911a440-443d-4b8f-acc1-d36ca5d33806	2017-05-20T18:19:52+00:00	animal	False	6FYBT	Equus caballus	human	Annika Zuleger	2022-05-18T15:00:00Z
f22360d5-7672-4f2b-9365-0e33d6f06987	0b22a9ae-70c0-4f92-a4ff-bc4fb9c73b71	08909445-3b0f-44bc-b379-52079ddd43b8	2017-05-20T19:24:24+00:00	animal	False	MLQ5	Bos taurus	human	Annika Zuleger	2022-05-18T15:00:00Z
c363789c-931f-4e31-809f-cc5799231318	0b22a9ae-70c0-4f92-a4ff-bc4fb9c73b71	3d1e48e2-b8ea-4650-82b8-6af1a069969f	2017-05-20T20:36:51+00:00	animal	False	MLQ5	Bos taurus	human	Annika Zuleger	2022-05-18T15:00:00Z
868e9da9-6a75-499a-bd18-d3695cc94157	0b22a9ae-70c0-4f92-a4ff-bc4fb9c73b71	355ab9cc-8e1e-43bb-8f5d-022947d3242c	2017-05-21T08:00:33+00:00	animal	False	MLQ5	Bos taurus	human	Annika Zuleger	2022-05-18T15:00:00Z
e8bea2ef-8d60-4804-af2a-44616208b45f	0b22a9ae-70c0-4f92-a4ff-bc4fb9c73b71	59352b3e-0a38-4b07-bc83-98776bf8cf67	2017-05-21T14:15:02+00:00	animal	False	MLQ5	Bos taurus	human	Annika Zuleger	2022-05-18T15:00:00Z
a58788b8-a94f-4c05-9182-c1d1391fd187	0b22a9ae-70c0-4f92-a4ff-bc4fb9c73b71	43842377-57b7-45f2-a421-2b0962ca0edf	2017-05-21T18:51:01+00:00	animal	False	MLQ5	Bos taurus	human	Annika Zuleger	2022-05-18T15:00:00Z
200f9c9e-61a8-42f8-8d31-98f6033f3ca0	0b22a9ae-70c0-4f92-a4ff-bc4fb9c73b71	bb173864-dca7-468a-848d-e80d920a1fd6	2017-05-21T19:03:52+00:00	animal	False	MLQ5	Bos taurus	human	Annika Zuleger	2022-05-18T15:00:00Z
35d021d7-1a5a-45f0-b862-a9ef0634b11c	0b22a9ae-70c0-4f92-a4ff-bc4fb9c73b71	e2a77c02-ec46-4149-a38a-8f074942eb79	2017-05-21T20:00:22+00:00	animal	False	MLQ5	Bos taurus	human	Annika Zuleger	2022-05-18T15:00:00Z
8c5eb67a-4c40-42d7-99d9-8d6de08fe090	0b22a9ae-70c0-4f92-a4ff-bc4fb9c73b71	e0efb49a-b130-4768-9820-6f911af4d7f4	2017-05-22T21:01:43+00:00	animal	False	MLQ5	Bos taurus	human	Annika Zuleger	2022-05-18T15:00:00Z
267f7278-51c2-4f9b-9d60-b89f0fc5eca5	0b22a9ae-70c0-4f92-a4ff-bc4fb9c73b71	d89f7f2f-9fce-4ec1-aeef-78fe62dea057	2017-05-22T21:07:28+00:00	animal	False	MLQ5	Bos taurus	human	Annika Zuleger	2022-05-18T15:00:00Z
c08362a3-41e8-4785-aa09-4ab43d0f658f	0b22a9ae-70c0-4f92-a4ff-bc4fb9c73b71	044b4640-d336-4c6f-8a89-64636c6045c7	2017-05-23T05:50:08+00:00	animal	False	MLQ5	Bos taurus	human	Annika Zuleger	2022-05-18T15:00:00Z
39ce8221-4eb8-4c55-8c70-429fb9f09269	0b22a9ae-70c0-4f92-a4ff-bc4fb9c73b71	da38ecfa-93b5-468f-9b60-bb253638bad8	2017-05-23T06:25:14+00:00	animal	False	6FYBT	Equus caballus	human	Annika Zuleger	2022-05-18T15:00:00Z
812e4e4a-d57e-4711-8e69-9a0e1826443b	0b22a9ae-70c0-4f92-a4ff-bc4fb9c73b71	0b5d9d26-fea1-4146-978a-0f7ee6ee60e0	2017-05-23T06:36:43+00:00	animal	False	6FYBT	Equus caballus	human	Annika Zuleger	2022-05-18T15:00:00Z
7a800b07-c3a5-4e43-95e3-40dc4366ca56	0b22a9ae-70c0-4f92-a4ff-bc4fb9c73b71	0da78e81-a557-4a98-a5cd-85765ed85017	2017-05-23T20:35:43+00:00	animal	False	MLQ5	Bos taurus	human	Annika Zuleger	2022-05-18T15:00:00Z
f3e84446-7fc6-4837-98c9-332e23623edc	0b22a9ae-70c0-4f92-a4ff-bc4fb9c73b71	0755d626-644b-4e61-bc22-19e684516c41	2017-05-24T05:59:26+00:00	animal	False	MLQ5	Bos taurus	human	Annika Zuleger	2022-05-18T15:00:00Z
78d9922e-c59d-4141-98f7-7c3c612bbdd3	0b22a9ae-70c0-4f92-a4ff-bc4fb9c73b71	3101fbea-a5b6-43d4-b9a0-51fed215c0b5	2017-05-24T16:02:02+00:00	animal	False	MLQ5	Bos taurus	human	Annika Zuleger	2022-05-18T15:00:00Z
00ea2304-9e57-4efc-9dd6-95ae6662883c	0b22a9ae-70c0-4f92-a4ff-bc4fb9c73b71	e7c1e7df-20b1-4066-b05d-9f8efd3824d6	2017-05-24T16:34:58+00:00	blank	False			human	Annika Zuleger	2022-06-23T11:10:32Z
2bf3180c-0b15-4616-8e43-89ee2553d8eb	0b22a9ae-70c0-4f92-a4ff-bc4fb9c73b71	65fbcae0-1d8e-4b08-b9c8-e23c229d686e	2017-05-24T16:38:56+00:00	animal	False	MLQ5	Bos taurus	human	Annika Zuleger	2022-05-18T15:00:00Z
a4280c1e-2b9c-4056-89d2-61dfc90aac58	0b22a9ae-70c0-4f92-a4ff-bc4fb9c73b71	668b215a-53ce-4e89-99df-f0b3c6358bb1	2017-05-25T07:42:44+00:00	animal	False	6FYBT	Equus caballus	human	Annika Zuleger	2022-05-18T15:00:00Z
2ce1074d-c182-4c13-96b5-4ed4d4778bbc	0b22a9ae-70c0-4f92-a4ff-bc4fb9c73b71	a9245b2c-ddbd-4bd4-8388-99df9bd83010	2017-05-25T07:51:08+00:00	animal	False	6FYBT	Equus caballus	human	Annika Zuleger	2022-05-18T15:00:00Z
f686dccf-405d-4315-a485-1617af010796	0b22a9ae-70c0-4f92-a4ff-bc4fb9c73b71	2f4f84b5-850a-47b2-b44e-1cf7cfc2fa38	2017-05-25T12:21:08+00:00	animal	False	6FYBT	Equus caballus	human	Annika Zuleger	2022-05-18T15:00:00Z
db99ecdf-1eab-4ec7-aaaf-60a57f2d442c	0b22a9ae-70c0-4f92-a4ff-bc4fb9c73b71	d903f4e4-096a-439c-a1a5-92687d7f5ae1	2017-05-25T12:59:28+00:00	animal	False	6FYBT	Equus caballus	human	Annika Zuleger	2022-05-18T15:00:00Z
0782a0af-209d-4a95-a37d-13a9b83e484e	0b22a9ae-70c0-4f92-a4ff-bc4fb9c73b71	c02a37a7-b4cb-4b8e-8b3d-dd90ad02d084	2017-05-25T18:02:00+00:00	animal	False	MLQ5	Bos taurus	human	Annika Zuleger	2022-05-18T15:00:00Z
96dee4cf-1140-440d-81fc-bb1bb4b47ba1	0b22a9ae-70c0-4f92-a4ff-bc4fb9c73b71	8b11ca85-15d9-41c6-97b7-0d570e645516	2017-05-25T18:36:57+00:00	blank	False			human	Annika Zuleger	2022-06-23T11:10:34Z
0e348d00-cc58-4056-b53f-3f026a1bcff9	0b22a9ae-70c0-4f92-a4ff-bc4fb9c73b71	b0620913-9d07-4c13-b9ae-8343d6984b9d	2017-05-25T20:31:58+00:00	animal	False	MLQ5	Bos taurus	human	Annika Zuleger	2022-05-18T15:00:00Z
a2122429-1191-46f2-8b38-d629698d2ec6	0b22a9ae-70c0-4f92-a4ff-bc4fb9c73b71	327e0a1a-fa2e-4b50-91ad-8dd1f06f1417	2017-05-25T20:35:27+00:00	animal	False	MLQ5	Bos taurus	human	Annika Zuleger	2022-05-18T15:00:00Z
ee378f55-71b9-4f6a-a2ee-6807857d2082	0b22a9ae-70c0-4f92-a4ff-bc4fb9c73b71	20db7750-1c6b-42d7-be29-f22e03ce8677	2017-05-25T20:39:58+00:00	animal	False	MLQ5	Bos taurus	human	Annika Zuleger	2022-05-18T15:00:00Z
84532b3d-5790-41c2-90aa-80f867d45fd4	0b22a9ae-70c0-4f92-a4ff-bc4fb9c73b71	a9a39dbb-7a4a-40af-9b7a-fd93817c350e	2017-05-26T21:22:51+00:00	animal	False	6FYBT	Equus caballus	human	Annika Zuleger	2022-05-18T15:00:00Z
0de7afe2-3c3f-40a5-81c9-f3e02ecc79e1	0b22a9ae-70c0-4f92-a4ff-bc4fb9c73b71	ea50ca4b-bd26-41e8-a89b-b003b0d86ac4	2017-05-26T21:28:47+00:00	animal	False	6FYBT	Equus caballus	human	Annika Zuleger	2022-05-18T15:00:00Z
849a70d9-ea0a-46dc-be4c-8b37215fc39d	0b22a9ae-70c0-4f92-a4ff-bc4fb9c73b71	1cbe22cb-03bc-4102-bed6-86ceb40a1652	2017-05-26T21:33:25+00:00	blank	False			human	Annika Zuleger	2022-06-23T11:10:36Z
9e629f03-789d-4bb7-ad85-83449ef07e1c	0b22a9ae-70c0-4f92-a4ff-bc4fb9c73b71	14d70e60-6b45-4f3b-bd29-56ae362d3adc	2017-05-27T01:09:45+00:00	blank	False			human	Annika Zuleger	2022-06-23T11:10:39Z
0ed00e1a-2218-4645-be3f-9cad3a282f97	0b22a9ae-70c0-4f92-a4ff-bc4fb9c73b71	462dde9a-4985-4609-8dff-2eac2f32637d	2017-05-27T12:30:27+00:00	animal	False	MLQ5	Bos taurus	human	Annika Zuleger	2022-05-18T15:00:00Z
091908b3-2203-4a0e-88c4-a81e6982ce94	0b22a9ae-70c0-4f92-a4ff-bc4fb9c73b71	cd76a600-1ce2-43b8-92d7-133e1d707876	2017-05-28T06:55:01+00:00	animal	False	6FYBT	Equus caballus	human	Annika Zuleger	2022-05-18T15:00:00Z
3cd81ab2-8e89-419f-94a4-0af93e204cd1	0b22a9ae-70c0-4f92-a4ff-bc4fb9c73b71	324fbcc2-2ce5-4961-bd42-990a916265a4	2017-05-28T13:21:06+00:00	animal	False	6FYBT	Equus caballus	human	Annika Zuleger	2022-05-18T15:00:00Z
c14c7e0b-8ddd-4361-b502-685b1734d1da	0b22a9ae-70c0-4f92-a4ff-bc4fb9c73b71	cea3363b-90d1-4d76-b0a4-59bb4a6405b1	2017-05-28T13:25:44+00:00	animal	False	6FYBT	Equus caballus	human	Annika Zuleger	2022-05-18T15:00:00Z
1fb3a215-adf9-4616-9ea0-1b05b7a87ef5	0b22a9ae-70c0-4f92-a4ff-bc4fb9c73b71	ab2b2f81-f9a7-4101-a9a6-137ae15628e6	2017-05-28T15:19:04+00:00	animal	False	MLQ5	Bos taurus	human	Annika Zuleger	2022-05-18T15:00:00Z
2d65c6e3-2588-4c99-8007-1af336a25a19	0b22a9ae-70c0-4f92-a4ff-bc4fb9c73b71	c373c67c-5055-43dc-900e-0d4bc7dfe554	2017-05-29T13:15:49+00:00	animal	False	MLQ5	Bos taurus	human	Annika Zuleger	2022-05-18T15:00:00Z
84453182-5d3e-4c49-8b05-b5a95dfbec3e	0b22a9ae-70c0-4f92-a4ff-bc4fb9c73b71	c88f1b07-48d4-4a76-aed5-a834fe20004b	2017-05-29T20:53:42+00:00	animal	False	MLQ5	Bos taurus	human	Annika Zuleger	2022-05-18T15:00:00Z
79613ca5-8fad-4181-80f9-3a028d9373cb	0b22a9ae-70c0-4f92-a4ff-bc4fb9c73b71	e6e01ef4-574c-4bb6-8798-5c2f18d085c3	2017-05-29T20:58:43+00:00	animal	False	MLQ5	Bos taurus	human	Annika Zuleger	2022-05-18T15:00:00Z
f2b6d914-52f1-4b9b-83b8-f30786fac153	0b22a9ae-70c0-4f92-a4ff-bc4fb9c73b71	7154ce77-6936-44d4-b05f-9bbfa224252c	2017-05-29T21:23:23+00:00	blank	False			human	Annika Zuleger	2022-06-23T11:10:41Z
72eab7a5-6db0-4b4a-95bb-1f4ea5d510b6	0b22a9ae-70c0-4f92-a4ff-bc4fb9c73b71	b2b8788b-8b70-4e88-84ed-182270297ed7	2017-05-29T21:29:33+00:00	animal	False	MLQ5	Bos taurus	human	Annika Zuleger	2022-05-18T15:00:00Z
04dc4cef-4e31-4900-80d6-509da5100dcd	0b22a9ae-70c0-4f92-a4ff-bc4fb9c73b71	fc07e0c6-fc7e-40c6-9167-5bafabfde41e	2017-05-30T21:11:26+00:00	animal	False	MLQ5	Bos taurus	human	Annika Zuleger	2022-05-18T15:00:00Z
fd51b494-95da-40c5-8168-222cc3a42707	0b22a9ae-70c0-4f92-a4ff-bc4fb9c73b71	f3ba928c-abdc-4d9d-914a-5cbfe23707fe	2017-05-31T08:01:23+00:00	animal	False	6FYBT	Equus caballus	human	Annika Zuleger	2022-05-18T15:00:00Z
b7478490-146c-47e1-bb4a-f5378b90b3ca	0b22a9ae-70c0-4f92-a4ff-bc4fb9c73b71	2b4e25cb-54e4-49e1-b524-550537c06eb6	2017-05-31T08:19:31+00:00	animal	False	MLQ5	Bos taurus	human	Annika Zuleger	2022-05-18T15:00:00Z
655c45a6-a0ae-49f8-9d87-b64a7229841f	0b22a9ae-70c0-4f92-a4ff-bc4fb9c73b71	b258fdd2-f1f4-4a30-92ab-b8fabcae67e5	2017-05-31T18:33:19+00:00	animal	False	MLQ5	Bos taurus	human	Annika Zuleger	2022-05-18T15:00:00Z
fb697203-94d0-4b80-a5af-1e1814153adb	0b22a9ae-70c0-4f92-a4ff-bc4fb9c73b71	7e3e90e8-ae60-43e7-b0b3-401aafb49250	2017-06-01T19:46:57+00:00	animal	False	MLQ5	Bos taurus	human	Annika Zuleger	2022-05-18T15:00:00Z
db1128b1-0cc2-443d-a19b-97e208da98b7	0b22a9ae-70c0-4f92-a4ff-bc4fb9c73b71	cdf4312e-8508-47c0-adee-16c6bf7214db	2017-06-01T19:51:36+00:00	animal	False	MLQ5	Bos taurus	human	Annika Zuleger	2022-05-18T15:00:00Z
64c48620-2e65-40fa-8178-d9d76e693982	0b22a9ae-70c0-4f92-a4ff-bc4fb9c73b71	cde06452-e1de-427d-b1d8-09130c27f09a	2017-06-01T21:29:03+00:00	animal	False	MLQ5	Bos taurus	human	Annika Zuleger	2022-05-18T15:00:00Z
c4c9f9c1-b3f0-41e8-8722-74e78e559d42	0b22a9ae-70c0-4f92-a4ff-bc4fb9c73b71	61dc19ac-d2d5-4df9-83a0-1f2933fa5a18	2017-06-01T21:36:47+00:00	animal	False	MLQ5	Bos taurus	human	Annika Zuleger	2022-05-18T15:00:00Z
a20e8e5c-c5fc-4b48-95f2-68ad8f6db7ac	0b22a9ae-70c0-4f92-a4ff-bc4fb9c73b71	ed17cec7-b2bb-4dff-acc2-9b6ae5c85635	2017-06-02T06:10:22+00:00	animal	False	MLQ5	Bos taurus	human	Annika Zuleger	2022-05-18T15:00:00Z
2cc08e3b-2e62-40cd-ade0-00962ac502af	0b22a9ae-70c0-4f92-a4ff-bc4fb9c73b71	84c170e1-47ea-4fc7-a71c-630c41342d65	2017-06-02T06:35:07+00:00	animal	False	MLQ5	Bos taurus	human	Annika Zuleger	2022-05-18T15:00:00Z
f618f563-5ac3-45fb-a2c3-4b861cb00489	0b22a9ae-70c0-4f92-a4ff-bc4fb9c73b71	ab12e8bf-90eb-4449-bde3-3aa715a3633b	2017-06-02T20:50:27+00:00	animal	False	MLQ5	Bos taurus	human	Annika Zuleger	2022-05-18T15:00:00Z
be1170c2-7a69-4e55-9b2c-6892299e7880	0b22a9ae-70c0-4f92-a4ff-bc4fb9c73b71	b5dccfd7-eb6e-44d8-8ddb-5abe234a8e4b	2017-06-03T06:11:18+00:00	animal	False	6FYBT	Equus caballus	human	Annika Zuleger	2022-05-18T15:00:00Z
f90efaa9-2a10-4569-a100-31bc33551450	0b22a9ae-70c0-4f92-a4ff-bc4fb9c73b71	8992533b-4a0a-481a-ab7e-b08a2f2bd3db	2017-06-03T06:14:54+00:00	animal	False	6FYBT	Equus caballus	human	Annika Zuleger	2022-05-18T15:00:00Z
7fc21b7f-2c01-4272-85ca-850028580a56	0b22a9ae-70c0-4f92-a4ff-bc4fb9c73b71	101b2676-f3a0-477a-a163-db404bc00c40	2017-06-04T10:51:53+00:00	animal	False	6FYBT	Equus caballus	human	Annika Zuleger	2022-05-18T15:00:00Z
0a996f02-6fb4-4189-b1d7-4c8c3b5404ba	0b22a9ae-70c0-4f92-a4ff-bc4fb9c73b71	b761f9ca-c5c3-4c9e-8558-af08c24fb7c7	2017-06-04T18:42:42+00:00	blank	False			human	Annika Zuleger	2017-06-04T18:42:00Z
4bca71f6-b3e8-43c8-8510-471c52531b55	0b22a9ae-70c0-4f92-a4ff-bc4fb9c73b71	f002b866-fb38-47fc-817b-c1f7d0d696ac	2017-06-04T19:35:21+00:00	animal	False	MLQ5	Bos taurus	human	Annika Zuleger	2022-05-18T15:00:00Z
0fad3bc5-f799-4f67-bafa-643d08ade4e0	0b22a9ae-70c0-4f92-a4ff-bc4fb9c73b71	77e846eb-4c5b-46cc-87f7-74be7a2d0bad	2017-06-04T21:04:38+00:00	animal	False	6FYBT	Equus caballus	human	Annika Zuleger	2022-05-18T15:00:00Z
957890f3-6a45-4219-af7b-95c273f7341f	0b22a9ae-70c0-4f92-a4ff-bc4fb9c73b71	d503cde3-cf4a-432d-a395-01f6691ed269	2017-06-04T21:14:17+00:00	animal	False	MLQ5	Bos taurus	human	Annika Zuleger	2022-05-18T15:00:00Z
f23ff783-d365-4554-bd81-3148acd7c5d1	0b22a9ae-70c0-4f92-a4ff-bc4fb9c73b71	6b090d93-a1db-4613-88e2-86772d06a42a	2017-06-05T06:20:41+00:00	animal	False	MLQ5	Bos taurus	human	Annika Zuleger	2022-05-18T15:00:00Z
eb10b9df-0dbe-4410-b136-cc791e7f9ee2	0b22a9ae-70c0-4f92-a4ff-bc4fb9c73b71	bdb84744-5f21-4511-aba4-265e83074353	2017-06-06T09:28:02+00:00	animal	False	6FYBT	Equus caballus	human	Annika Zuleger	2022-05-18T15:00:00Z
96a6ccf0-2c94-4a83-87c6-18f15c032acc	0b22a9ae-70c0-4f92-a4ff-bc4fb9c73b71	2598acf4-df3c-46fb-92a0-d0b0561b62ef	2017-06-06T09:36:27+00:00	animal	False	6FYBT	Equus caballus	human	Annika Zuleger	2022-05-18T15:00:00Z
d37705d2-0e79-4ba0-9c82-cc7c52de18b5	0b22a9ae-70c0-4f92-a4ff-bc4fb9c73b71	285486a9-8f25-4628-a4b9-e3ccd79ddd2e	2017-06-06T09:39:38+00:00	animal	False	6FYBT	Equus caballus	human	Annika Zuleger	2022-05-18T15:00:00Z
fc7ea4c1-2345-4406-b029-bc66e388a420	0b22a9ae-70c0-4f92-a4ff-bc4fb9c73b71	f4219a75-ef15-4f3d-a26d-4eefbe7cb5b6	2017-06-06T15:15:57+00:00	animal	False	MLQ5	Bos taurus	human	Annika Zuleger	2022-05-18T15:00:00Z
4a16707b-ea6e-4c96-8b13-612c96ea4af9	0b22a9ae-70c0-4f92-a4ff-bc4fb9c73b71	27793385-eb1a-468c-bb80-0fe263cfe71c	2017-06-06T15:21:14+00:00	animal	False	MLQ5	Bos taurus	human	Annika Zuleger	2022-05-18T15:00:00Z
26185cb2-f240-497a-a81f-c4514fceb19f	0b22a9ae-70c0-4f92-a4ff-bc4fb9c73b71	9c27b9a5-5944-42a1-99d8-ee086c1ef3a4	2017-06-06T15:24:17+00:00	blank	False			human	Annika Zuleger	2017-06-06T15:24:00Z
f4f98a17-a84b-47b3-9b62-5febfb91cdf5	0b22a9ae-70c0-4f92-a4ff-bc4fb9c73b71	8262c3b1-8c12-4771-9db6-2655d224941e	2017-06-06T16:02:22+00:00	animal	False	MLQ5	Bos taurus	human	Annika Zuleger	2022-05-18T15:00:00Z
e7c3541d-66b6-40c8-9a5a-18f51ff9624b	0b22a9ae-70c0-4f92-a4ff-bc4fb9c73b71	ef3a9601-2de0-48f6-806a-2081127ccc3b	2017-06-06T16:05:33+00:00	animal	False	MLQ5	Bos taurus	human	Annika Zuleger	2022-05-18T15:00:00Z
810f0033-9b18-4883-8d3b-f6e42709f295	0b22a9ae-70c0-4f92-a4ff-bc4fb9c73b71	d5f2f2b0-4f25-43f5-a152-7d545be36013	2017-06-07T21:27:59+00:00	animal	False	MLQ5	Bos taurus	human	Annika Zuleger	2022-05-18T15:00:00Z
e0946c53-9e78-4208-93bc-9f476b3b00c8	0b22a9ae-70c0-4f92-a4ff-bc4fb9c73b71	d62b26d9-20bc-4ff2-aeea-935e03c7ffcc	2017-06-08T18:22:04+00:00	animal	False	MLQ5	Bos taurus	human	Annika Zuleger	2022-05-18T15:00:00Z
3e1652fb-0f72-47ba-a743-4c393f9dcd08	0b22a9ae-70c0-4f92-a4ff-bc4fb9c73b71	fd40a64d-d4e6-4e5a-8dc9-6f296106627f	2017-06-08T18:50:48+00:00	animal	False	MLQ5	Bos taurus	human	Annika Zuleger	2022-05-18T15:00:00Z
b211b43b-5e62-4a19-aa76-b52cf17bfc69	0b22a9ae-70c0-4f92-a4ff-bc4fb9c73b71	84daa22d-baad-4fa1-a7a4-eca5995eefe9	2017-06-11T01:27:25+00:00	animal	False	6FYBT	Equus caballus	human	Annika Zuleger	2022-05-18T15:00:00Z
21058048-c221-4bc9-b1e2-d4b1c6ffa41c	0b22a9ae-70c0-4f92-a4ff-bc4fb9c73b71	05111482-3fcd-45bc-b78b-b9530af35bce	2017-06-11T01:38:21+00:00	animal	False	6FYBT	Equus caballus	human	Annika Zuleger	2022-05-18T15:00:00Z
5697c657-ea13-4df7-aa9c-d4de1b93ede0	0b22a9ae-70c0-4f92-a4ff-bc4fb9c73b71	77288795-786a-4a19-96d3-8272ef964d68	2017-06-11T17:27:50+00:00	animal	False	MLQ5	Bos taurus	human	Annika Zuleger	2022-05-18T15:00:00Z
b099b2cf-4a2a-4322-8e04-d4e262a1d843	0b22a9ae-70c0-4f92-a4ff-bc4fb9c73b71	39028fab-9f48-4b5d-980b-1312fe044caa	2017-06-11T19:33:07+00:00	animal	False	MLQ5	Bos taurus	human	Annika Zuleger	2022-05-18T15:00:00Z
fcd69607-8e9c-4900-aab8-c1d6ea19ef29	0b22a9ae-70c0-4f92-a4ff-bc4fb9c73b71	994b5c19-ad32-4d61-83d2-0ca244832f54	2017-06-14T19:04:12+00:00	animal	False	MLQ5	Bos taurus	human	Annika Zuleger	2022-05-18T15:00:00Z
d52e5e70-0988-4d40-aa5d-cc6719e93c95	0b22a9ae-70c0-4f92-a4ff-bc4fb9c73b71	79df431b-7fab-4481-a605-c840dc4b9051	2017-06-17T21:21:40+00:00	animal	False	MLQ5	Bos taurus	human	Annika Zuleger	2022-05-18T15:00:00Z
2462ee51-24f6-4db3-9952-750cff148b40	0b22a9ae-70c0-4f92-a4ff-bc4fb9c73b71	4aa30dbb-38cc-46da-b3c8-96aec16d516f	2017-06-18T14:19:25+00:00	animal	False	MLQ5	Bos taurus	human	Annika Zuleger	2022-05-18T15:00:00Z
730e7895-a559-4564-897d-df9b7c20caa6	0b22a9ae-70c0-4f92-a4ff-bc4fb9c73b71	3edcc3d2-29c2-4a93-a0f5-ead247759de4	2017-06-20T09:28:13+00:00	animal	False	MLQ5	Bos taurus	human	Annika Zuleger	2022-05-18T15:00:00Z
9406ee69-2932-430b-b20a-d1b1133d288e	0b22a9ae-70c0-4f92-a4ff-bc4fb9c73b71	0df04a89-33cd-4ede-924c-1da2e4e56528	2017-06-20T17:28:55+00:00	animal	False	MLQ5	Bos taurus	human	Annika Zuleger	2022-05-18T15:00:00Z
1bbb1666-5649-4ff3-9f77-991f41d6ed51	0b22a9ae-70c0-4f92-a4ff-bc4fb9c73b71	8533bfd1-c31f-4115-b7bb-d59b4ede282a	2017-06-22T12:24:11+00:00	blank	False			human	Annika Zuleger	2017-06-22T12:24:00Z
2b61151a-36a8-40a5-aafd-2a8e22837055	0b22a9ae-70c0-4f92-a4ff-bc4fb9c73b71	8fc3e288-661a-4ea6-b0c8-08d40112ab2d	2017-06-22T12:30:01+00:00	blank	False			human	Annika Zuleger	2017-06-22T12:30:00Z
5a3f5475-0bac-4d38-8c24-2a5399bae4de	0b22a9ae-70c0-4f92-a4ff-bc4fb9c73b71	fc47950e-b766-49e6-b417-b6d43a8cbdf9	2017-06-22T12:41:04+00:00	blank	False			human	Annika Zuleger	2017-06-22T12:41:00Z
3cdba9c3-490a-4b51-96fc-70788eff840c	0b22a9ae-70c0-4f92-a4ff-bc4fb9c73b71	1a864bd1-0031-45f6-974d-f782dc6a4dc8	2017-06-22T12:49:20+00:00	blank	False			human	Annika Zuleger	2017-06-22T12:49:00Z
aadee671-5b7e-419b-a71e-dc436f481b9e	0b22a9ae-70c0-4f92-a4ff-bc4fb9c73b71	2864f82d-5277-4f9f-bd75-cccfa3d63b1d	2017-06-22T12:55:56+00:00	blank	False			human	Annika Zuleger	2017-06-22T12:55:00Z
6a24983f-0e12-4d75-9dc0-70a2f63ff865	0b22a9ae-70c0-4f92-a4ff-bc4fb9c73b71	0cca8b7b-7671-40c0-80f9-8f01b2a06825	2017-06-22T13:01:25+00:00	blank	False			human	Annika Zuleger	2017-06-22T13:01:00Z
d6f0c074-484c-47be-a518-9083315ae9a5	0b22a9ae-70c0-4f92-a4ff-bc4fb9c73b71	3bd6a036-50bd-431a-8104-9da211afcb86	2017-06-22T13:35:29+00:00	blank	False			human	Annika Zuleger	2017-06-22T13:35:00Z
aa350017-7ff1-4ad3-8491-268a97eb1b96	0b22a9ae-70c0-4f92-a4ff-bc4fb9c73b71	90b5e1d3-c543-4652-8a99-55a171b9b5ff	2017-06-22T13:45:08+00:00	blank	False			human	Annika Zuleger	2017-06-22T13:45:00Z
6d9d2eb8-588f-4a71-b66b-7112dc76e755	0b22a9ae-70c0-4f92-a4ff-bc4fb9c73b71	82862156-9484-4765-9d85-80fdae9708ec	2017-06-22T14:27:13+00:00	blank	False			human	Annika Zuleger	2017-06-22T14:27:00Z
ca67e3dd-ccfb-445a-b4d9-2d5c70888cd7	0b22a9ae-70c0-4f92-a4ff-bc4fb9c73b71	11dd45c5-c71e-4fba-b906-71cb13332a85	2017-06-22T14:35:23+00:00	blank	False			human	Annika Zuleger	2017-06-22T14:35:00Z
c7a3b698-b61b-4368-b283-95ed28bc1989	0b22a9ae-70c0-4f92-a4ff-bc4fb9c73b71	3f91348b-7f49-435f-a324-6f399b7006a5	2017-06-22T14:38:21+00:00	blank	False			human	Annika Zuleger	2017-06-22T14:38:00Z
24940a06-ef18-4be7-a816-10914de4a0e5	0b22a9ae-70c0-4f92-a4ff-bc4fb9c73b71	9f97bcff-fd04-473c-b9e5-d56b5ba773c6	2017-06-22T14:46:59+00:00	blank	False			human	Annika Zuleger	2017-06-22T14:46:00Z
798f26fe-9404-4925-b4c8-3caf974337ef	0b22a9ae-70c0-4f92-a4ff-bc4fb9c73b71	dad9d9c5-2c71-4685-b97e-653f64bc7297	2017-06-22T14:52:56+00:00	blank	False			human	Annika Zuleger	2017-06-22T14:52:00Z
786057bb-f429-42c2-8941-03c9623c146e	0b22a9ae-70c0-4f92-a4ff-bc4fb9c73b71	680142b4-eee5-4d14-a560-e20deab3f393	2017-06-22T14:55:34+00:00	blank	False			human	Annika Zuleger	2017-06-22T14:55:00Z
6e90c1af-ef7b-4551-9bc5-a6f4d99e8f98	0b22a9ae-70c0-4f92-a4ff-bc4fb9c73b71	c5bdc6ee-b162-4473-ab1b-28afea78c03e	2017-06-22T15:18:11+00:00	blank	False			human	Annika Zuleger	2017-06-22T15:18:00Z
8fa15cc5-c5b9-4992-819c-080ac901df1f	0b22a9ae-70c0-4f92-a4ff-bc4fb9c73b71	2600c94a-b22f-4672-b394-735f2a8e3a34	2017-06-22T15:36:31+00:00	blank	False			human	Annika Zuleger	2017-06-22T15:36:00Z
bb349fdc-80db-4453-aef4-67651074ec7d	0b22a9ae-70c0-4f92-a4ff-bc4fb9c73b71	fd70aed4-4555-438b-bf12-8e470068d0d5	2017-06-22T15:51:49+00:00	blank	False			human	Annika Zuleger	2017-06-22T15:51:00Z
ed294c2a-0976-4c85-99e9-848df1ec2036	0b22a9ae-70c0-4f92-a4ff-bc4fb9c73b71	34112db1-469b-4b36-8230-b82e0ddfb27b	2017-06-22T15:56:50+00:00	blank	False			human	Annika Zuleger	2017-06-22T15:56:00Z
8351ba8b-517a-46fa-b910-ecb5b1bf72a4	0b22a9ae-70c0-4f92-a4ff-bc4fb9c73b71	ba097415-194a-42f2-8057-cba026f3235c	2017-06-22T15:59:48+00:00	blank	False			human	Annika Zuleger	2017-06-22T15:59:00Z
c335a2c3-c62d-410c-b4f2-8cb2225a69b7	0b22a9ae-70c0-4f92-a4ff-bc4fb9c73b71	bf5122e1-1e5f-466e-a40d-ddf17af156d8	2017-06-22T16:02:36+00:00	blank	False			human	Annika Zuleger	2017-06-22T16:02:00Z
2a04a853-7e9d-4e48-873f-9608829f54da	0b22a9ae-70c0-4f92-a4ff-bc4fb9c73b71	85ae8660-a6ee-481d-a7dc-579ba17a00ae	2017-06-22T16:08:43+00:00	blank	False			human	Annika Zuleger	2017-06-22T16:08:00Z
41b2bb2d-d0e0-4900-88d9-b8352b1b4e38	0b22a9ae-70c0-4f92-a4ff-bc4fb9c73b71	d55eaa98-5ce4-4830-b397-8ca98284b98a	2017-06-22T16:15:34+00:00	blank	False			human	Annika Zuleger	2017-06-22T16:15:00Z
14f09f8d-4613-466e-9eea-ab7e3dd896af	0b22a9ae-70c0-4f92-a4ff-bc4fb9c73b71	10d5ab4e-047e-44a4-88c6-5ed4e278619d	2017-06-22T16:20:43+00:00	blank	False			human	Annika Zuleger	2017-06-22T16:20:00Z
a768fcfe-79c3-4c92-933e-9c1d674c570d	0b22a9ae-70c0-4f92-a4ff-bc4fb9c73b71	f2d6be53-a51d-4d94-84f9-76b694edb727	2017-06-22T16:23:15+00:00	blank	False			human	Annika Zuleger	2017-06-22T16:23:00Z
d1cb9cd8-e688-4863-a13f-15a2200dd860	0b22a9ae-70c0-4f92-a4ff-bc4fb9c73b71	31ebf048-c9f0-45ef-a3ce-6dd146fac8e7	2017-06-22T16:27:43+00:00	blank	False			human	Annika Zuleger	2017-06-22T16:27:00Z
591c8c7c-a735-4f41-a556-3bee1d72fabf	0b22a9ae-70c0-4f92-a4ff-bc4fb9c73b71	97cd5d3a-c11a-4415-8ad4-a46821301227	2017-06-22T16:31:15+00:00	blank	False			human	Annika Zuleger	2017-06-22T16:31:00Z
29afff84-4c44-45d9-abac-3c3d56739bec	0b22a9ae-70c0-4f92-a4ff-bc4fb9c73b71	bd2b5a36-701f-4d1f-9476-b5b694f6e863	2017-06-22T16:34:34+00:00	blank	False			human	Annika Zuleger	2017-06-22T16:34:00Z
5cace1eb-d6a1-401c-84e0-e57b2e8b1c15	0b22a9ae-70c0-4f92-a4ff-bc4fb9c73b71	d2dff546-1bc3-41f1-9777-1568547ffb8e	2017-06-22T16:38:48+00:00	blank	False			human	Annika Zuleger	2017-06-22T16:38:00Z
999c1176-291f-432f-9479-1b286cc7eac6	0b22a9ae-70c0-4f92-a4ff-bc4fb9c73b71	9a59383f-6e54-44de-8843-2a201aa14c4f	2017-06-22T16:44:50+00:00	blank	False			human	Annika Zuleger	2017-06-22T16:44:00Z
f46d9b77-2842-4e99-ac6e-2588f1d71eb6	0b22a9ae-70c0-4f92-a4ff-bc4fb9c73b71	dc7fa5fa-2470-4fbc-8fcb-c7e756a1f931	2017-06-22T16:49:39+00:00	blank	False			human	Annika Zuleger	2017-06-22T16:49:00Z
aa59cead-c31a-4afa-b152-d3eefde85de5	0b22a9ae-70c0-4f92-a4ff-bc4fb9c73b71	9d382464-b88a-40e7-bfae-4fbd5be931e5	2017-06-22T16:54:30+00:00	blank	False			human	Annika Zuleger	2017-06-22T16:54:00Z
21af8ad7-bb82-4871-a512-50b379cd11db	0b22a9ae-70c0-4f92-a4ff-bc4fb9c73b71	5fdb67ef-a922-44b6-b893-c9187977162b	2017-06-22T17:00:14+00:00	blank	False			human	Annika Zuleger	2017-06-22T17:00:00Z
a5a89708-f32b-4292-ab80-93bea7228411	0b22a9ae-70c0-4f92-a4ff-bc4fb9c73b71	4e99c1f2-a361-4c1d-b6a2-480ac3b9da03	2017-06-22T17:11:57+00:00	blank	False			human	Annika Zuleger	2017-06-22T17:11:00Z
e2968d80-67f9-4d53-92d0-768d9918e560	0b22a9ae-70c0-4f92-a4ff-bc4fb9c73b71	02940041-a5f9-4fa4-9cdd-52f8bf807326	2017-06-22T17:18:56+00:00	blank	False			human	Annika Zuleger	2017-06-22T17:18:00Z
f8c3ab74-7cf3-4807-9a9c-b1e0cd9d9b68	0b22a9ae-70c0-4f92-a4ff-bc4fb9c73b71	57474a44-d526-49e2-bc55-16680bed3695	2017-06-22T17:25:01+00:00	blank	False			human	Annika Zuleger	2017-06-22T17:25:00Z
308b0a67-d383-4de5-a055-10eab6cd832c	0b22a9ae-70c0-4f92-a4ff-bc4fb9c73b71	93aa3447-d105-4558-88de-35eab4835470	2017-06-22T17:32:04+00:00	blank	False			human	Annika Zuleger	2017-06-22T17:32:00Z
81843e7b-1edd-4000-90b9-3c3a20e675ae	0b22a9ae-70c0-4f92-a4ff-bc4fb9c73b71	14d89263-6a51-45e7-a217-3180196cce5b	2017-06-22T17:37:47+00:00	blank	False			human	Annika Zuleger	2017-06-22T17:37:00Z
f8ad43e4-204f-4feb-9e63-889e5ac4b5c7	0b22a9ae-70c0-4f92-a4ff-bc4fb9c73b71	d1dcfea1-f6a9-4613-ae15-d3b48e0c1c40	2017-06-22T17:40:02+00:00	blank	False			human	Annika Zuleger	2017-06-22T17:40:00Z
896edd31-571f-4cf1-bfca-7e90fc4a8270	0b22a9ae-70c0-4f92-a4ff-bc4fb9c73b71	84853fa0-ed6f-4538-b6ef-e245df7b2117	2017-06-22T17:43:52+00:00	blank	False			human	Annika Zuleger	2017-06-22T17:43:00Z
7c503c01-a57a-40d8-afaf-85872603b00d	0b22a9ae-70c0-4f92-a4ff-bc4fb9c73b71	3da06ecf-5457-4e31-b612-68234296e55e	2017-06-22T17:53:36+00:00	blank	False			human	Annika Zuleger	2017-06-22T17:53:00Z
b20d6234-c734-44b4-9fa3-bc712b03a48e	0b22a9ae-70c0-4f92-a4ff-bc4fb9c73b71	0cbae54a-f041-4169-bcbc-5a5d425e6ac9	2017-06-22T18:50:40+00:00	animal	False	MLQ5	Bos taurus	human	Annika Zuleger	2022-05-18T15:00:00Z
f5e21738-f3d9-4aaa-89a8-704bfa4346e4	0b22a9ae-70c0-4f92-a4ff-bc4fb9c73b71	7563c157-fa25-49a9-ad52-1b38c93c8a6a	2017-06-22T22:29:33+00:00	animal	False	MLQ5	Bos taurus	human	Annika Zuleger	2022-05-18T15:00:00Z
f369d4d8-540c-4afe-996f-4b0a5f88a199	0b22a9ae-70c0-4f92-a4ff-bc4fb9c73b71	24c2b153-d226-476f-88df-820650a7a972	2017-06-23T13:18:55+00:00	animal	False	MLQ5	Bos taurus	human	Annika Zuleger	2022-05-18T15:00:00Z
7fba6fb8-55b7-4fc3-a57d-6eafb4593337	0b22a9ae-70c0-4f92-a4ff-bc4fb9c73b71	4c118009-f89c-42b1-926a-365345b147c3	2017-06-24T17:33:51+00:00	animal	False	6FYBT	Equus caballus	human	Annika Zuleger	2022-05-18T15:00:00Z
8866e66d-8d22-49e7-8926-6879e6221827	0b22a9ae-70c0-4f92-a4ff-bc4fb9c73b71	e270568c-dca7-4256-98bc-b54dacf0d79c	2017-06-25T13:43:42+00:00	animal	False	6FYBT	Equus caballus	human	Annika Zuleger	2022-05-18T15:00:00Z
a9ea43d6-d322-426b-b96c-d911578eb07d	0b22a9ae-70c0-4f92-a4ff-bc4fb9c73b71	204661d2-e928-47eb-9115-c0158f2c216b	2017-06-27T07:28:43+00:00	animal	False	MLQ5	Bos taurus	human	Annika Zuleger	2022-05-18T15:00:00Z
503d7bf2-4254-45d7-a8c0-38b8d2bd48cf	0b22a9ae-70c0-4f92-a4ff-bc4fb9c73b71	6ba61f6f-29fc-4f20-9738-2c54f915c72b	2017-07-02T08:06:28+00:00	animal	False	MLQ5	Bos taurus	human	Annika Zuleger	2022-05-18T15:00:00Z
946eb2c7-c4a0-489b-a7f4-afe98f4ed165	0b22a9ae-70c0-4f92-a4ff-bc4fb9c73b71	ee55578a-920c-495f-bf0e-aa7d99e8a3cd	2017-07-02T17:17:05+00:00	animal	False	MLQ5	Bos taurus	human	Annika Zuleger	2022-05-18T15:00:00Z
5a092cfa-0398-4e5f-b63f-0625e9ccd5e0	0b22a9ae-70c0-4f92-a4ff-bc4fb9c73b71	b73f5e4e-9046-4926-8202-5e3cafc4b226	2017-07-04T06:47:35+00:00	animal	False	6FYBT	Equus caballus	human	Annika Zuleger	2022-05-18T15:00:00Z
b924edd6-cfbb-4f40-a1b0-0b5dfe0d27bb	0b22a9ae-70c0-4f92-a4ff-bc4fb9c73b71	fea6adea-a0e9-428e-81a5-c2aabb36b8a6	2017-07-09T16:54:10+00:00	animal	False	MLQ5	Bos taurus	human	Annika Zuleger	2022-05-18T15:00:00Z
87b34c45-c7eb-425c-bcfa-5f86cc6ead71	0b22a9ae-70c0-4f92-a4ff-bc4fb9c73b71	10caad1f-1b45-4296-8a6a-98a417497709	2017-07-09T16:56:50+00:00	animal	False	MLQ5	Bos taurus	human	Annika Zuleger	2022-05-18T15:00:00Z
f47a780c-3b8c-4ee5-a8df-edbd89378517	0b22a9ae-70c0-4f92-a4ff-bc4fb9c73b71	cc3e889e-669d-4071-9207-99e1c39f76c6	2017-07-10T16:33:45+00:00	animal	False	6FYBT	Equus caballus	human	Annika Zuleger	2022-05-18T15:00:00Z
ab5bb9e7-e5f8-46c1-b8b1-1c713c811280	0b22a9ae-70c0-4f92-a4ff-bc4fb9c73b71	17b42ee2-9d53-4459-8bec-33e02177cfa2	2017-07-10T17:08:57+00:00	animal	False	6FYBT	Equus caballus	human	Annika Zuleger	2022-05-18T15:00:00Z
9abcead3-3a35-4a20-9fe8-c56914a14359	0b22a9ae-70c0-4f92-a4ff-bc4fb9c73b71	cfeb58fb-e3f5-4236-a5a0-53132ccb1ddc	2017-07-12T08:27:30+00:00	animal	False	6FYBT	Equus caballus	human	Annika Zuleger	2022-05-18T15:00:00Z
e99ae728-10ac-4cd1-8c7e-0c2df1ef562f	0b22a9ae-70c0-4f92-a4ff-bc4fb9c73b71	ec7975b0-bc89-4d8a-9601-b7dc798c93bd	2017-07-12T12:12:33+00:00	animal	False	MLQ5	Bos taurus	human	Annika Zuleger	2022-05-18T15:00:00Z
b7acf67c-9ac7-4fae-8d43-cc35be193823	0b22a9ae-70c0-4f92-a4ff-bc4fb9c73b71	18a6105f-bdc9-4b37-af78-53fe313d511a	2017-07-13T01:49:53+00:00	animal	False	MLQ5	Bos taurus	human	Annika Zuleger	2022-05-18T15:00:00Z
bcf44764-58b6-46af-ba81-15068fe65fdf	0b22a9ae-70c0-4f92-a4ff-bc4fb9c73b71	66ead210-de74-41bf-a2d4-e00101ba5199	2017-07-13T02:02:58+00:00	animal	False	MLQ5	Bos taurus	human	Annika Zuleger	2022-05-18T15:00:00Z
2f101951-b988-461e-badc-b5b4cb91e9ac	0b22a9ae-70c0-4f92-a4ff-bc4fb9c73b71	0d330666-193e-4446-b224-1f7c1ba7ce43	2017-07-14T17:28:05+00:00	animal	False	MLQ5	Bos taurus	human	Annika Zuleger	2022-05-18T15:00:00Z
c48b2b3e-3c11-4eb1-953b-b288de3a4c05	0b22a9ae-70c0-4f92-a4ff-bc4fb9c73b71	de408ff1-eddd-4019-b48d-1f87f4af3123	2017-07-14T18:10:16+00:00	animal	False	MLQ5	Bos taurus	human	Annika Zuleger	2022-05-18T15:00:00Z
3284b503-ba0d-468b-9d7f-bff780d3cb4d	0b22a9ae-70c0-4f92-a4ff-bc4fb9c73b71	e74e3a81-4218-4344-b4bb-095130e9e86b	2017-07-16T14:59:15+00:00	animal	False	MLQ5	Bos taurus	human	Annika Zuleger	2022-05-18T15:00:00Z
63ff6f5b-8a1d-4766-a57d-1a7cc49ad9f0	0b22a9ae-70c0-4f92-a4ff-bc4fb9c73b71	8f15e70b-82c5-48da-a0bb-b8d0590e7d1c	2017-07-17T12:22:50+00:00	blank	False			human	Annika Zuleger	2017-07-17T12:22:00Z
01663c12-c183-4e81-8487-7137aa6b9aa2	0b22a9ae-70c0-4f92-a4ff-bc4fb9c73b71	3a6e8c70-d48c-49e9-86e2-d283f11f3141	2017-07-17T12:28:31+00:00	blank	False			human	Annika Zuleger	2017-07-17T12:28:00Z
cd55100c-89ed-40ad-b87a-cf8fae2b095c	0b22a9ae-70c0-4f92-a4ff-bc4fb9c73b71	423f7c80-eab6-4905-9a2f-174936f7347a	2017-07-17T12:31:25+00:00	blank	False			human	Annika Zuleger	2017-07-17T12:31:00Z
67b5a1bb-f3f5-4884-9f99-e4e8b0f6a925	0b22a9ae-70c0-4f92-a4ff-bc4fb9c73b71	e530b8c3-fbe3-45f6-9a71-d0bac3fbc86c	2017-07-17T12:34:26+00:00	blank	False			human	Annika Zuleger	2017-07-17T12:34:00Z
77606b48-6826-4c54-a544-2d3fdc2645e7	0b22a9ae-70c0-4f92-a4ff-bc4fb9c73b71	0a84903d-0246-4482-a172-07f5bede6511	2017-07-17T12:37:02+00:00	blank	False			human	Annika Zuleger	2017-07-17T12:37:00Z
81421578-cc72-4c15-9a58-a21df79f0e12	0b22a9ae-70c0-4f92-a4ff-bc4fb9c73b71	916dfab2-85f6-476c-89f8-796334fe5661	2017-07-17T12:39:34+00:00	blank	False			human	Annika Zuleger	2017-07-17T12:39:00Z
3e4c8344-6522-4806-95c3-2387b6d5fbd5	0b22a9ae-70c0-4f92-a4ff-bc4fb9c73b71	0ab5ab1f-0159-4cbb-a2a9-688386837f7f	2017-07-17T12:51:17+00:00	blank	False			human	Annika Zuleger	2017-07-17T12:51:00Z
0b2b6db1-a298-4112-80db-80d04e26fcb5	0b22a9ae-70c0-4f92-a4ff-bc4fb9c73b71	df85baf1-c744-440c-a85d-ca6a431745b3	2017-07-17T12:56:10+00:00	blank	False			human	Annika Zuleger	2017-07-17T12:56:00Z
87515553-9ca9-41c5-98c0-1399c12688d2	0b22a9ae-70c0-4f92-a4ff-bc4fb9c73b71	130b6390-3480-4954-bf25-0b0af3f996e8	2017-07-17T13:00:19+00:00	blank	False			human	Annika Zuleger	2017-07-17T13:00:00Z
f73b49bb-acf6-4b98-88b7-b89ab869ef38	0b22a9ae-70c0-4f92-a4ff-bc4fb9c73b71	3aca55a9-6e6a-4418-916d-df8342e48f12	2017-07-17T13:07:02+00:00	blank	False			human	Annika Zuleger	2017-07-17T13:07:00Z
99cd06a4-5b4c-4913-ab59-9edd71c8c743	0b22a9ae-70c0-4f92-a4ff-bc4fb9c73b71	50ed364f-b4d7-4005-bdc0-26ec52dcc229	2017-07-17T13:09:13+00:00	blank	False			human	Annika Zuleger	2017-07-17T13:09:00Z
96be449a-05bd-4e53-b3c4-e6a12ecf0027	0b22a9ae-70c0-4f92-a4ff-bc4fb9c73b71	cd77e4dc-819d-4dfa-a39f-b8046d446107	2017-07-17T13:18:53+00:00	blank	False			human	Annika Zuleger	2017-07-17T13:18:00Z
549decd1-4d02-4cc3-9b0b-18f142da4e0c	0b22a9ae-70c0-4f92-a4ff-bc4fb9c73b71	dec43c12-7446-425a-b81c-fe1c0f22dcf4	2017-07-17T13:24:39+00:00	blank	False			human	Annika Zuleger	2017-07-17T13:24:00Z
0d142be8-ff9e-478e-806e-dbda02fdd863	0b22a9ae-70c0-4f92-a4ff-bc4fb9c73b71	4190b17c-a71e-4cf5-b86c-bb113783c476	2017-07-17T13:28:43+00:00	blank	False			human	Annika Zuleger	2017-07-17T13:28:00Z
7eb817e7-94f9-46ff-97d3-00d21dbc83ad	0b22a9ae-70c0-4f92-a4ff-bc4fb9c73b71	e81c9378-920e-4686-a6d3-51966145dfe4	2017-07-17T13:33:06+00:00	blank	False			human	Annika Zuleger	2017-07-17T13:33:00Z
2bed5877-6a3c-47ce-84e9-e2b2f575e730	0b22a9ae-70c0-4f92-a4ff-bc4fb9c73b71	0c419e34-8e7a-45f6-85bc-bdb37b9f5a7e	2017-07-17T13:38:39+00:00	blank	False			human	Annika Zuleger	2017-07-17T13:38:00Z
97f84688-ac24-4a11-b5da-26ad3f238825	0b22a9ae-70c0-4f92-a4ff-bc4fb9c73b71	9e345ddc-bbb0-4298-bbde-0b9abd677e11	2017-07-17T13:43:13+00:00	blank	False			human	Annika Zuleger	2017-07-17T13:43:00Z
77c8aebe-0999-4dfa-9c73-622999d41ef8	0b22a9ae-70c0-4f92-a4ff-bc4fb9c73b71	41ad1574-b3bd-4fc7-acba-70f879afc0c6	2017-07-17T13:47:59+00:00	blank	False			human	Annika Zuleger	2017-07-17T13:47:00Z
ce0968f6-e23f-4f1a-9af2-073a5e61403a	0b22a9ae-70c0-4f92-a4ff-bc4fb9c73b71	e0a51bd0-4999-42d8-893e-2bd255fd42f3	2017-07-17T13:50:01+00:00	blank	False			human	Annika Zuleger	2017-07-17T13:50:00Z
4dfe15ec-c015-4273-a803-289592fb403a	0b22a9ae-70c0-4f92-a4ff-bc4fb9c73b71	b8074536-f34f-498b-a54e-7aac27c67f91	2017-07-17T13:54:13+00:00	blank	False			human	Annika Zuleger	2017-07-17T13:54:00Z
af43c475-7b3c-464a-80de-78692d095c8b	0b22a9ae-70c0-4f92-a4ff-bc4fb9c73b71	6833671b-09e1-4766-b64c-4b8e87788861	2017-07-17T14:00:30+00:00	blank	False			human	Annika Zuleger	2017-07-17T14:00:00Z
cdd6077d-e711-4fd4-b4a3-ac9288ef4bd1	0b22a9ae-70c0-4f92-a4ff-bc4fb9c73b71	3a8ee8e6-dc61-4674-b17b-f4eacbd097d0	2017-07-17T14:07:00+00:00	blank	False			human	Annika Zuleger	2017-07-17T14:07:00Z
6d1e6cea-7f7f-4fde-a99d-d3a60654aa63	0b22a9ae-70c0-4f92-a4ff-bc4fb9c73b71	8ac04737-b031-4093-a190-faf601a3934a	2017-07-17T14:10:29+00:00	blank	False			human	Annika Zuleger	2017-07-17T14:10:00Z
529c914b-0bf5-4ec4-96e6-f097d6cf536b	0b22a9ae-70c0-4f92-a4ff-bc4fb9c73b71	82c4f414-a1f3-4b12-8022-72e0250403e2	2017-07-17T14:13:25+00:00	blank	False			human	Annika Zuleger	2017-07-17T14:13:00Z
6d7d79f7-3286-4574-8080-866b6dd4b180	0b22a9ae-70c0-4f92-a4ff-bc4fb9c73b71	36b58b40-a7f4-4d43-9fc8-c01db278c3c8	2017-07-17T14:16:33+00:00	blank	False			human	Annika Zuleger	2017-07-17T14:16:00Z
9f366607-4c29-4413-850f-2541ff310bea	0b22a9ae-70c0-4f92-a4ff-bc4fb9c73b71	0cf1e0ca-6c11-465d-8613-33f06f6deb1b	2017-07-17T14:18:56+00:00	blank	False			human	Annika Zuleger	2017-07-17T14:18:00Z
b7440531-30cf-45b6-b9aa-c37385e8fa57	0b22a9ae-70c0-4f92-a4ff-bc4fb9c73b71	6bede389-c35f-4b0e-aece-90d3f4b0c1d8	2017-07-17T14:24:47+00:00	blank	False			human	Annika Zuleger	2017-07-17T14:24:00Z
a7b116a8-9426-44ad-a249-a0ab88517ba4	0b22a9ae-70c0-4f92-a4ff-bc4fb9c73b71	82649923-76a2-40ce-8256-982412f4c3ef	2017-07-17T14:29:14+00:00	blank	False			human	Annika Zuleger	2017-07-17T14:29:00Z
811efe23-83b7-42fe-be7c-c2bb883ac946	0b22a9ae-70c0-4f92-a4ff-bc4fb9c73b71	4cd2a963-9205-44bd-bf0b-9b4f8c851083	2017-07-17T14:36:34+00:00	blank	False			human	Annika Zuleger	2017-07-17T14:36:00Z
cdf4dcfe-d935-41d9-acbe-a954ed0d9fc8	0b22a9ae-70c0-4f92-a4ff-bc4fb9c73b71	d6830e36-cdeb-4b43-8781-d4fda55c8ff8	2017-07-17T14:41:18+00:00	blank	False			human	Annika Zuleger	2017-07-17T14:41:00Z
988d0216-b1a8-4f4b-a6ea-266098b220a9	0b22a9ae-70c0-4f92-a4ff-bc4fb9c73b71	4de731ee-2eed-4ce5-874f-cd2cd947dadd	2017-07-17T14:53:52+00:00	blank	False			human	Annika Zuleger	2017-07-17T14:53:00Z
3e1236b3-40bd-40b0-8679-fb89815ff4c7	0b22a9ae-70c0-4f92-a4ff-bc4fb9c73b71	db11fece-b67b-4ce9-a2c8-ceabf2b5661b	2017-07-17T15:00:40+00:00	blank	False			human	Annika Zuleger	2017-07-17T15:00:00Z
cab22325-4f0f-4bbf-b945-ea276882b7d4	0b22a9ae-70c0-4f92-a4ff-bc4fb9c73b71	ec744bba-fc0c-46e0-9451-d43463d79965	2017-07-17T15:06:34+00:00	blank	False			human	Annika Zuleger	2017-07-17T15:06:00Z
8665648c-dc05-487c-8695-3c9df4539ab4	0b22a9ae-70c0-4f92-a4ff-bc4fb9c73b71	edb6d943-9677-46c9-bfbd-f2e2e73b8ab7	2017-07-17T15:17:49+00:00	blank	False			human	Annika Zuleger	2017-07-17T15:17:00Z
5ceb1c93-d32d-4f25-b966-412cb1a91555	0b22a9ae-70c0-4f92-a4ff-bc4fb9c73b71	dcf9ac38-4401-45cf-b946-3e2417f69190	2017-07-17T15:21:27+00:00	blank	False			human	Annika Zuleger	2017-07-17T15:21:00Z
3a983bcd-5f98-4386-93af-5221fc513ea2	0b22a9ae-70c0-4f92-a4ff-bc4fb9c73b71	26cfa41e-2f28-4203-88b3-97d6766994eb	2017-07-17T15:28:14+00:00	blank	False			human	Annika Zuleger	2017-07-17T15:28:00Z
ae890328-dd8a-47a1-8790-5050262dab09	0b22a9ae-70c0-4f92-a4ff-bc4fb9c73b71	d6a7c903-ed5d-4732-85f9-80e43734d173	2017-07-17T15:41:37+00:00	blank	False			human	Annika Zuleger	2017-07-17T15:41:00Z
ee157ef9-9aed-4f3b-a40e-059661d331f3	0b22a9ae-70c0-4f92-a4ff-bc4fb9c73b71	87640599-33a8-4f1d-b7d9-82cd1ae7342b	2017-07-17T15:48:21+00:00	blank	False			human	Annika Zuleger	2017-07-17T15:48:00Z
b9a235f2-f537-4e14-a391-0e39eaa28664	0b22a9ae-70c0-4f92-a4ff-bc4fb9c73b71	b136af4b-4d2a-45cf-b4d9-42bbbccf78e4	2017-07-17T15:57:38+00:00	blank	False			human	Annika Zuleger	2017-07-17T15:57:00Z
a3b4b3a1-1b47-4cff-b189-7685f0da0fd8	0b22a9ae-70c0-4f92-a4ff-bc4fb9c73b71	436ff6cd-a069-407d-b551-7b48668da5b3	2017-07-17T16:05:40+00:00	blank	False			human	Annika Zuleger	2017-07-17T16:05:00Z
c2eb542d-ca4e-4755-af5c-41dc3f0735a1	0b22a9ae-70c0-4f92-a4ff-bc4fb9c73b71	d4168e62-c54b-455c-859a-863697bf7300	2017-07-17T16:12:05+00:00	blank	False			human	Annika Zuleger	2017-07-17T16:12:00Z
981c1526-6eff-4d53-8f0d-059f72116d89	0b22a9ae-70c0-4f92-a4ff-bc4fb9c73b71	a5b54b8f-7d3e-458a-8148-7b6de1bf30da	2017-07-17T16:21:01+00:00	blank	False			human	Annika Zuleger	2017-07-17T16:21:00Z
f7b84df5-9819-407a-bd2a-e47c1a0711c6	0b22a9ae-70c0-4f92-a4ff-bc4fb9c73b71	c9b12840-329e-4722-b9f6-10458d82d524	2017-07-17T16:25:35+00:00	blank	False			human	Annika Zuleger	2017-07-17T16:25:00Z
6564c51c-b960-4690-ac0c-954250b617a6	0b22a9ae-70c0-4f92-a4ff-bc4fb9c73b71	bb127736-339f-4081-a61a-3bab65a76f83	2017-07-17T16:29:15+00:00	blank	False			human	Annika Zuleger	2017-07-17T16:29:00Z
f00e17a2-7f8e-4c40-a3fc-0553f8bf97f5	0b22a9ae-70c0-4f92-a4ff-bc4fb9c73b71	97939d1d-49fe-4056-b569-d05852b56a8c	2017-07-17T16:34:19+00:00	blank	False			human	Annika Zuleger	2017-07-17T16:34:00Z
ac4241d3-0a98-42fe-9464-35645d153577	0b22a9ae-70c0-4f92-a4ff-bc4fb9c73b71	f63d9c7a-4206-490e-964c-e5767adc724c	2017-07-17T16:42:59+00:00	blank	False			human	Annika Zuleger	2017-07-17T16:42:00Z
e73b025f-2c5b-4c11-a893-522ab46717f8	0b22a9ae-70c0-4f92-a4ff-bc4fb9c73b71	1e389e4f-9965-4e7d-8252-adda4c437aa0	2017-07-17T16:47:54+00:00	blank	False			human	Annika Zuleger	2017-07-17T16:47:00Z
fd995f06-b2cd-4a80-806e-9b882085bc5a	0b22a9ae-70c0-4f92-a4ff-bc4fb9c73b71	a440f51a-8bd0-4289-8a68-9621ef0daa9c	2017-07-17T16:55:16+00:00	blank	False			human	Annika Zuleger	2017-07-17T16:55:00Z
77577e0c-3fab-497f-885d-7d6a073c5d3d	0b22a9ae-70c0-4f92-a4ff-bc4fb9c73b71	4073e34d-f96e-49f5-a16a-6b2fc05b4e2b	2017-07-17T17:06:16+00:00	blank	False			human	Annika Zuleger	2017-07-17T17:06:00Z
4cb2c83f-2a61-4e32-be0e-cfa08ed04651	0b22a9ae-70c0-4f92-a4ff-bc4fb9c73b71	0fabaffa-850e-490a-ba06-9cfbae534a44	2017-07-17T17:16:48+00:00	blank	False			human	Annika Zuleger	2017-07-17T17:16:00Z
87d91aaf-9d28-4d93-8717-4899da3e86a4	0b22a9ae-70c0-4f92-a4ff-bc4fb9c73b71	0b86cc4b-bae5-48f4-9ff0-b6bfa95cd9aa	2017-07-17T17:19:12+00:00	blank	False			human	Annika Zuleger	2017-07-17T17:19:00Z
25385ae4-3646-465f-8450-f357df3a2509	0b22a9ae-70c0-4f92-a4ff-bc4fb9c73b71	d6361426-06dd-4714-84aa-ae19aa83b494	2017-07-17T17:26:54+00:00	blank	False			human	Annika Zuleger	2017-07-17T17:26:00Z
926be095-4c5c-4227-9f78-279c09f75319	0b22a9ae-70c0-4f92-a4ff-bc4fb9c73b71	05d1189c-5e60-47f1-bf8a-e148fb36e660	2017-07-17T17:32:56+00:00	blank	False			human	Annika Zuleger	2017-07-17T17:32:00Z
212d18cb-7628-48fb-8590-6f7db7099e5e	0b22a9ae-70c0-4f92-a4ff-bc4fb9c73b71	80d9378a-9928-45fb-a40e-d2c32be11b6f	2017-07-17T17:35:43+00:00	blank	False			human	Annika Zuleger	2017-07-17T17:35:00Z
c68e5e4f-51c9-411b-9fc5-5e5fa2a3c724	0b22a9ae-70c0-4f92-a4ff-bc4fb9c73b71	fb430580-d990-46a4-a788-5a83a9e99fee	2017-07-17T17:47:53+00:00	blank	False			human	Annika Zuleger	2017-07-17T17:47:00Z
5fc5e267-5bd3-46b9-950a-6ad158990ada	0b22a9ae-70c0-4f92-a4ff-bc4fb9c73b71	a12cb9b3-3b1e-42d9-a957-c0acbdbc8629	2017-07-17T17:50:26+00:00	blank	False			human	Annika Zuleger	2017-07-17T17:50:00Z
8874b75f-60f5-47ac-b980-64d57f032cfd	0b22a9ae-70c0-4f92-a4ff-bc4fb9c73b71	41a5a7c7-bbb2-4750-87dc-c9fdc13585c1	2017-07-17T18:01:06+00:00	blank	False			human	Annika Zuleger	2017-07-17T18:01:00Z
36ad1c4d-46ac-4ec9-9ab1-f6bd38e8d172	0b22a9ae-70c0-4f92-a4ff-bc4fb9c73b71	4af77a3f-e4f2-45c2-a8ce-30d202819844	2017-07-17T18:46:33+00:00	blank	False			human	Annika Zuleger	2017-07-17T18:46:00Z
114f50bd-9417-4cdf-82f1-23045a7ad2ee	0b22a9ae-70c0-4f92-a4ff-bc4fb9c73b71	16cd8a3c-5a05-4bc3-89ca-5c0f8dc47a39	2017-07-17T19:42:04+00:00	blank	False			human	Annika Zuleger	2017-07-17T19:42:00Z
8332e419-cff4-4e43-aaa3-acdaae3c0dfc	0b22a9ae-70c0-4f92-a4ff-bc4fb9c73b71	73959544-c235-45b1-bc25-c7c8b55fba8f	2017-07-18T00:58:27+00:00	blank	False			human	Annika Zuleger	2017-07-18T00:58:00Z
a6cc970b-8ce3-404c-975a-97b029e911fe	0b22a9ae-70c0-4f92-a4ff-bc4fb9c73b71	22dae96a-50da-4b87-ae62-d2048cee15a5	2017-07-18T01:05:07+00:00	blank	False			human	Annika Zuleger	2017-07-18T01:05:00Z
ed3cc9ce-2080-4f1a-b368-deb63ac52ec4	0b22a9ae-70c0-4f92-a4ff-bc4fb9c73b71	b9e744a7-016b-44e7-9d59-8bafe5ecdef3	2017-07-18T01:18:37+00:00	blank	False			human	Annika Zuleger	2017-07-18T01:18:00Z
8bf8364a-605c-4864-a13b-3d3d01577af3	0b22a9ae-70c0-4f92-a4ff-bc4fb9c73b71	a8791be9-455e-4fde-b71c-9a7dfb61d510	2017-07-18T01:35:59+00:00	blank	False			human	Annika Zuleger	2017-07-18T01:35:00Z
188ae7f7-6375-4345-846f-c22085624b9e	0b22a9ae-70c0-4f92-a4ff-bc4fb9c73b71	8e8d4adb-f1be-4ad3-a222-ac309faa70e1	2017-07-18T01:51:26+00:00	blank	False			human	Annika Zuleger	2017-07-18T01:51:00Z
92c2e09b-4ef6-41b8-b3ba-68ad43c4bf85	0b22a9ae-70c0-4f92-a4ff-bc4fb9c73b71	d5b62e22-9cd5-47e2-8e16-83422502b68f	2017-07-18T02:23:04+00:00	blank	False			human	Annika Zuleger	2017-07-18T02:23:00Z
6f49e1d9-e92a-4daa-b78b-4be7b37aca54	0b22a9ae-70c0-4f92-a4ff-bc4fb9c73b71	0173407e-8830-481d-a1f7-2dc66c0ddbde	2017-07-18T02:31:03+00:00	blank	False			human	Annika Zuleger	2017-07-18T02:31:00Z
038eb076-768d-417e-aee9-86c373554c17	0b22a9ae-70c0-4f92-a4ff-bc4fb9c73b71	f8c6b30c-dbb3-41aa-8ac5-0547fadc76ab	2017-07-18T02:33:51+00:00	blank	False			human	Annika Zuleger	2017-07-18T02:33:00Z
387cfcb2-12cd-46e2-a159-7a2922beaded	0b22a9ae-70c0-4f92-a4ff-bc4fb9c73b71	36bc0380-719a-4678-a6fd-e3dec72c3048	2017-07-18T02:36:05+00:00	blank	False			human	Annika Zuleger	2017-07-18T02:36:00Z
97fb85f9-423f-44be-8276-c923ccbd7e0d	0b22a9ae-70c0-4f92-a4ff-bc4fb9c73b71	919a5a7c-e15e-489d-8a38-ec509773844a	2017-07-18T02:38:16+00:00	blank	False			human	Annika Zuleger	2017-07-18T02:38:00Z
d220a729-9843-4022-b0f9-fbb690e3c939	0b22a9ae-70c0-4f92-a4ff-bc4fb9c73b71	4bfe2e19-d020-4df2-8a4c-1f0837509510	2017-07-18T02:59:30+00:00	blank	False			human	Annika Zuleger	2017-07-18T02:59:00Z
7471fdfd-9b11-43ba-bc1a-db4df6f59442	0b22a9ae-70c0-4f92-a4ff-bc4fb9c73b71	8c19bdf2-4dac-4f3e-a6d7-3312c275f6bd	2017-07-18T03:09:28+00:00	blank	False			human	Annika Zuleger	2017-07-18T03:09:00Z
52cd4900-b8ba-437f-b183-8884bfe6d975	0b22a9ae-70c0-4f92-a4ff-bc4fb9c73b71	a94dc0c5-e69d-4004-9e4e-6acde701e726	2017-07-18T03:14:38+00:00	blank	False			human	Annika Zuleger	2017-07-18T03:14:00Z
9667b19b-19c5-43e5-b021-65fd3ca816aa	0b22a9ae-70c0-4f92-a4ff-bc4fb9c73b71	7a5aee4d-90ba-47ba-8658-d1ab5c7257f3	2017-07-18T03:33:46+00:00	blank	False			human	Annika Zuleger	2017-07-18T03:33:00Z
ed454338-8538-45ee-b6a0-8593060ce525	0b22a9ae-70c0-4f92-a4ff-bc4fb9c73b71	3012df05-6ef0-47f4-b331-d9590bda5739	2017-07-18T03:43:32+00:00	blank	False			human	Annika Zuleger	2017-07-18T03:43:00Z
760ae260-0f88-488d-864b-ee3b96fbdbeb	0b22a9ae-70c0-4f92-a4ff-bc4fb9c73b71	76a2bca7-3df5-4024-911b-db20e8b03f1e	2017-07-18T03:45:55+00:00	blank	False			human	Annika Zuleger	2017-07-18T03:45:00Z
facf753f-a160-44ce-a99e-875d448a8b62	0b22a9ae-70c0-4f92-a4ff-bc4fb9c73b71	f28f1605-45c8-4a0a-948c-87539c8c86dd	2017-07-18T03:50:27+00:00	blank	False			human	Annika Zuleger	2017-07-18T03:50:00Z
60a5c0b9-b539-4123-af51-460876d494ff	0b22a9ae-70c0-4f92-a4ff-bc4fb9c73b71	87defc7c-9538-4b34-992b-02506bebc585	2017-07-18T03:56:43+00:00	blank	False			human	Annika Zuleger	2017-07-18T03:56:00Z
1e1294ec-e58a-4e99-a045-af8cabbdb961	0b22a9ae-70c0-4f92-a4ff-bc4fb9c73b71	b29c9695-019f-4f3f-b516-d089fc3855e7	2017-07-18T04:05:36+00:00	blank	False			human	Annika Zuleger	2017-07-18T04:05:00Z
47e26977-0296-4d9b-b838-90d1085ccbfd	0b22a9ae-70c0-4f92-a4ff-bc4fb9c73b71	03039ff3-7721-4310-9e78-82bb1868936d	2017-07-18T04:17:43+00:00	blank	False			human	Annika Zuleger	2017-07-18T04:17:00Z
3bbdc1c7-76f4-48a2-8495-95d49061a512	0b22a9ae-70c0-4f92-a4ff-bc4fb9c73b71	2c69b624-db7e-4b28-abb8-521c57483872	2017-07-18T04:28:26+00:00	blank	False			human	Annika Zuleger	2017-07-18T04:28:00Z
8516ad91-aa16-4472-a8fe-fbb1a132ca77	0b22a9ae-70c0-4f92-a4ff-bc4fb9c73b71	d35b2315-b03b-4970-828c-2a39f5174184	2017-07-18T04:31:26+00:00	blank	False			human	Annika Zuleger	2017-07-18T04:31:00Z
228d1bad-da80-4c33-9ae0-e264bdd78733	0b22a9ae-70c0-4f92-a4ff-bc4fb9c73b71	59fc2268-50fe-4feb-ad56-5cb5c3269ffd	2017-07-18T04:36:26+00:00	blank	False			human	Annika Zuleger	2017-07-18T04:36:00Z
9ac34c4b-e6df-4f8b-a10d-b49733098e3e	0b22a9ae-70c0-4f92-a4ff-bc4fb9c73b71	15364dcb-3524-46ea-bae7-e0b8d75bdf99	2017-07-18T04:48:15+00:00	blank	False			human	Annika Zuleger	2017-07-18T04:48:00Z
49cd6865-a33c-4873-ac1b-5308b591e974	0b22a9ae-70c0-4f92-a4ff-bc4fb9c73b71	457aea22-1de1-4b13-bfd5-58cd75f38e7e	2017-07-18T05:11:19+00:00	blank	False			human	Annika Zuleger	2017-07-18T05:11:00Z
4aff43fa-5a4b-4df2-89e5-f86f09c70b59	0b22a9ae-70c0-4f92-a4ff-bc4fb9c73b71	b7a2f5b1-55c9-42af-ac01-2bc88b4ef66c	2017-07-18T05:56:37+00:00	blank	False			human	Annika Zuleger	2017-07-18T05:56:00Z
bb769f40-8145-44b1-81a4-ac07e2ad4383	0b22a9ae-70c0-4f92-a4ff-bc4fb9c73b71	2bdd16f8-1e80-4bcf-8731-0b1a8f9bd87a	2017-07-18T06:13:22+00:00	blank	False			human	Annika Zuleger	2017-07-18T06:13:00Z
1001e09d-cae4-45ef-9b85-efc2fade29cb	0b22a9ae-70c0-4f92-a4ff-bc4fb9c73b71	76c331f3-c526-4197-9223-f302e918d304	2017-07-18T06:34:59+00:00	blank	False			human	Annika Zuleger	2017-07-18T06:34:00Z
e435e5d8-ac37-449a-bd84-fbdbeebbf23b	0b22a9ae-70c0-4f92-a4ff-bc4fb9c73b71	d096c2ff-e9dc-4943-af80-c9c723ff0fe7	2017-07-18T06:38:53+00:00	blank	False			human	Annika Zuleger	2017-07-18T06:38:00Z
2e2a3f42-3d2a-497f-b1b4-ff1a9885214e	0b22a9ae-70c0-4f92-a4ff-bc4fb9c73b71	2fd5618d-9d9c-468c-9bf6-73e64d7467f9	2017-07-18T06:43:35+00:00	blank	False			human	Annika Zuleger	2017-07-18T06:43:00Z
8e85413c-17bb-44ef-9987-c665d462b480	0b22a9ae-70c0-4f92-a4ff-bc4fb9c73b71	e258b796-2878-4c5d-8147-1197f55824a1	2017-07-18T07:11:36+00:00	blank	False			human	Annika Zuleger	2017-07-18T07:11:00Z
f70c1313-435c-40cb-bfb6-4c32e103d264	0b22a9ae-70c0-4f92-a4ff-bc4fb9c73b71	c8854493-c1b2-44fa-b816-dfb55e604dfd	2017-07-18T07:16:56+00:00	blank	False			human	Annika Zuleger	2017-07-18T07:16:00Z
e1c1ba2e-4500-4730-a5c3-ea92ccab56d2	0b22a9ae-70c0-4f92-a4ff-bc4fb9c73b71	7f24c9a9-bd6e-4068-8301-b111f27c7805	2017-07-18T07:26:04+00:00	blank	False			human	Annika Zuleger	2017-07-18T07:26:00Z
5a6da60d-a5bb-4827-aa98-42d0db879bcc	0b22a9ae-70c0-4f92-a4ff-bc4fb9c73b71	62c71caf-97f7-4495-a0d7-de6e4a0c218e	2017-07-18T10:45:27+00:00	blank	False			human	Annika Zuleger	2017-07-18T10:45:00Z
85fc83f4-a621-42c5-9090-98137d3938d5	0b22a9ae-70c0-4f92-a4ff-bc4fb9c73b71	ddd8ba09-bbd0-4a67-b67f-8d6852abea8e	2017-07-18T10:49:08+00:00	blank	False			human	Annika Zuleger	2017-07-18T10:49:00Z
3dcff61f-8c7f-4ddf-8d9e-63c4fb8a02b3	0b22a9ae-70c0-4f92-a4ff-bc4fb9c73b71	81a6e49b-09aa-44bc-a527-face8fae7274	2017-07-18T10:51:14+00:00	blank	False			human	Annika Zuleger	2017-07-18T10:51:00Z
03912af9-3955-4f4d-b98c-df56bd94f0e6	0b22a9ae-70c0-4f92-a4ff-bc4fb9c73b71	2eefa3bf-785d-46d2-8939-ab6b47d89a8d	2017-07-18T10:53:56+00:00	blank	False			human	Annika Zuleger	2017-07-18T10:53:00Z
3786658d-1aa9-4b50-b5d7-0e6d763dbdd6	0b22a9ae-70c0-4f92-a4ff-bc4fb9c73b71	1506cd36-942a-470c-a122-9df7618395ad	2017-07-18T11:11:09+00:00	blank	False			human	Annika Zuleger	2017-07-18T11:11:00Z
17aedef6-2d53-4aba-86b1-951cdcf3d454	0b22a9ae-70c0-4f92-a4ff-bc4fb9c73b71	00c0975c-de8a-43f7-bbcb-e2cb7dbd3fce	2017-07-18T11:19:38+00:00	blank	False			human	Annika Zuleger	2017-07-18T11:19:00Z
ea2fc25c-0963-4535-af69-fd7baff6db13	0b22a9ae-70c0-4f92-a4ff-bc4fb9c73b71	b02cf5b4-8535-4c54-8c84-37b625520168	2017-07-18T11:22:33+00:00	blank	False			human	Annika Zuleger	2017-07-18T11:22:00Z
dec34d15-384f-481e-8b39-93fa6d031235	0b22a9ae-70c0-4f92-a4ff-bc4fb9c73b71	7bc9e5c7-a73e-4bc8-8a5f-0432a574f518	2017-07-18T11:27:27+00:00	blank	False			human	Annika Zuleger	2017-07-18T11:27:00Z
65704552-06c9-4b8c-a113-bdbdd4fa825a	0b22a9ae-70c0-4f92-a4ff-bc4fb9c73b71	4dff5c2a-ca28-402e-8ca9-35372cac1149	2017-07-18T11:34:12+00:00	blank	False			human	Annika Zuleger	2017-07-18T11:34:00Z
47d2c616-e11f-4978-8783-98ceefb3b05a	0b22a9ae-70c0-4f92-a4ff-bc4fb9c73b71	53e3a9d2-826c-456b-a778-556ad610eb7f	2017-07-18T11:40:08+00:00	blank	False			human	Annika Zuleger	2017-07-18T11:40:00Z
d4aebd4c-bb61-47df-8ab1-460864335d1a	0b22a9ae-70c0-4f92-a4ff-bc4fb9c73b71	77e0cfe8-933f-41ea-93a9-3a01ef8937fa	2017-07-18T11:44:16+00:00	blank	False			human	Annika Zuleger	2017-07-18T11:44:00Z
009f1211-6624-4876-8f85-49cadd73faf6	0b22a9ae-70c0-4f92-a4ff-bc4fb9c73b71	8534b494-626f-4507-89aa-8cd5e1e67900	2017-07-18T11:47:04+00:00	blank	False			human	Annika Zuleger	2017-07-18T11:47:00Z
120c256c-173f-49a5-9b68-5347e20b8abc	0b22a9ae-70c0-4f92-a4ff-bc4fb9c73b71	6e51c6ab-de72-42f0-9079-214957bb2b97	2017-07-18T11:53:50+00:00	blank	False			human	Annika Zuleger	2017-07-18T11:53:00Z
a20ccbd5-55fe-4204-a3de-2fb470b9d88a	0b22a9ae-70c0-4f92-a4ff-bc4fb9c73b71	7ae1b3cc-aeff-45c1-a876-c974ce799eef	2017-07-18T11:56:07+00:00	blank	False			human	Annika Zuleger	2017-07-18T11:56:00Z
35e5171e-9a4c-4c10-83fd-5285fca06564	0b22a9ae-70c0-4f92-a4ff-bc4fb9c73b71	9e31cb2f-4e24-4ea6-8ef9-5b31d5ee801f	2017-07-18T12:09:23+00:00	blank	False			human	Annika Zuleger	2017-07-18T12:09:00Z
759a0d46-c419-4ceb-9b9d-c42d031fa9fd	0b22a9ae-70c0-4f92-a4ff-bc4fb9c73b71	6420ed5f-cade-4a1d-830b-c87f93a812bc	2017-07-18T12:12:22+00:00	blank	False			human	Annika Zuleger	2017-07-18T12:12:00Z
4f11fe1c-1a0c-4bb5-89a2-d7cb2199f197	0b22a9ae-70c0-4f92-a4ff-bc4fb9c73b71	37bffd39-4be4-4ce7-81e0-df8bfd057390	2017-07-18T12:15:52+00:00	blank	False			human	Annika Zuleger	2017-07-18T12:15:00Z
0bc17ce2-2ec8-4339-b734-4d052c8fe35b	0b22a9ae-70c0-4f92-a4ff-bc4fb9c73b71	900951bc-5464-43ec-8550-5db22933dfaf	2017-07-18T12:23:33+00:00	blank	False			human	Annika Zuleger	2017-07-18T12:23:00Z
37fb4826-7a69-4f15-b6a4-8ca26159b8e5	0b22a9ae-70c0-4f92-a4ff-bc4fb9c73b71	5cba16b1-dac9-46b2-ad82-2ae4530de781	2017-07-18T12:26:53+00:00	blank	False			human	Annika Zuleger	2017-07-18T12:26:00Z
e1f2e0ad-84dc-44ad-8f2a-119e50af0bbb	0b22a9ae-70c0-4f92-a4ff-bc4fb9c73b71	5008f039-2000-4d2d-a503-f594e16505d1	2017-07-18T12:29:56+00:00	blank	False			human	Annika Zuleger	2017-07-18T12:29:00Z
296ace71-b055-488f-8f5b-5753eab43205	0b22a9ae-70c0-4f92-a4ff-bc4fb9c73b71	7b30373a-0cd6-46ee-a457-cac09a55bb7b	2017-07-18T12:32:59+00:00	blank	False			human	Annika Zuleger	2017-07-18T12:32:00Z
9875a7aa-6751-47f5-a591-ef0eb1410326	0b22a9ae-70c0-4f92-a4ff-bc4fb9c73b71	d83852a0-e4ea-48c3-adae-4e35fa3af0d2	2017-07-18T12:39:41+00:00	blank	False			human	Annika Zuleger	2017-07-18T12:39:00Z
3191706f-a296-439b-bf4d-6381c6369e80	0b22a9ae-70c0-4f92-a4ff-bc4fb9c73b71	f539c927-01f8-4dc2-bd6e-db5aeb2c0bd8	2017-07-18T12:45:42+00:00	blank	False			human	Annika Zuleger	2017-07-18T12:45:00Z
d64489d7-38cc-4c95-b36b-3ff7c3666230	0b22a9ae-70c0-4f92-a4ff-bc4fb9c73b71	3c3b1822-b7a6-48ae-ade3-b8b9fd26830d	2017-07-18T12:52:09+00:00	blank	False			human	Annika Zuleger	2017-07-18T12:52:00Z
bd789245-cfff-4ea0-b5ff-0c3a03fa8c54	0b22a9ae-70c0-4f92-a4ff-bc4fb9c73b71	73ba6440-3aa0-4125-9086-7dcddef49ba0	2017-07-18T13:01:47+00:00	blank	False			human	Annika Zuleger	2017-07-18T13:01:00Z
c5bbb615-f6d0-46ea-b9dd-a0105f21eeb1	0b22a9ae-70c0-4f92-a4ff-bc4fb9c73b71	e894d3ae-7a30-4d0d-9b84-bb9162cbab5a	2017-07-18T13:10:32+00:00	blank	False			human	Annika Zuleger	2017-07-18T13:10:00Z
4af83a3c-995f-4da3-971d-582b90479b76	0b22a9ae-70c0-4f92-a4ff-bc4fb9c73b71	80cdac6c-278b-497a-a93c-d9f9e37491b1	2017-07-18T13:31:43+00:00	blank	False			human	Annika Zuleger	2017-07-18T13:31:00Z
cb866f59-673f-4891-901a-9f7a974d2f37	0b22a9ae-70c0-4f92-a4ff-bc4fb9c73b71	144c8012-635b-41b6-8156-7a3f63c2a1dd	2017-07-18T13:37:34+00:00	blank	False			human	Annika Zuleger	2017-07-18T13:37:00Z
478d6c2f-e164-4006-8fc7-981c9eaf2406	0b22a9ae-70c0-4f92-a4ff-bc4fb9c73b71	94db2379-a8c9-4c36-b413-b8df6eaacdfc	2017-07-18T13:40:47+00:00	blank	False			human	Annika Zuleger	2017-07-18T13:40:00Z
e5562b38-a875-49bb-82a2-4cbdd3c441fc	0b22a9ae-70c0-4f92-a4ff-bc4fb9c73b71	c213b447-3012-46c8-95f0-87657a9bac86	2017-07-18T13:44:57+00:00	blank	False			human	Annika Zuleger	2017-07-18T13:44:00Z
a52611d2-9530-4d71-a8e7-87af2de74401	0b22a9ae-70c0-4f92-a4ff-bc4fb9c73b71	03839f0b-b1c6-416d-821a-2ba84090e34c	2017-07-18T13:50:09+00:00	blank	False			human	Annika Zuleger	2017-07-18T13:50:00Z
11ad40c4-303d-4db9-837c-41bc8754ec31	0b22a9ae-70c0-4f92-a4ff-bc4fb9c73b71	9c6f222c-4e9e-4f4e-b672-a155e03d2de6	2017-07-18T13:55:43+00:00	blank	False			human	Annika Zuleger	2017-07-18T13:55:00Z
f938d79f-b290-4866-89f9-cccdac84de37	0b22a9ae-70c0-4f92-a4ff-bc4fb9c73b71	5092484e-d4c5-465d-839a-8318d4416398	2017-07-18T13:59:06+00:00	blank	False			human	Annika Zuleger	2017-07-18T13:59:00Z
3c78cc74-a422-4cdb-b2a5-ec0114523f34	0b22a9ae-70c0-4f92-a4ff-bc4fb9c73b71	71c5c4b2-ceb5-4111-a911-ad1c8207ebac	2017-07-18T14:04:58+00:00	blank	False			human	Annika Zuleger	2017-07-18T14:04:00Z
f0f5b9dd-68f8-42eb-9335-ddc9c5ef50ec	0b22a9ae-70c0-4f92-a4ff-bc4fb9c73b71	6dff0e2d-1ad2-45cf-9d0a-439267b5e19c	2017-07-18T14:10:08+00:00	blank	False			human	Annika Zuleger	2017-07-18T14:10:00Z
42d05f15-5bdc-4544-8c8b-b4ae6c754a58	0b22a9ae-70c0-4f92-a4ff-bc4fb9c73b71	83368dcf-28c7-4e64-9895-c86bc3fdfe13	2017-07-18T14:17:10+00:00	blank	False			human	Annika Zuleger	2017-07-18T14:17:00Z
be8e2a1a-32aa-4c24-bde5-99ebe0671af0	0b22a9ae-70c0-4f92-a4ff-bc4fb9c73b71	735cb2f7-f211-4973-84d2-385333e6384e	2017-07-18T14:28:02+00:00	blank	False			human	Annika Zuleger	2017-07-18T14:28:00Z
1557447f-1423-4ed0-b7f6-852d45df0838	0b22a9ae-70c0-4f92-a4ff-bc4fb9c73b71	881d6ced-c3ff-46f7-9c3a-411fb07cf685	2017-07-18T14:33:49+00:00	blank	False			human	Annika Zuleger	2017-07-18T14:33:00Z
05f645eb-46b8-4ef3-9e98-1875ef9ca60c	0b22a9ae-70c0-4f92-a4ff-bc4fb9c73b71	acbf1079-b9a8-47b8-adde-95ccc9588179	2017-07-18T14:37:50+00:00	blank	False			human	Annika Zuleger	2017-07-18T14:37:00Z
0a7df188-e62e-4c89-ac3f-7b4fd9942c2a	0b22a9ae-70c0-4f92-a4ff-bc4fb9c73b71	76446df6-4b2c-40b0-b03d-313d6150be38	2017-07-18T14:44:30+00:00	blank	False			human	Annika Zuleger	2017-07-18T14:44:00Z
c78d5a1f-4e1a-4a5f-8577-512c586cc02e	0b22a9ae-70c0-4f92-a4ff-bc4fb9c73b71	8d0a6925-77cf-4309-9d5a-8474a3fc5a2f	2017-07-18T14:49:57+00:00	blank	False			human	Annika Zuleger	2017-07-18T14:49:00Z
b976c387-b79c-4773-8d92-c7508c160b0b	0b22a9ae-70c0-4f92-a4ff-bc4fb9c73b71	6f0cff3f-43d5-4ab2-9346-23745c7ef175	2017-07-18T14:52:27+00:00	blank	False			human	Annika Zuleger	2017-07-18T14:52:00Z
5d393b74-b8a5-4ad8-a2ea-2bc965d83362	0b22a9ae-70c0-4f92-a4ff-bc4fb9c73b71	60538dd3-a47c-4ed4-b891-430126b44c87	2017-07-18T14:59:59+00:00	blank	False			human	Annika Zuleger	2017-07-18T14:59:00Z
fb095b3b-8214-4820-861b-6228c417b3ee	0b22a9ae-70c0-4f92-a4ff-bc4fb9c73b71	88e1777a-6295-435d-bf43-34ea555da84d	2017-07-18T15:07:58+00:00	blank	False			human	Annika Zuleger	2017-07-18T15:07:00Z
871ec2fb-ff97-4ba5-bce4-cc3ff0984d0d	0b22a9ae-70c0-4f92-a4ff-bc4fb9c73b71	117958e0-40d9-4f34-ae7b-8ec3923f74af	2017-07-18T15:14:52+00:00	blank	False			human	Annika Zuleger	2017-07-18T15:14:00Z
d67b9fbe-58e0-4fde-abe2-4e1c930fbed6	0b22a9ae-70c0-4f92-a4ff-bc4fb9c73b71	fadc5efa-ad8e-4819-ad3f-ef305d7916b8	2017-07-18T15:17:28+00:00	animal	False	MLQ5	Bos taurus	human	Annika Zuleger	2022-05-18T15:00:00Z
3ca9c459-41a9-4830-bf63-4f90925146af	0b22a9ae-70c0-4f92-a4ff-bc4fb9c73b71	0eea5530-6e2d-4d6c-9bb6-1a70c243c563	2017-07-18T15:34:41+00:00	blank	False			human	Annika Zuleger	2017-07-18T15:34:00Z
39edf935-07fb-4bb7-802c-ba712f52b53d	0b22a9ae-70c0-4f92-a4ff-bc4fb9c73b71	5b9a3fe4-aff1-43e3-b2bb-f58daea41905	2017-07-18T15:39:05+00:00	blank	False			human	Annika Zuleger	2017-07-18T15:39:00Z
f66b678c-3411-4454-a580-f2876635a8ef	0b22a9ae-70c0-4f92-a4ff-bc4fb9c73b71	c405476b-f610-46c2-8a81-91495319f2f2	2017-07-18T15:45:13+00:00	blank	False			human	Annika Zuleger	2017-07-18T15:45:00Z
dd113fef-e1ee-4242-a697-e253eb6f5ef6	0b22a9ae-70c0-4f92-a4ff-bc4fb9c73b71	abae91ba-4561-44e6-b4cb-0a30d0524fe5	2017-07-18T15:48:15+00:00	blank	False			human	Annika Zuleger	2017-07-18T15:48:00Z
80ee948c-6077-4f55-b5be-f69b7e9179d4	0b22a9ae-70c0-4f92-a4ff-bc4fb9c73b71	0590d45a-6849-4dd4-a556-0cf168ce40ce	2017-07-18T15:59:26+00:00	blank	False			human	Annika Zuleger	2017-07-18T15:59:00Z
d08cc7a8-e916-48b9-a06c-72b7c0c5fe5f	0b22a9ae-70c0-4f92-a4ff-bc4fb9c73b71	923d52ab-d151-4991-b157-eb5d5f8684cd	2017-07-18T16:26:50+00:00	blank	False			human	Annika Zuleger	2017-07-18T16:26:00Z
3d30bac0-744b-4ae5-ace0-9c7212e89bf0	0b22a9ae-70c0-4f92-a4ff-bc4fb9c73b71	fa8fabbd-3bf1-4834-b58d-4ed3e0fd84e3	2017-07-18T16:37:56+00:00	blank	False			human	Annika Zuleger	2017-07-18T16:37:00Z
08b5c945-baad-4b0c-918a-2b754647be46	0b22a9ae-70c0-4f92-a4ff-bc4fb9c73b71	22797fd6-c41b-4347-87fc-57bc5bf825a5	2017-07-18T16:40:19+00:00	blank	False			human	Annika Zuleger	2017-07-18T16:40:00Z
cc3ba03c-5f41-443f-947d-4727ba683fde	0b22a9ae-70c0-4f92-a4ff-bc4fb9c73b71	cd6def28-9ddf-4f5a-bf8c-59083abf5186	2017-07-18T16:48:50+00:00	blank	False			human	Annika Zuleger	2017-07-18T16:48:00Z
b067a373-f202-4f1d-bb3b-3e78b82e05c3	0b22a9ae-70c0-4f92-a4ff-bc4fb9c73b71	056d5df8-7770-4b30-b1bc-ec5da2bc3400	2017-07-18T16:52:03+00:00	blank	False			human	Annika Zuleger	2017-07-18T16:52:00Z
e9a65d50-9506-4205-ba38-40d99e9193fb	0b22a9ae-70c0-4f92-a4ff-bc4fb9c73b71	99694c2e-1101-4988-9442-877965f32c8d	2017-07-18T17:04:10+00:00	blank	False			human	Annika Zuleger	2017-07-18T17:04:00Z
097527f1-1e63-451b-b857-42b64b7d1e85	0b22a9ae-70c0-4f92-a4ff-bc4fb9c73b71	3f9d5cc1-e32d-445f-b49c-4272afbbc5d0	2017-07-18T17:23:32+00:00	blank	False			human	Annika Zuleger	2017-07-18T17:23:00Z
cc3f35c6-c070-424b-93dd-63021bb5cf23	0b22a9ae-70c0-4f92-a4ff-bc4fb9c73b71	7de25a76-7253-434b-9933-2f2d51c03f06	2017-07-18T17:25:45+00:00	blank	False			human	Annika Zuleger	2017-07-18T17:25:00Z
2e3fed81-e8b1-4377-8c1e-5c46cadecbe6	0b22a9ae-70c0-4f92-a4ff-bc4fb9c73b71	047069f8-febc-4c07-9e52-d2715d83f219	2017-07-18T17:29:39+00:00	blank	False			human	Annika Zuleger	2017-07-18T17:29:00Z
9262ed75-64ec-4bdc-bc0e-5079c7ec3fd4	0b22a9ae-70c0-4f92-a4ff-bc4fb9c73b71	3fa3c8b0-6a4c-448f-9ae9-a22deac4995f	2017-07-18T17:43:00+00:00	blank	False			human	Annika Zuleger	2017-07-18T17:43:00Z
fceda727-9cb8-4667-b528-c70ed572fa17	0b22a9ae-70c0-4f92-a4ff-bc4fb9c73b71	85e67d32-a580-402a-996b-26605f8198df	2017-07-18T18:00:57+00:00	blank	False			human	Annika Zuleger	2017-07-18T18:00:00Z
35eab0b6-b1d9-451f-bb66-52e4e40e84f6	0b22a9ae-70c0-4f92-a4ff-bc4fb9c73b71	365bd4f6-6cd7-48e8-bf08-dff4d6cbc362	2017-07-18T18:12:09+00:00	blank	False			human	Annika Zuleger	2017-07-18T18:12:00Z
7661c212-c0c6-4ca7-bb32-0e7ba8dcd593	0b22a9ae-70c0-4f92-a4ff-bc4fb9c73b71	d2552436-8f0b-4c61-bb01-57e6fc38a262	2017-07-18T18:20:34+00:00	blank	False			human	Annika Zuleger	2017-07-18T18:20:00Z
a6ab4b01-da16-45ac-bb83-2fec641e0dde	0b22a9ae-70c0-4f92-a4ff-bc4fb9c73b71	56a82879-2f22-4e6f-a641-2794cb909872	2017-07-18T18:25:24+00:00	blank	False			human	Annika Zuleger	2017-07-18T18:25:00Z
1c501486-ddb2-4167-ad43-50cca70207b6	0b22a9ae-70c0-4f92-a4ff-bc4fb9c73b71	97e05ab9-4e43-4de7-a065-db0bce9e8ae8	2017-07-19T02:47:40+00:00	blank	False			human	Annika Zuleger	2017-07-19T02:47:00Z
389784b6-c14e-4ad0-8a19-0f34c07662e7	0b22a9ae-70c0-4f92-a4ff-bc4fb9c73b71	990752db-3732-4941-b634-caad4fbfd70b	2017-07-19T02:51:02+00:00	blank	False			human	Annika Zuleger	2017-07-19T02:51:00Z
f18883ce-f167-46da-84da-d28622e5e7a3	0b22a9ae-70c0-4f92-a4ff-bc4fb9c73b71	80454d82-226f-4017-b1b7-e1173a858ad8	2017-07-19T02:54:51+00:00	blank	False			human	Annika Zuleger	2017-07-19T02:54:00Z
f22c8dde-7e86-4d9d-af71-4fc3f144f69a	0b22a9ae-70c0-4f92-a4ff-bc4fb9c73b71	a2c1cc85-714f-4b8c-b72b-54b64546697e	2017-07-19T02:57:52+00:00	blank	False			human	Annika Zuleger	2017-07-19T02:57:00Z
ffe8dee5-037a-44af-bb2a-399610f7952e	0b22a9ae-70c0-4f92-a4ff-bc4fb9c73b71	648fa029-194a-4125-9b4e-b6eedf37f9af	2017-07-19T03:02:14+00:00	blank	False			human	Annika Zuleger	2017-07-19T03:02:00Z
a78268b0-8e1a-4f1d-929f-d4e424c22dbb	0b22a9ae-70c0-4f92-a4ff-bc4fb9c73b71	3f559e82-75d7-489b-bdbd-a9e4a67f45f3	2017-07-19T03:12:02+00:00	blank	False			human	Annika Zuleger	2017-07-19T03:12:00Z
4f184f3e-57a9-4522-a3ce-53d6e2707d4e	0b22a9ae-70c0-4f92-a4ff-bc4fb9c73b71	442d7bb1-0e0c-4ec2-b3d2-49dd815ed826	2017-07-20T13:05:05+00:00	blank	False			human	Annika Zuleger	2017-07-20T13:05:00Z
e34c8788-8ce3-473a-86f3-2838c2c0734a	0b22a9ae-70c0-4f92-a4ff-bc4fb9c73b71	327d92dd-a40b-44c2-8eb0-432ea5245a00	2017-07-20T14:12:36+00:00	blank	False			human	Annika Zuleger	2017-07-20T14:12:00Z
2749029e-c4b8-4105-9be2-e9df3aa5eca0	0b22a9ae-70c0-4f92-a4ff-bc4fb9c73b71	240d9c95-f343-48aa-8bc7-e16305806f69	2017-07-21T14:39:11+00:00	blank	False			human	Annika Zuleger	2017-07-21T14:39:00Z
45dedc5d-f453-4dba-9f6f-e45cb446e4c7	0b22a9ae-70c0-4f92-a4ff-bc4fb9c73b71	7de57035-e5bf-4dee-b511-af4978b38b2e	2017-07-21T15:20:37+00:00	blank	False			human	Annika Zuleger	2017-07-21T15:20:00Z
55e1a46b-5c3b-4fc0-be53-de3104d41626	0b22a9ae-70c0-4f92-a4ff-bc4fb9c73b71	b88a89ab-e7a9-4152-8c02-4e1304863a4b	2017-07-22T16:16:09+00:00	blank	False			human	Annika Zuleger	2017-07-22T16:16:00Z
780fe8cb-b6dd-450a-a8c5-0ce7f32c851f	0b22a9ae-70c0-4f92-a4ff-bc4fb9c73b71	38eb0a2c-74d7-465a-a969-2f00bea8d687	2017-07-23T07:06:01+00:00	animal	False	MLQ5	Bos taurus	human	Annika Zuleger	2022-05-18T15:00:00Z
6f9618b5-f249-41c3-822a-f27110787900	0b22a9ae-70c0-4f92-a4ff-bc4fb9c73b71	34354491-300c-488e-9c05-02c2724f15ed	2017-07-25T00:30:52+00:00	blank	False			human	Annika Zuleger	2017-07-25T00:30:00Z
b8644eb2-8ec1-408f-8714-20c6c63680c8	0b22a9ae-70c0-4f92-a4ff-bc4fb9c73b71	824da4a8-f021-4e96-9127-4279dc3f4913	2017-07-25T02:55:29+00:00	blank	False			human	Annika Zuleger	2017-07-25T02:55:00Z
16565bff-8d7f-460c-be70-0b2315f25544	0b22a9ae-70c0-4f92-a4ff-bc4fb9c73b71	a4e1b283-0d98-48d5-99d4-94e587e14955	2017-07-25T03:50:32+00:00	blank	False			human	Annika Zuleger	2017-07-25T03:50:00Z
1aed523d-0646-490c-85b1-bcfb8c465065	0b22a9ae-70c0-4f92-a4ff-bc4fb9c73b71	e8ada52c-5821-4db4-b441-d23665f68e89	2017-07-25T07:55:29+00:00	blank	False			human	Annika Zuleger	2017-07-25T07:55:00Z
25bd1169-c6fd-46b2-b8e5-7ea356525467	0b22a9ae-70c0-4f92-a4ff-bc4fb9c73b71	27342d1c-af7d-43dd-8a9c-fb908d30f8b3	2017-07-25T08:18:17+00:00	blank	False			human	Annika Zuleger	2017-07-25T08:18:00Z
3f57ecaf-900f-40b2-9292-33b9383d6ccd	0b22a9ae-70c0-4f92-a4ff-bc4fb9c73b71	7c967ea0-0068-450e-b5bc-0ea296df39f9	2017-07-25T08:27:19+00:00	blank	False			human	Annika Zuleger	2017-07-25T08:27:00Z
1ff58611-0408-4fb1-aad4-a148f3a3f61e	0b22a9ae-70c0-4f92-a4ff-bc4fb9c73b71	8afc5833-74fb-426b-a88e-6bff696cd14f	2017-07-25T08:39:27+00:00	blank	False			human	Annika Zuleger	2017-07-25T08:39:00Z
fbd23c30-ec06-466d-be8e-79c6d35789b8	0b22a9ae-70c0-4f92-a4ff-bc4fb9c73b71	7ceccee6-1a72-4bd9-a791-ae00dceefdd1	2017-07-25T09:07:50+00:00	blank	False			human	Annika Zuleger	2017-07-25T09:07:00Z
68564423-7c29-48c1-a636-215211992177	0b22a9ae-70c0-4f92-a4ff-bc4fb9c73b71	ba2bc088-ef59-45ff-bad5-d5fae20c858f	2017-07-25T10:49:57+00:00	blank	False			human	Annika Zuleger	2017-07-25T10:49:00Z
3ff816cd-0cca-40db-99fe-a092ed8114ff	0b22a9ae-70c0-4f92-a4ff-bc4fb9c73b71	11fd8b71-4580-4884-8eb7-2a1234dd7f21	2017-07-26T15:21:48+00:00	animal	False	MLQ5	Bos taurus	human	Annika Zuleger	2022-05-18T15:00:00Z
b155981e-8586-4cc6-91ae-6d61ecb1e546	0b22a9ae-70c0-4f92-a4ff-bc4fb9c73b71	fafa0b82-c4f9-419e-a1d1-ff58db4a140a	2017-07-28T18:31:04+00:00	animal	False	MLQ5	Bos taurus	human	Annika Zuleger	2022-05-18T15:00:00Z
4b555695-05c7-409f-a8ae-ef8f80ea5b89	0b22a9ae-70c0-4f92-a4ff-bc4fb9c73b71	415597c9-d4a4-442a-8c42-d39221e26a43	2017-07-29T13:34:19+00:00	blank	False			human	Annika Zuleger	2017-07-29T13:34:00Z
440cbf0e-7b2a-4e1b-971f-976b29ff9c84	0b22a9ae-70c0-4f92-a4ff-bc4fb9c73b71	701134cf-9ab6-4128-b9ff-9e18dc82a75b	2017-07-29T13:46:31+00:00	blank	False			human	Annika Zuleger	2017-07-29T13:46:00Z
8df35ed2-1e8e-4949-9941-14d440ce0f74	0b22a9ae-70c0-4f92-a4ff-bc4fb9c73b71	89964346-6f8f-4ce0-84b4-2a970199b56a	2017-07-29T13:58:37+00:00	blank	False			human	Annika Zuleger	2017-07-29T13:58:00Z
0273373d-7eb3-475a-ac04-c2f8a47aa6f9	0b22a9ae-70c0-4f92-a4ff-bc4fb9c73b71	f541e667-48fa-41fa-bb42-cd6813d0d8ef	2017-07-29T14:06:17+00:00	blank	False			human	Annika Zuleger	2017-07-29T14:06:00Z
bbec0fd3-2fdd-4e35-8d4e-e295d4735e4d	0b22a9ae-70c0-4f92-a4ff-bc4fb9c73b71	87c175ff-6097-4cad-b28d-c38333125a8c	2017-07-29T14:09:09+00:00	blank	False			human	Annika Zuleger	2017-07-29T14:09:00Z
eef748eb-1aff-48f6-bde3-4b8f1b95ad4a	0b22a9ae-70c0-4f92-a4ff-bc4fb9c73b71	70d6dd8a-c9bb-4a5c-b032-21d169be8cb7	2017-07-29T14:23:59+00:00	blank	False			human	Annika Zuleger	2017-07-29T14:23:00Z
aa085916-0323-4a52-bb64-08e8085f19d7	0b22a9ae-70c0-4f92-a4ff-bc4fb9c73b71	f9ee5752-ea4d-4f5d-b21a-75556cd6cf1b	2017-07-29T14:26:47+00:00	blank	False			human	Annika Zuleger	2017-07-29T14:26:00Z
361a48ca-7d8b-459b-aa01-e4a42a6f3070	0b22a9ae-70c0-4f92-a4ff-bc4fb9c73b71	6acd0729-7d24-4500-915a-87a20d8a4873	2017-07-29T14:30:14+00:00	blank	False			human	Annika Zuleger	2017-07-29T14:30:00Z
222c0a07-8b3a-4ce9-b861-2411d0a9b102	0b22a9ae-70c0-4f92-a4ff-bc4fb9c73b71	0a017074-e593-469d-b859-e66bf3b02b42	2017-07-29T15:30:09+00:00	blank	False			human	Annika Zuleger	2017-07-29T15:30:00Z
3ec47828-7742-45ee-a556-a030a2a761be	0b22a9ae-70c0-4f92-a4ff-bc4fb9c73b71	272b6ae6-45b8-4fdf-b6e7-b0a1fdcbe989	2017-07-29T16:49:06+00:00	blank	False			human	Annika Zuleger	2017-07-29T16:49:00Z
29c19575-a3e4-47cb-a716-b830be8d05db	0b22a9ae-70c0-4f92-a4ff-bc4fb9c73b71	09276e76-180c-457a-ab61-735b581fd36a	2017-07-29T16:58:05+00:00	blank	False			human	Annika Zuleger	2017-07-29T16:58:00Z
090d0594-dec2-4250-b6ec-78711e80bad8	0b22a9ae-70c0-4f92-a4ff-bc4fb9c73b71	08a98d65-42a9-4100-b2ec-19a725bc0d7e	2017-07-29T17:07:18+00:00	blank	False			human	Annika Zuleger	2017-07-29T17:07:00Z
8cedaa74-9ddf-4615-adc3-8cc1b4feb3a7	0b22a9ae-70c0-4f92-a4ff-bc4fb9c73b71	19e52217-96ca-4a5b-8b37-fc2409f3ce67	2017-07-29T17:13:39+00:00	blank	False			human	Annika Zuleger	2017-07-29T17:13:00Z
bf524bd4-87d1-4588-9d81-0cbfaaffd778	0b22a9ae-70c0-4f92-a4ff-bc4fb9c73b71	ab9f8993-457a-46f1-892d-0843d4817247	2017-07-29T17:22:52+00:00	blank	False			human	Annika Zuleger	2017-07-29T17:22:00Z
bc94a7b3-6156-404b-8b24-9557a645cd34	0b22a9ae-70c0-4f92-a4ff-bc4fb9c73b71	780b604a-fb59-46a4-afe7-fb8c2a65b41c	2017-07-29T17:27:12+00:00	blank	False			human	Annika Zuleger	2017-07-29T17:27:00Z
c55b7fca-0d3f-4f97-8c1c-2ae8d838251a	0b22a9ae-70c0-4f92-a4ff-bc4fb9c73b71	341b6221-d88d-4705-81c6-ad949731d819	2017-07-29T17:35:35+00:00	blank	False			human	Annika Zuleger	2017-07-29T17:35:00Z
181bf292-aa02-4236-a091-f39c055b14d7	0b22a9ae-70c0-4f92-a4ff-bc4fb9c73b71	11354a6d-9c7f-4c67-a90a-73be71a1e92b	2017-07-29T17:41:06+00:00	blank	False			human	Annika Zuleger	2017-07-29T17:41:00Z
561cd450-5a8e-4ded-b390-0e39dcf18716	0b22a9ae-70c0-4f92-a4ff-bc4fb9c73b71	e8416b94-7c3d-46bb-bda5-bd704ecb58d4	2017-07-29T17:52:22+00:00	blank	False			human	Annika Zuleger	2017-07-29T17:52:00Z
b2b7b638-876f-42d2-9334-a6b78054a132	0b22a9ae-70c0-4f92-a4ff-bc4fb9c73b71	4720eba2-82a4-4719-aec9-b2d1053755cf	2017-07-29T18:02:24+00:00	blank	False			human	Annika Zuleger	2017-07-29T18:02:00Z
a1b32bf6-2ae6-46e3-99d3-373b59696868	0b22a9ae-70c0-4f92-a4ff-bc4fb9c73b71	bafb671e-ba7c-40e2-9b2a-5cdebad19ec7	2017-07-29T18:13:58+00:00	blank	False			human	Annika Zuleger	2017-07-29T18:13:00Z
9c72d70e-e32b-4838-adab-82e1f80e34d3	0b22a9ae-70c0-4f92-a4ff-bc4fb9c73b71	3acf590a-f8de-454c-ad08-3bf6777166ef	2017-07-29T18:22:25+00:00	blank	False			human	Annika Zuleger	2017-07-29T18:22:00Z
831063a2-6065-4830-bf08-4bf2b2f2d372	0b22a9ae-70c0-4f92-a4ff-bc4fb9c73b71	3b79e46a-2375-43a4-9402-a9874146608e	2017-07-29T18:25:02+00:00	blank	False			human	Annika Zuleger	2017-07-29T18:25:00Z
538ac624-c578-46ce-81f8-9a36ea30fcc5	0b22a9ae-70c0-4f92-a4ff-bc4fb9c73b71	635a0cc4-21b3-4e49-8f71-01bf1a85b086	2017-07-29T18:29:26+00:00	blank	False			human	Annika Zuleger	2017-07-29T18:29:00Z
7ec33ff2-c937-4733-a9ce-0e429196cfc1	0b22a9ae-70c0-4f92-a4ff-bc4fb9c73b71	1af892d4-bfd7-4687-9a16-d366aa9b42c5	2017-07-29T18:37:12+00:00	blank	False			human	Annika Zuleger	2017-07-29T18:37:00Z
7c37a8a6-4c77-4bcb-a2de-1bc03feb7fb2	0b22a9ae-70c0-4f92-a4ff-bc4fb9c73b71	8fbf6615-c4ea-4282-b027-26a21e9de5d0	2017-07-29T18:43:25+00:00	blank	False			human	Annika Zuleger	2017-07-29T18:43:00Z
b4bd7f1a-6f30-4e36-ae27-f32c18b952ac	0b22a9ae-70c0-4f92-a4ff-bc4fb9c73b71	5a7da2d7-500c-4420-9941-67853d0c01ae	2017-07-29T18:47:50+00:00	blank	False			human	Annika Zuleger	2017-07-29T18:47:00Z
d3ecaa46-2e30-401c-b238-546c98253d62	0b22a9ae-70c0-4f92-a4ff-bc4fb9c73b71	e9589b6a-6145-468f-b17b-d28705c09feb	2017-07-29T18:51:14+00:00	blank	False			human	Annika Zuleger	2017-07-29T18:51:00Z
cddb4c17-4454-470f-8d09-bfd0eb9529f7	0b22a9ae-70c0-4f92-a4ff-bc4fb9c73b71	c761aa80-ae97-48a0-9e8f-3ff0ed623361	2017-07-29T19:01:08+00:00	blank	False			human	Annika Zuleger	2017-07-29T19:01:00Z
8cfbedaf-68a9-478f-867c-77f6e248f3be	0b22a9ae-70c0-4f92-a4ff-bc4fb9c73b71	c33da97d-5731-4728-9b8b-782559e02cb7	2017-07-29T19:09:39+00:00	blank	False			human	Annika Zuleger	2017-07-29T19:09:00Z
c05b86b2-9b15-4464-b822-1861bd866fef	0b22a9ae-70c0-4f92-a4ff-bc4fb9c73b71	1f532887-d2eb-47c7-90ba-4d806796b043	2017-07-29T19:14:22+00:00	blank	False			human	Annika Zuleger	2017-07-29T19:14:00Z
62daa2db-df66-4acc-b680-59fcbfe9ad86	0b22a9ae-70c0-4f92-a4ff-bc4fb9c73b71	bff54a8e-0060-49d6-9cda-2066b3f19c38	2017-07-29T19:35:26+00:00	blank	False			human	Annika Zuleger	2017-07-29T19:35:00Z
ebdd7f9f-1b47-45ca-a240-bea41cf97744	0b22a9ae-70c0-4f92-a4ff-bc4fb9c73b71	147e364a-3208-48e7-b1fe-7e0e0a7a1ff4	2017-07-29T19:37:42+00:00	blank	False			human	Annika Zuleger	2017-07-29T19:37:00Z
8af62335-797a-4d17-917a-b02eb720141d	0b22a9ae-70c0-4f92-a4ff-bc4fb9c73b71	6ad0b610-0f1e-4d07-bd1d-72b687678bb1	2017-07-29T19:42:28+00:00	blank	False			human	Annika Zuleger	2017-07-29T19:42:00Z
cd406226-6bab-49ae-b257-e0522ce979ea	0b22a9ae-70c0-4f92-a4ff-bc4fb9c73b71	39223999-a026-4b53-8673-41be238cdc7d	2017-07-29T19:51:18+00:00	blank	False			human	Annika Zuleger	2017-07-29T19:51:00Z
ea201a35-1867-4d48-9015-184c327c5da3	0b22a9ae-70c0-4f92-a4ff-bc4fb9c73b71	033e2df8-7149-4e41-bdfc-ae84d6a5560a	2017-07-29T19:59:01+00:00	blank	False			human	Annika Zuleger	2017-07-29T19:59:00Z
c7c6f4a0-733d-4867-a86d-71c42b2ef9c2	0b22a9ae-70c0-4f92-a4ff-bc4fb9c73b71	02284323-190d-4841-8842-e1f55ed5ef15	2017-07-29T20:04:01+00:00	blank	False			human	Annika Zuleger	2017-07-29T20:04:00Z
2e5edfc9-ddb5-455d-af9b-c30b4004ef21	0b22a9ae-70c0-4f92-a4ff-bc4fb9c73b71	d949a691-e63f-4284-be74-96b119dabbf1	2017-07-29T20:08:00+00:00	blank	False			human	Annika Zuleger	2017-07-29T20:08:00Z
11ba0ebe-db58-4d1e-8835-e1d4474de55f	0b22a9ae-70c0-4f92-a4ff-bc4fb9c73b71	bc868409-fd59-4238-a048-81b553ea62ff	2017-07-29T20:21:16+00:00	blank	False			human	Annika Zuleger	2017-07-29T20:21:00Z
b53c8ebf-f435-40ae-977b-5f7dc45ec548	0b22a9ae-70c0-4f92-a4ff-bc4fb9c73b71	81f959b5-d889-416c-a069-9517cf03552c	2017-07-29T20:23:26+00:00	blank	False			human	Annika Zuleger	2017-07-29T20:23:00Z
baff3d65-8372-471d-8f50-e1a7d3d4ede7	0b22a9ae-70c0-4f92-a4ff-bc4fb9c73b71	9ad2bec2-938a-4333-92d6-75d022f4bb9d	2017-07-29T20:29:34+00:00	blank	False			human	Annika Zuleger	2017-07-29T20:29:00Z
686de7ad-35be-4f66-846e-020edb91225b	0b22a9ae-70c0-4f92-a4ff-bc4fb9c73b71	344a582e-6716-49b6-ae8a-0ed642d896b0	2017-07-29T20:33:21+00:00	blank	False			human	Annika Zuleger	2017-07-29T20:33:00Z
c9dff30e-28f0-42f6-8340-4eb0c3a78b0f	0b22a9ae-70c0-4f92-a4ff-bc4fb9c73b71	d1ed1541-5a07-4240-b6c6-155d0f77605e	2017-07-29T20:39:37+00:00	blank	False			human	Annika Zuleger	2017-07-29T20:39:00Z
ebdca206-6f32-4d10-8ff9-b71ff2b55778	0b22a9ae-70c0-4f92-a4ff-bc4fb9c73b71	a845ef8f-22d5-4355-98c2-0ed4335e4689	2017-07-29T20:42:47+00:00	blank	False			human	Annika Zuleger	2017-07-29T20:42:00Z
3789fbde-88be-4630-be10-10629403a0e8	0b22a9ae-70c0-4f92-a4ff-bc4fb9c73b71	6a6c0f95-5655-4359-9a90-6958cc9858f3	2017-07-29T20:45:49+00:00	blank	False			human	Annika Zuleger	2017-07-29T20:45:00Z
ad6610a6-7b05-47cf-9881-058a4b7abc45	0b22a9ae-70c0-4f92-a4ff-bc4fb9c73b71	28969f38-ad23-46b7-9726-3160464c2665	2017-07-29T20:55:42+00:00	blank	False			human	Annika Zuleger	2017-07-29T20:55:00Z
ee5601da-2caf-4b61-9571-e8b6b5124f23	0b22a9ae-70c0-4f92-a4ff-bc4fb9c73b71	15b67080-f8f2-4544-95cb-6412e59c33ef	2017-07-29T21:07:22+00:00	blank	False			human	Annika Zuleger	2017-07-29T21:07:00Z
8eef38a0-3789-478e-8fa5-d3868aaca40d	0b22a9ae-70c0-4f92-a4ff-bc4fb9c73b71	e84a565d-95f2-4e2a-a67d-5f40ebf882a8	2017-07-29T21:12:16+00:00	blank	False			human	Annika Zuleger	2017-07-29T21:12:00Z
e0eb4f01-dbea-4f1c-8fe3-71071e0fa7d9	0b22a9ae-70c0-4f92-a4ff-bc4fb9c73b71	d026bbd6-ac81-44eb-afb0-fe52f6d78f7b	2017-07-29T21:16:18+00:00	blank	False			human	Annika Zuleger	2017-07-29T21:16:00Z
6601f813-25e1-433c-a4a8-3eb80385f095	0b22a9ae-70c0-4f92-a4ff-bc4fb9c73b71	ed1e3312-4dae-40e0-8368-2d86bc187eb8	2017-07-29T21:22:27+00:00	blank	False			human	Annika Zuleger	2017-07-29T21:22:00Z
3d16dfc5-24ec-45c3-8793-ca5460b95f4b	0b22a9ae-70c0-4f92-a4ff-bc4fb9c73b71	6c76c5e2-67c6-4d0f-ab63-8a700c7463b3	2017-07-29T21:39:04+00:00	blank	False			human	Annika Zuleger	2017-07-29T21:39:00Z
5438783e-3458-4cfa-bf71-c579563eea5d	0b22a9ae-70c0-4f92-a4ff-bc4fb9c73b71	6388393c-9666-42c2-8b76-e3125239749e	2017-07-29T21:41:27+00:00	blank	False			human	Annika Zuleger	2017-07-29T21:41:00Z
a229c72a-6971-4439-9467-afcd57a9d903	0b22a9ae-70c0-4f92-a4ff-bc4fb9c73b71	5a51dce2-1a32-470d-9c96-3d0f76eafc9f	2017-07-29T21:44:32+00:00	blank	False			human	Annika Zuleger	2017-07-29T21:44:00Z
8e44d1cc-94ec-42b4-84ea-535f3c09f672	0b22a9ae-70c0-4f92-a4ff-bc4fb9c73b71	4b4336b7-c0ec-4776-92f3-c68b060e806e	2017-07-29T21:51:06+00:00	blank	False			human	Annika Zuleger	2017-07-29T21:51:00Z
afcf1be6-035c-4f22-8b2b-7a25f48725cb	0b22a9ae-70c0-4f92-a4ff-bc4fb9c73b71	a3cc3e9c-e913-4c08-bfe9-72659087efc3	2017-07-30T05:16:28+00:00	blank	False			human	Annika Zuleger	2017-07-30T05:16:00Z
f1c18379-fcef-4ad8-a02d-21ae9dbe4ea9	0b22a9ae-70c0-4f92-a4ff-bc4fb9c73b71	8ed66f37-f56b-4342-bb45-bb16fd1fcfeb	2017-08-01T04:58:04+00:00	animal	False	MLQ5	Bos taurus	human	Annika Zuleger	2022-05-18T15:00:00Z
088673ee-c64c-4999-941f-737e72cbce34	0b22a9ae-70c0-4f92-a4ff-bc4fb9c73b71	1142dd3c-a07e-4633-954e-c669c0358263	2017-08-01T14:14:14+00:00	blank	False			human	Annika Zuleger	2017-08-01T14:14:00Z
1e3fd9d7-30f7-4fb9-8340-a5a050e66898	0b22a9ae-70c0-4f92-a4ff-bc4fb9c73b71	11734baf-6bee-4caa-87f9-95a98fb89199	2017-08-01T14:18:10+00:00	blank	False			human	Annika Zuleger	2017-08-01T14:18:00Z
ddf9423d-b8e9-4f6f-979b-cc5534184cec	0b22a9ae-70c0-4f92-a4ff-bc4fb9c73b71	563f01c6-c9c3-4a0c-a264-3b5ce45e6092	2017-08-01T15:45:50+00:00	blank	False			human	Annika Zuleger	2017-08-01T15:45:00Z
4d32ae00-a68b-4c8e-b6a2-9fca7bf93efa	0b22a9ae-70c0-4f92-a4ff-bc4fb9c73b71	20c6bf67-28f3-4be9-a2c8-d705b293440b	2017-08-01T16:39:26+00:00	blank	False			human	Annika Zuleger	2017-08-01T16:39:00Z
a809a885-33bb-4841-bed5-2932eae8e838	0b22a9ae-70c0-4f92-a4ff-bc4fb9c73b71	4f7d5d96-781e-47fd-99cb-fcce913e9098	2017-08-01T17:12:51+00:00	blank	False			human	Annika Zuleger	2017-08-01T17:12:00Z
f35ba567-9cf3-411e-a291-4cff5242d783	0b22a9ae-70c0-4f92-a4ff-bc4fb9c73b71	2a94b0fc-d0b9-4011-8949-e319576dc538	2017-08-01T17:55:56+00:00	blank	False			human	Annika Zuleger	2017-08-01T17:55:00Z
578ffee6-abc0-4d6d-9698-4f361eb08984	0b22a9ae-70c0-4f92-a4ff-bc4fb9c73b71	a16043aa-4bb9-413e-853d-c6dad0747c5a	2017-08-01T19:02:58+00:00	blank	False			human	Annika Zuleger	2017-08-01T19:02:00Z
8cc47cec-969e-4ec6-9f20-f2a1434093d5	0b22a9ae-70c0-4f92-a4ff-bc4fb9c73b71	326c24c3-2d4e-41f5-b8df-8cb4290bfd27	2017-08-01T21:19:56+00:00	animal	False	6FYBT	Equus caballus	human	Annika Zuleger	2022-05-18T15:00:00Z
149e62c1-4797-460e-86b5-419c3ace19ec	0b22a9ae-70c0-4f92-a4ff-bc4fb9c73b71	07f4aad1-df8d-4362-bc3b-8192529a8ea1	2017-08-02T00:56:50+00:00	animal	False	6FYBT	Equus caballus	human	Annika Zuleger	2022-05-18T15:00:00Z
2a2c0d25-cdb0-4212-95b4-0de3c4d369bf	0b22a9ae-70c0-4f92-a4ff-bc4fb9c73b71	2e8a12ca-56ac-4f18-aa1b-d3cfbb30d3b5	2017-08-02T01:04:42+00:00	animal	False	6FYBT	Equus caballus	human	Annika Zuleger	2022-05-18T15:00:00Z
4130a97c-3068-4d67-aea2-55949d6ace25	0b22a9ae-70c0-4f92-a4ff-bc4fb9c73b71	f2d1b149-3ad2-495d-af72-68aa104312fc	2017-08-03T03:16:59+00:00	animal	False	6FYBT	Equus caballus	human	Annika Zuleger	2022-05-18T15:00:00Z
b9186663-5ac8-4341-ba3a-6b0f331f3036	0b22a9ae-70c0-4f92-a4ff-bc4fb9c73b71	8b4e03ae-e1ca-4ba2-976b-f2dc6aef3ca7	2017-08-03T03:23:14+00:00	animal	False	6FYBT	Equus caballus	human	Annika Zuleger	2022-05-18T15:00:00Z
5b1abf2b-3d47-43c1-a003-2e2b3a7fb5df	0b22a9ae-70c0-4f92-a4ff-bc4fb9c73b71	44d4df06-bfa5-4307-acae-f990e2ba2f7b	2017-08-03T03:26:01+00:00	animal	False	6FYBT	Equus caballus	human	Annika Zuleger	2022-05-18T15:00:00Z
228d8f29-19a5-4ae1-8f5b-d71e900c0a2a	0b22a9ae-70c0-4f92-a4ff-bc4fb9c73b71	27ce32f7-5776-4779-b762-aba40f60aafd	2017-08-03T03:28:05+00:00	animal	False	6FYBT	Equus caballus	human	Annika Zuleger	2022-05-18T15:00:00Z
36621edd-d16a-45ba-b899-33fc0bb17ebb	0b22a9ae-70c0-4f92-a4ff-bc4fb9c73b71	bb522b67-d627-44fa-8d6b-75ef8d432726	2017-08-03T09:37:24+00:00	blank	False			human	Annika Zuleger	2017-08-03T09:37:00Z
4ca1104d-54c0-40d0-9e38-11c0de0f8dcb	0b22a9ae-70c0-4f92-a4ff-bc4fb9c73b71	b71610c6-9f49-4289-9998-5ced33b461b8	2017-08-03T10:10:12+00:00	blank	False			human	Annika Zuleger	2017-08-03T10:10:00Z
42d4a3ca-9d40-4d5c-85b0-3f0375496840	0b22a9ae-70c0-4f92-a4ff-bc4fb9c73b71	a6edb199-f4de-4b5c-a6ae-cf33fd7480bb	2017-08-03T10:13:38+00:00	blank	False			human	Annika Zuleger	2017-08-03T10:13:00Z
438dac33-50b6-42ef-9eb2-155d1a79805b	0b22a9ae-70c0-4f92-a4ff-bc4fb9c73b71	8f59b530-c701-43f0-9b9b-8e3741fd04f2	2017-08-03T10:31:41+00:00	blank	False			human	Annika Zuleger	2017-08-03T10:31:00Z
30f32ef6-21cd-4f1e-bb34-6b5e94a91a22	0b22a9ae-70c0-4f92-a4ff-bc4fb9c73b71	a5abd277-699b-49ae-8a0a-462c0cda3ad4	2017-08-03T10:38:34+00:00	blank	False			human	Annika Zuleger	2017-08-03T10:38:00Z
88dcece3-84cf-41f6-a752-ed1850b419ea	0b22a9ae-70c0-4f92-a4ff-bc4fb9c73b71	9c97426a-edce-4840-b1dd-dbbe184d37ec	2017-08-03T11:56:57+00:00	blank	False			human	Annika Zuleger	2017-08-03T11:56:00Z
9d631a5e-a950-4513-9e4f-8a890297a231	0b22a9ae-70c0-4f92-a4ff-bc4fb9c73b71	0370d7e1-918c-4d9c-a98d-5766923825ac	2017-08-03T12:01:20+00:00	blank	False			human	Annika Zuleger	2017-08-03T12:01:00Z
9b00e8ba-dcb6-4941-bf40-66148cd32ae0	0b22a9ae-70c0-4f92-a4ff-bc4fb9c73b71	37de1ba1-0eb7-4ce2-9a2f-13c450e9e76f	2017-08-03T12:05:50+00:00	blank	False			human	Annika Zuleger	2017-08-03T12:05:00Z
0fcb9714-b600-438b-9a41-64241e2a7a23	0b22a9ae-70c0-4f92-a4ff-bc4fb9c73b71	4f6100b9-977d-4db9-be0b-4fc099a7b01a	2017-08-03T12:14:51+00:00	blank	False			human	Annika Zuleger	2017-08-03T12:14:00Z
6c5d2641-b177-49f5-9788-dcec1a030ac4	0b22a9ae-70c0-4f92-a4ff-bc4fb9c73b71	dc4ebfb9-8069-4cee-9216-d4735563338c	2017-08-03T12:23:32+00:00	blank	False			human	Annika Zuleger	2017-08-03T12:23:00Z
48431d78-e6f0-47bf-b781-67f9a356fa4f	0b22a9ae-70c0-4f92-a4ff-bc4fb9c73b71	a0ddb950-e7f0-467c-916c-46b9da5fdadb	2017-08-03T12:26:54+00:00	blank	False			human	Annika Zuleger	2017-08-03T12:26:00Z
c5681c53-2f70-4141-9727-3cd5be6d6048	0b22a9ae-70c0-4f92-a4ff-bc4fb9c73b71	13113566-e061-4ed3-aee4-d4c9af096009	2017-08-03T12:30:07+00:00	blank	False			human	Annika Zuleger	2017-08-03T12:30:00Z
fb2fb1eb-1196-4238-8b60-604a896ac636	0b22a9ae-70c0-4f92-a4ff-bc4fb9c73b71	ad6b7023-8124-4824-b3dd-c8d9bb3dad00	2017-08-03T12:42:26+00:00	blank	False			human	Annika Zuleger	2017-08-03T12:42:00Z
0ff0b607-4dfc-4ce5-8a96-058ff2b0936c	0b22a9ae-70c0-4f92-a4ff-bc4fb9c73b71	dfe105ca-fdc9-47fc-8dc0-88a3a43c008f	2017-08-03T12:54:06+00:00	blank	False			human	Annika Zuleger	2017-08-03T12:54:00Z
8c49c20a-30c1-473e-8973-c2716cdf4838	0b22a9ae-70c0-4f92-a4ff-bc4fb9c73b71	284a8f32-c325-4da3-a0ea-d4262eb2e25b	2017-08-03T13:00:49+00:00	blank	False			human	Annika Zuleger	2017-08-03T13:00:00Z
e6248561-7065-4853-8e90-7ae625e37eaf	0b22a9ae-70c0-4f92-a4ff-bc4fb9c73b71	5b5908af-3246-4fb4-82f4-500290f5662e	2017-08-03T13:03:04+00:00	blank	False			human	Annika Zuleger	2017-08-03T13:03:00Z
5030b27c-7959-44e5-88ef-27d44a908890	0b22a9ae-70c0-4f92-a4ff-bc4fb9c73b71	0fffd54b-3f1b-4526-90d4-b1e8442848dd	2017-08-03T13:09:20+00:00	blank	False			human	Annika Zuleger	2017-08-03T13:09:00Z
d590d8b7-6152-49a5-9bd1-3f29f95c1601	0b22a9ae-70c0-4f92-a4ff-bc4fb9c73b71	95ee8df1-9f9f-4997-94cb-adbb674a7aa3	2017-08-03T13:16:15+00:00	blank	False			human	Annika Zuleger	2017-08-03T13:16:00Z
62dc160b-6163-4573-b9d4-13cf51dd1472	0b22a9ae-70c0-4f92-a4ff-bc4fb9c73b71	79afd1ed-145d-47c8-956e-ba1eb34f9f7c	2017-08-03T13:28:05+00:00	blank	False			human	Annika Zuleger	2017-08-03T13:28:00Z
eaee9c96-ca0c-4635-a065-454192c6b196	0b22a9ae-70c0-4f92-a4ff-bc4fb9c73b71	9a244d71-356a-4468-aebd-dead98948079	2017-08-03T13:37:32+00:00	blank	False			human	Annika Zuleger	2017-08-03T13:37:00Z
b02afc6c-24b4-4ea9-b32b-04f27c68eb8a	0b22a9ae-70c0-4f92-a4ff-bc4fb9c73b71	ef3b6a64-bbdb-436f-9ee1-a05190a42f39	2017-08-03T13:42:22+00:00	blank	False			human	Annika Zuleger	2017-08-03T13:42:00Z
7ce3b9b5-e3e8-46ce-bb67-75dbc2682f13	0b22a9ae-70c0-4f92-a4ff-bc4fb9c73b71	5ff8101a-5ea7-4548-aab8-5762b8976c97	2017-08-03T13:47:58+00:00	blank	False			human	Annika Zuleger	2017-08-03T13:47:00Z
20df049c-dcae-44b7-b49b-3f039226382b	0b22a9ae-70c0-4f92-a4ff-bc4fb9c73b71	1768684e-440c-4534-bd4f-661c0aa2ede2	2017-08-03T13:55:29+00:00	blank	False			human	Annika Zuleger	2017-08-03T13:55:00Z
92eb0b84-8a87-4811-a83b-a92122a0b1ec	0b22a9ae-70c0-4f92-a4ff-bc4fb9c73b71	9877fc00-a6e8-4fac-a77e-6c68aa8c943f	2017-08-03T14:03:16+00:00	blank	False			human	Annika Zuleger	2017-08-03T14:03:00Z
764fdaa9-6d9f-49ee-8248-46ff8e6b4619	0b22a9ae-70c0-4f92-a4ff-bc4fb9c73b71	6261e796-0d94-41e3-b835-36e5b1ea114d	2017-08-03T14:06:17+00:00	blank	False			human	Annika Zuleger	2017-08-03T14:06:00Z
cef5cf2f-4a7e-4ebd-a04e-f118aea187d0	0b22a9ae-70c0-4f92-a4ff-bc4fb9c73b71	56df8225-8bed-42dc-ab0d-1cfa012f9e18	2017-08-03T14:10:40+00:00	blank	False			human	Annika Zuleger	2017-08-03T14:10:00Z
2d3faa38-c644-45d0-9969-48791de7fbcd	0b22a9ae-70c0-4f92-a4ff-bc4fb9c73b71	8105627c-c86e-4fbe-9de5-8bf136e17aa6	2017-08-03T14:21:16+00:00	blank	False			human	Annika Zuleger	2017-08-03T14:21:00Z
d8d2184a-ec1a-429f-8afd-533c17ef1146	0b22a9ae-70c0-4f92-a4ff-bc4fb9c73b71	3efe02be-d461-4e3a-917f-d6505f328b31	2017-08-03T14:39:08+00:00	blank	False			human	Annika Zuleger	2017-08-03T14:39:00Z
68a758a0-978d-4d44-b0d0-ff9360cdaf53	0b22a9ae-70c0-4f92-a4ff-bc4fb9c73b71	4fa09d0e-a907-42a1-822b-306b97863d80	2017-08-03T14:52:42+00:00	blank	False			human	Annika Zuleger	2017-08-03T14:52:00Z
6875ff73-856f-4be8-99e7-2635381f78e6	0b22a9ae-70c0-4f92-a4ff-bc4fb9c73b71	b76d6f7d-e33e-4910-8ef1-a0085965080c	2017-08-03T15:28:14+00:00	blank	False			human	Annika Zuleger	2017-08-03T15:28:00Z
fad3e91c-9e20-42b3-94ac-011890e4bae0	0b22a9ae-70c0-4f92-a4ff-bc4fb9c73b71	69827529-a621-42f4-b6a3-960c789886f5	2017-08-03T15:35:19+00:00	blank	False			human	Annika Zuleger	2017-08-03T15:35:00Z
e2bad32a-dc83-431e-8fc7-c1be448dadf5	0b22a9ae-70c0-4f92-a4ff-bc4fb9c73b71	3ef9c010-944d-46bc-a7b1-e233cccdbdcd	2017-08-03T15:53:21+00:00	blank	False			human	Annika Zuleger	2017-08-03T15:53:00Z
7214cb61-c699-4033-8d29-999f9228bff2	0b22a9ae-70c0-4f92-a4ff-bc4fb9c73b71	da47d3d0-66b2-4fb0-8308-c76a3258d069	2017-08-03T16:02:21+00:00	blank	False			human	Annika Zuleger	2017-08-03T16:02:00Z
b2028b99-1599-4b2c-946f-63c1c118ba55	0b22a9ae-70c0-4f92-a4ff-bc4fb9c73b71	2d410d01-79aa-4e38-b87c-95e9d30477dd	2017-08-03T16:21:40+00:00	blank	False			human	Annika Zuleger	2017-08-03T16:21:00Z
06e84b3b-e4a5-4cb2-8584-642a8129efb3	0b22a9ae-70c0-4f92-a4ff-bc4fb9c73b71	bf606768-9b4a-4485-a554-5fc0008cde17	2017-08-03T16:30:38+00:00	blank	False			human	Annika Zuleger	2017-08-03T16:30:00Z
d0c4cac3-a75a-447e-aa97-8a58dfaf7179	0b22a9ae-70c0-4f92-a4ff-bc4fb9c73b71	42fb437b-8f35-4118-b8f8-6d7b44de0db9	2017-08-03T16:56:43+00:00	blank	False			human	Annika Zuleger	2017-08-03T16:56:00Z
cdb4bfa7-da8d-45bf-9a5c-f78f44109481	0b22a9ae-70c0-4f92-a4ff-bc4fb9c73b71	71521dd0-8d6c-449c-a62a-199a400932ec	2017-08-04T11:27:25+00:00	blank	False			human	Annika Zuleger	2017-08-04T11:27:00Z
e7ce6f2b-c0bc-4bc7-9f2c-9b0d37babb27	0b22a9ae-70c0-4f92-a4ff-bc4fb9c73b71	70584ea2-6ece-47b5-9cf3-0c2001297677	2017-08-04T11:40:42+00:00	blank	False			human	Annika Zuleger	2017-08-04T11:40:00Z
0a7b04dd-3932-484a-b9b5-ecdd45b5aeee	0b22a9ae-70c0-4f92-a4ff-bc4fb9c73b71	a78fb447-5a15-414a-8a2b-e982bdb54939	2017-08-04T11:45:36+00:00	blank	False			human	Annika Zuleger	2017-08-04T11:45:00Z
1eb3244c-ca32-4b1b-a590-06d4691da0a6	0b22a9ae-70c0-4f92-a4ff-bc4fb9c73b71	23ee9263-0dc5-41ef-a88b-a446993d79f7	2017-08-04T11:48:33+00:00	blank	False			human	Annika Zuleger	2017-08-04T11:48:00Z
e44899a8-e67b-437d-8b6a-31afac90679a	0b22a9ae-70c0-4f92-a4ff-bc4fb9c73b71	58d9dcd0-196d-404d-ae81-6220a2ae73d5	2017-08-04T11:57:49+00:00	blank	False			human	Annika Zuleger	2017-08-04T11:57:00Z
2c2a6ca2-16b2-4869-8130-8945fe6339a4	0b22a9ae-70c0-4f92-a4ff-bc4fb9c73b71	72201315-32e0-4904-a852-7bf50c8ef4cd	2017-08-04T12:00:35+00:00	blank	False			human	Annika Zuleger	2017-08-04T12:00:00Z
8db2ec07-72d0-490f-8a78-38f0397ba4b0	0b22a9ae-70c0-4f92-a4ff-bc4fb9c73b71	05eb3029-f9a5-4353-b17d-68964506d5ee	2017-08-04T12:14:58+00:00	blank	False			human	Annika Zuleger	2017-08-04T12:14:00Z
f32234d5-b63f-47f7-999d-6be82491e885	0b22a9ae-70c0-4f92-a4ff-bc4fb9c73b71	d4505846-1696-41a5-b4b7-41235b3f8ad2	2017-08-04T12:40:02+00:00	blank	False			human	Annika Zuleger	2017-08-04T12:40:00Z
3c3d6ba3-7bb9-4b22-b5d5-2f91e56144ac	0b22a9ae-70c0-4f92-a4ff-bc4fb9c73b71	46dbe676-2f23-4cc7-8972-b98d252bc937	2017-08-04T12:55:42+00:00	blank	False			human	Annika Zuleger	2017-08-04T12:55:00Z
df01f299-c010-418f-b042-9f13e196192f	0b22a9ae-70c0-4f92-a4ff-bc4fb9c73b71	5459f706-9101-4007-bf8f-b4a68e0ad62d	2017-08-04T12:57:58+00:00	blank	False			human	Annika Zuleger	2017-08-04T12:57:00Z
ce4fb17f-cd16-4fd9-9a80-2bfcd0d74334	0b22a9ae-70c0-4f92-a4ff-bc4fb9c73b71	65845503-c01e-4656-b747-b500115f6231	2017-08-04T13:01:40+00:00	blank	False			human	Annika Zuleger	2017-08-04T13:01:00Z
f95aa85a-aa4f-49e5-839f-d57e15747bd7	0b22a9ae-70c0-4f92-a4ff-bc4fb9c73b71	bbdf55a5-328e-405e-b622-217f71def8fe	2017-08-04T13:05:25+00:00	blank	False			human	Annika Zuleger	2017-08-04T13:05:00Z
2f96841a-0793-4c90-abd0-fe78f741804b	0b22a9ae-70c0-4f92-a4ff-bc4fb9c73b71	4da1f778-4d71-4ea9-ab7b-824d1d9e03ba	2017-08-04T13:09:05+00:00	blank	False			human	Annika Zuleger	2017-08-04T13:09:00Z
d96c2ad7-b4d1-4eeb-83b0-d4ff54797362	0b22a9ae-70c0-4f92-a4ff-bc4fb9c73b71	ac17f827-c07d-455f-aa25-e238516933d0	2017-08-04T13:18:19+00:00	blank	False			human	Annika Zuleger	2017-08-04T13:18:00Z
05d350ca-a254-4d17-96a3-d5f96780a657	0b22a9ae-70c0-4f92-a4ff-bc4fb9c73b71	1f680f1a-a378-4f22-807a-8d93093df9a1	2017-08-04T13:23:13+00:00	blank	False			human	Annika Zuleger	2017-08-04T13:23:00Z
fcb4d1b9-1bc6-42cd-b383-74b0d94232df	0b22a9ae-70c0-4f92-a4ff-bc4fb9c73b71	c6018913-9510-428b-960c-a688b93dceb3	2017-08-04T13:27:39+00:00	blank	False			human	Annika Zuleger	2017-08-04T13:27:00Z
f02b3668-f750-4708-9e00-e1cef209f546	0b22a9ae-70c0-4f92-a4ff-bc4fb9c73b71	3db2a4b0-9ca0-4a77-b731-98ee90e4f879	2017-08-04T13:30:17+00:00	blank	False			human	Annika Zuleger	2017-08-04T13:30:00Z
b874470e-315c-44c8-9005-91d020c17b06	0b22a9ae-70c0-4f92-a4ff-bc4fb9c73b71	03bab6a1-d7be-4f04-909b-22ddfdb47428	2017-08-04T13:33:38+00:00	blank	False			human	Annika Zuleger	2017-08-04T13:33:00Z
c093edb9-a94a-4407-8b4a-75e97507c794	0b22a9ae-70c0-4f92-a4ff-bc4fb9c73b71	a2e9a4c4-5042-4e02-a4b5-ada7c321171b	2017-08-04T13:41:38+00:00	blank	False			human	Annika Zuleger	2017-08-04T13:41:00Z
70910192-09aa-453a-896b-bc711544359a	0b22a9ae-70c0-4f92-a4ff-bc4fb9c73b71	29156b34-16ef-456a-a173-90d0511b7f17	2017-08-04T13:44:01+00:00	animal	False	MLQ5	Bos taurus	human	Annika Zuleger	2022-05-18T15:00:00Z
8e648f4c-40f5-4563-82f7-1c323acc3dd0	0b22a9ae-70c0-4f92-a4ff-bc4fb9c73b71	47f5fcea-3e85-4f78-b91d-2efde3d19c34	2017-08-04T13:48:38+00:00	blank	False			human	Annika Zuleger	2017-08-04T13:48:00Z
ea2f5369-b924-4032-a94e-f034b59da9d1	0b22a9ae-70c0-4f92-a4ff-bc4fb9c73b71	6c22cd50-a4fc-4921-b224-84e3b2e17c99	2017-08-04T14:08:19+00:00	blank	False			human	Annika Zuleger	2017-08-04T14:08:00Z
2370e71a-8f47-4da5-b149-9b93d44f82ef	0b22a9ae-70c0-4f92-a4ff-bc4fb9c73b71	9c937442-0a41-4d08-a2ef-205ae7c6221b	2017-08-04T14:23:36+00:00	blank	False			human	Annika Zuleger	2017-08-04T14:23:00Z
dc66150a-239f-4b70-89fd-64299f0a34cc	0b22a9ae-70c0-4f92-a4ff-bc4fb9c73b71	8a373d1a-bbf5-4c07-8cf3-2f28092a11d7	2017-08-04T14:29:26+00:00	blank	False			human	Annika Zuleger	2017-08-04T14:29:00Z
17dd691d-6042-4a4e-b2e1-d21ad11d6cd2	0b22a9ae-70c0-4f92-a4ff-bc4fb9c73b71	ddfe3158-b1b9-49bc-ab94-13e480f320b8	2017-08-04T14:36:28+00:00	blank	False			human	Annika Zuleger	2017-08-04T14:36:00Z
61db5100-2305-4a5d-be22-88063b70afee	0b22a9ae-70c0-4f92-a4ff-bc4fb9c73b71	db15fdd6-2e1b-4d8e-b418-20910be26807	2017-08-04T14:50:02+00:00	blank	False			human	Annika Zuleger	2017-08-04T14:50:00Z
8f2aa573-b550-421c-aa59-24d01e75f7f7	0b22a9ae-70c0-4f92-a4ff-bc4fb9c73b71	158914cd-8a19-4180-b599-8eb8516985ca	2017-08-04T14:56:47+00:00	blank	False			human	Annika Zuleger	2017-08-04T14:56:00Z
c475f3d2-0b01-4a33-9990-8021e725bef5	0b22a9ae-70c0-4f92-a4ff-bc4fb9c73b71	3b5c1569-5649-477d-b3fa-14147e664a1d	2017-08-04T15:24:38+00:00	blank	False			human	Annika Zuleger	2017-08-04T15:24:00Z
7e546136-67e1-4e3e-9bf4-3d7ea88f810c	0b22a9ae-70c0-4f92-a4ff-bc4fb9c73b71	c9668c31-58d6-437a-a0d4-b29caa4b38a1	2017-08-04T15:31:45+00:00	blank	False			human	Annika Zuleger	2017-08-04T15:31:00Z
7350cb97-6ea5-4f4f-bcf5-3b291d644cbd	0b22a9ae-70c0-4f92-a4ff-bc4fb9c73b71	3f24ff1e-1bc2-490c-a5ef-228087ae6520	2017-08-04T15:46:06+00:00	blank	False			human	Annika Zuleger	2017-08-04T15:46:00Z
84e129da-c231-4876-8633-ce27a4eb32ed	0b22a9ae-70c0-4f92-a4ff-bc4fb9c73b71	2d1693c6-b716-4346-ae2f-fab0c1639fa6	2017-08-04T15:56:18+00:00	blank	False			human	Annika Zuleger	2017-08-04T15:56:00Z
6f7261ed-10e4-417f-8eef-5438418aafa4	0b22a9ae-70c0-4f92-a4ff-bc4fb9c73b71	14f6ff29-cb85-462a-ad6e-0a4867cbf965	2017-08-04T16:03:14+00:00	blank	False			human	Annika Zuleger	2017-08-04T16:03:00Z
cf2ac460-248b-466c-95cc-3295c50e8381	0b22a9ae-70c0-4f92-a4ff-bc4fb9c73b71	025e6131-feb2-4781-9a83-75016cee68ce	2017-08-04T16:06:01+00:00	blank	False			human	Annika Zuleger	2017-08-04T16:06:00Z
88c68763-ec51-4174-aeac-0c3e6de77931	0b22a9ae-70c0-4f92-a4ff-bc4fb9c73b71	2e4825ae-fa58-4c53-8e35-47dad6d00936	2017-08-04T16:08:13+00:00	blank	False			human	Annika Zuleger	2017-08-04T16:08:00Z
a111e36d-4b78-4b4e-82bd-c0cb63261e5a	0b22a9ae-70c0-4f92-a4ff-bc4fb9c73b71	88396d47-f850-4072-9a92-d4628a1da22d	2017-08-04T16:23:50+00:00	blank	False			human	Annika Zuleger	2017-08-04T16:23:00Z
6a19e9b6-ba95-4ea7-aa60-e5e5365a46eb	0b22a9ae-70c0-4f92-a4ff-bc4fb9c73b71	c96d894e-0bba-4021-ab85-fffa98393141	2017-08-04T16:27:37+00:00	human	False	6MB3T	Homo sapiens	human	Annika Zuleger	2022-05-18T15:00:00Z
6e68e3cc-2bfc-4409-b929-01c142aeb9d8	0b22a9ae-70c0-4f92-a4ff-bc4fb9c73b71	dca50ac5-7ca3-4303-bbbc-13949ba3248d	2017-08-05T10:41:25+00:00	blank	False			human	Annika Zuleger	2017-08-05T10:41:00Z
ec9a4108-c2ff-46f9-a947-92b0c0636995	0d51efb8-a352-44ef-90bc-d59063e20a39	d56dbca4-1700-4bdc-8dc8-1c86b720907c	2015-05-06T12:55:22+00:00	human	False	6MB3T	Homo sapiens	human	Annika Zuleger	2022-05-18T15:00:00Z
429b762f-90a8-4c52-884e-ffa09a271aa9	0d51efb8-a352-44ef-90bc-d59063e20a39	b28c7d91-efae-45c9-a9b1-5b3565a9351b	2015-05-07T06:39:20+00:00	blank	False			human	Annika Zuleger	2022-06-24T08:18:17Z
ca6e7166-676f-43ed-9041-67a359040c32	0d51efb8-a352-44ef-90bc-d59063e20a39	1cd8bd0c-8aab-49e6-a7f3-626295b12135	2015-05-10T12:38:17+00:00	animal	False	6FYBT	Equus caballus	human	Annika Zuleger	2022-05-18T15:00:00Z
2244e85a-5e8f-469f-88ed-7aa2ec9b7811	0d51efb8-a352-44ef-90bc-d59063e20a39	54c10d99-18df-4162-9233-ad20633228a2	2015-05-10T13:35:54+00:00	animal	False	6FYBT	Equus caballus	human	Annika Zuleger	2022-05-18T15:00:00Z
72514ab5-fd21-4578-a558-2f38a3e0eefb	0d51efb8-a352-44ef-90bc-d59063e20a39	90694eef-59f8-4aac-9037-52e2141fc31a	2015-05-14T07:39:33+00:00	animal	False	QSF3	Capreolus capreolus	human	Annika Zuleger	2022-05-18T15:00:00Z
d40d4589-ae33-4254-94b6-52162abde0fa	0d51efb8-a352-44ef-90bc-d59063e20a39	24a65624-c647-4fe6-973c-25b5160e92f3	2015-05-14T22:02:17+00:00	animal	False	53HGR	Sus scrofa	human	Annika Zuleger	2022-05-18T15:00:00Z
406921da-d064-4a48-bec2-eefdddd69e4f	0d51efb8-a352-44ef-90bc-d59063e20a39	cd60af4f-6007-42d8-97c6-36f395fb91ba	2015-05-28T16:58:06+00:00	animal	False	6FYBT	Equus caballus	human	Annika Zuleger	2022-05-18T15:00:00Z
8598f347-ff8d-4f53-b0c4-e5b5de18c10e	0d51efb8-a352-44ef-90bc-d59063e20a39	78d0ddbe-1887-41e1-8fdf-57d20c70ad15	2015-05-29T09:39:37+00:00	blank	False			human	Annika Zuleger	2022-06-24T08:18:30Z
5cb41ce0-34ac-4907-ad0e-4779f63da28e	0d51efb8-a352-44ef-90bc-d59063e20a39	94bb2280-201a-478f-8efb-c72fa5e2aae5	2015-05-29T10:17:59+00:00	blank	False			human	Annika Zuleger	2022-06-24T08:18:32Z
7a170488-a87a-459a-b6b4-530c36f98ef4	0d51efb8-a352-44ef-90bc-d59063e20a39	78495a39-a442-4f76-960f-4a2043bbd3e5	2015-05-30T10:34:59+00:00	blank	False			human	Annika Zuleger	2022-06-24T08:18:34Z
1ebd1d0d-c88c-4f03-a948-784263312a4e	0d51efb8-a352-44ef-90bc-d59063e20a39	8a5aadf9-96eb-4e78-b8e0-42696102ece4	2015-05-30T12:41:36+00:00	animal	False	53HGR	Sus scrofa	human	Annika Zuleger	2022-05-18T15:00:00Z
6034acce-ef87-4bed-9667-6e16bf696ecd	0d51efb8-a352-44ef-90bc-d59063e20a39	8fc3be5c-d94a-405d-abb7-f3b697efca99	2015-05-31T10:22:02+00:00	blank	False			human	Annika Zuleger	2022-06-24T08:18:43Z
266bce2a-94cc-4bc0-a3ec-e0c66af11d9b	0d51efb8-a352-44ef-90bc-d59063e20a39	55fa23a6-309b-423e-8d48-156ba94114a5	2015-05-31T11:44:21+00:00	blank	False			human	Annika Zuleger	2022-06-24T08:18:46Z
854620c0-00c3-4664-af0a-39885886c8b6	0d51efb8-a352-44ef-90bc-d59063e20a39	de932e46-66db-405d-b82e-3a7be15a6948	2015-05-31T11:47:43+00:00	blank	False			human	Annika Zuleger	2022-06-24T08:18:49Z
1c67c27e-bb25-400d-aaf9-c12acefc234e	0d51efb8-a352-44ef-90bc-d59063e20a39	944ec5e3-798f-4298-8129-cc5143cc6ca5	2015-05-31T11:55:07+00:00	blank	False			human	Annika Zuleger	2022-06-24T08:18:52Z
b51bccdd-ded7-48df-b513-c3f205832a1e	0d51efb8-a352-44ef-90bc-d59063e20a39	b3734853-8979-4c56-b961-26448f5c4228	2015-05-31T12:04:24+00:00	blank	False			human	Annika Zuleger	2022-06-24T08:18:55Z
2a5418bc-4bfa-486c-96d7-9f6590568784	0d51efb8-a352-44ef-90bc-d59063e20a39	5b6142f8-c85c-41e7-8712-028db6838eaf	2015-05-31T12:11:20+00:00	blank	False			human	Annika Zuleger	2022-06-24T08:18:58Z
c9afb8d5-5788-4a53-980c-6273d804c932	0d51efb8-a352-44ef-90bc-d59063e20a39	8b09fa41-8c49-4c04-8fcf-bb1a0a3b2a51	2015-05-31T12:17:37+00:00	blank	False			human	Annika Zuleger	2022-06-24T08:19:01Z
2fce6007-7c79-4782-bfaf-3e1d7e4c6ce2	0d51efb8-a352-44ef-90bc-d59063e20a39	99306418-7b85-4e50-bfee-da314383110e	2015-05-31T13:56:01+00:00	blank	False			human	Annika Zuleger	2022-06-24T08:19:04Z
11c25185-9cce-497d-b257-6498e165e169	0d51efb8-a352-44ef-90bc-d59063e20a39	7ace62e6-e6dd-4015-8466-e279b616093d	2015-05-31T14:00:37+00:00	blank	False			human	Annika Zuleger	2022-06-24T08:19:08Z
8b0a8c7d-66fe-4bfa-8301-b0df9187d7e1	0d51efb8-a352-44ef-90bc-d59063e20a39	554f746b-7b86-48cb-b3d3-d870fc285dbc	2015-05-31T14:03:57+00:00	blank	False			human	Annika Zuleger	2022-06-24T08:19:10Z
a439b8b0-f8c7-4f19-ace6-78f652d48311	0d51efb8-a352-44ef-90bc-d59063e20a39	8eae4f30-46a7-42dc-8f91-3d0b021880a1	2015-05-31T15:24:59+00:00	blank	False			human	Annika Zuleger	2022-06-24T08:19:14Z
07152ed3-fd3c-4a19-8bad-853c073a2ed2	0d51efb8-a352-44ef-90bc-d59063e20a39	be0cc097-e6e5-4453-9cc6-2642d5631f6a	2015-06-01T09:53:38+00:00	blank	False			human	Annika Zuleger	2022-06-24T08:19:16Z
fdbe7f50-e924-4f77-ad1a-3e5fc35a574e	0d51efb8-a352-44ef-90bc-d59063e20a39	0ca171c4-f250-424c-8249-77de0d2e6b91	2015-06-01T09:57:12+00:00	blank	False			human	Annika Zuleger	2022-06-24T08:19:20Z
73850f01-8c1f-46e5-bba9-aebffcf047cc	0d51efb8-a352-44ef-90bc-d59063e20a39	3b528ecb-1bf0-4ff8-b387-a2e76e4512f9	2015-06-01T10:05:48+00:00	blank	False			human	Annika Zuleger	2022-06-24T08:19:24Z
ab2e788d-2679-45f7-a22f-fd5b712fcd81	0d51efb8-a352-44ef-90bc-d59063e20a39	0641a1c9-4930-479f-b83b-ee5d1b574acc	2015-06-01T10:18:39+00:00	blank	False			human	Annika Zuleger	2022-06-24T08:19:27Z
f6cbcfe3-b673-430b-857b-639d30540506	0d51efb8-a352-44ef-90bc-d59063e20a39	4f5bea49-2915-4e43-834c-1181e04080d0	2015-06-01T10:23:11+00:00	blank	False			human	Annika Zuleger	2015-06-01T10:23:00Z
9ed9121e-b7d1-4cb4-afb0-276c80590b84	0d51efb8-a352-44ef-90bc-d59063e20a39	1451f30b-ad5c-4855-a363-fb85f0ccfd73	2015-06-01T10:32:05+00:00	blank	False			human	Annika Zuleger	2022-06-24T08:19:36Z
70ea70d0-3ab0-4af6-949c-cb69c3e3d0ae	0d51efb8-a352-44ef-90bc-d59063e20a39	4dfad8f3-779a-48e9-af23-759b59581aaa	2015-06-01T10:38:15+00:00	blank	False			human	Annika Zuleger	2022-06-24T08:19:52Z
cb51b492-9f7d-43b2-900d-430c7445d310	0d51efb8-a352-44ef-90bc-d59063e20a39	945150b6-85bc-4291-9872-760314ddc418	2015-06-01T10:44:05+00:00	blank	False			human	Annika Zuleger	2022-06-24T08:19:56Z
0e30e225-11d4-4942-8147-368e3159bb84	0d51efb8-a352-44ef-90bc-d59063e20a39	f8916aff-c3c2-45cb-abc0-2f8eedc77a80	2015-06-01T10:53:16+00:00	blank	False			human	Annika Zuleger	2022-06-24T08:19:59Z
f4ad3147-20ce-4839-808d-3fafe1bdc664	0d51efb8-a352-44ef-90bc-d59063e20a39	36d02d79-6ae5-44fc-8f6e-82fe495cce0d	2015-06-01T10:59:59+00:00	blank	False			human	Annika Zuleger	2022-06-24T08:20:02Z
a8042ed8-357f-42fd-a7a0-639558d63797	0d51efb8-a352-44ef-90bc-d59063e20a39	bd41c51d-ee43-4158-8f71-2126d9764d60	2015-06-01T11:03:23+00:00	blank	False			human	Annika Zuleger	2022-06-24T08:20:04Z
1e147b16-02d9-4ed0-b72e-833c40f61d7f	0d51efb8-a352-44ef-90bc-d59063e20a39	6492dae2-aebf-4fd1-ba30-40bf4614c76c	2015-06-01T11:11:04+00:00	blank	False			human	Annika Zuleger	2022-06-24T08:20:06Z
2209aa39-7e34-4f9b-93aa-b79c7755c553	0d51efb8-a352-44ef-90bc-d59063e20a39	7da36d82-c9fc-4be4-9793-b46dc00bd93b	2015-06-01T11:15:31+00:00	blank	False			human	Annika Zuleger	2022-06-24T08:20:10Z
4498ed2e-b350-4f88-8d26-e85cdfcfce45	0d51efb8-a352-44ef-90bc-d59063e20a39	7780e3b1-4399-47d5-806a-4ca668b8263c	2015-06-01T11:42:37+00:00	blank	False			human	Annika Zuleger	2022-06-24T08:20:16Z
6abc1c29-85d3-438c-b1b8-176fb87847be	0d51efb8-a352-44ef-90bc-d59063e20a39	f2a53190-6974-4564-8256-9b55e856ed43	2015-06-01T11:48:59+00:00	blank	False			human	Annika Zuleger	2022-06-24T08:20:20Z
2334fbfe-8648-41ec-b4dc-c34fe92a5932	0d51efb8-a352-44ef-90bc-d59063e20a39	159a6dc0-7aae-4806-a2a6-c34fb5751519	2015-06-01T11:55:34+00:00	blank	False			human	Annika Zuleger	2022-06-24T08:20:23Z
108c8dd5-4606-4c28-b335-92c25d2ba675	0d51efb8-a352-44ef-90bc-d59063e20a39	f8eb3f5d-d1e0-4827-9edf-01b7ae0976ef	2015-06-01T11:58:36+00:00	blank	False			human	Annika Zuleger	2022-06-24T08:20:25Z
3c18a02a-a405-4555-89ee-88b8d0340234	0d51efb8-a352-44ef-90bc-d59063e20a39	5ab23ce6-d90a-4ecb-8c21-b08b6bd5d738	2015-06-01T12:02:11+00:00	blank	False			human	Annika Zuleger	2022-06-24T08:20:27Z
06de1a08-3bb8-444d-9a28-c84c95f29a5b	0d51efb8-a352-44ef-90bc-d59063e20a39	65cf5f6b-37f0-4cb2-a88b-47507c2e34df	2015-06-01T12:05:27+00:00	blank	False			human	Annika Zuleger	2022-06-24T08:20:52Z
2c77c315-3ac1-4585-bfe8-310b2a616260	0d51efb8-a352-44ef-90bc-d59063e20a39	e593abb7-a5fa-4ee3-9e7c-85ad99dfa1b4	2015-06-01T12:18:39+00:00	blank	False			human	Annika Zuleger	2022-06-24T08:21:07Z
c04ab6b2-7461-4bff-b019-36d0441d8a07	0d51efb8-a352-44ef-90bc-d59063e20a39	0a296bee-44c3-49b9-bbdf-eac6cbd54ad5	2015-06-02T09:13:42+00:00	blank	False			human	Annika Zuleger	2022-06-24T08:21:12Z
68e39055-48d0-4333-a5d0-f9058675faad	0d51efb8-a352-44ef-90bc-d59063e20a39	481d26b9-3e7d-4224-afd9-2553b4244333	2015-06-02T09:21:39+00:00	blank	False			human	Annika Zuleger	2022-06-24T08:21:14Z
67a7b13b-c2bb-4f6c-a271-5afa4cab04fe	0d51efb8-a352-44ef-90bc-d59063e20a39	6621b343-00c7-40aa-82f5-4e334356d930	2015-06-02T09:27:23+00:00	blank	False			human	Annika Zuleger	2022-06-24T08:21:17Z
99378e59-7319-47d0-9f71-fea6dd5b1ed5	0d51efb8-a352-44ef-90bc-d59063e20a39	91289c22-c595-4822-9d48-3dfadf5b586d	2015-06-02T09:36:14+00:00	blank	False			human	Annika Zuleger	2022-06-24T08:21:22Z
29e01255-236e-46fd-b060-89ce6d66604b	0d51efb8-a352-44ef-90bc-d59063e20a39	2f266696-74d1-4bde-8c2e-1e40949f1361	2015-06-02T09:45:51+00:00	blank	False			human	Annika Zuleger	2022-06-24T08:21:24Z
8bf07130-862a-4057-8fba-009e9cbe7f67	0d51efb8-a352-44ef-90bc-d59063e20a39	b2c4bb6c-6f8b-4407-a38d-371200b869d4	2015-06-02T09:51:28+00:00	blank	False			human	Annika Zuleger	2022-06-24T08:21:30Z
1cb8c623-62c3-447c-a511-3741f814ddfc	0d51efb8-a352-44ef-90bc-d59063e20a39	9522e02d-eccc-4433-8b44-9955fb196fae	2015-06-02T09:56:38+00:00	blank	False			human	Annika Zuleger	2022-06-24T08:21:33Z
739e410f-07e3-49aa-add3-2b240b88950e	0d51efb8-a352-44ef-90bc-d59063e20a39	d9c1e3f9-fc90-4e06-b4de-b26c73554112	2015-06-02T09:59:44+00:00	blank	False			human	Annika Zuleger	2022-06-24T08:21:35Z
55da2101-1f00-4f3a-bd27-83092a4da3d2	0d51efb8-a352-44ef-90bc-d59063e20a39	1d14162d-dfc3-4955-9286-78dcc7fd0075	2015-06-02T10:03:25+00:00	blank	False			human	Annika Zuleger	2022-06-24T08:21:41Z
de757c4e-221e-463c-90be-05100e6b14b3	0d51efb8-a352-44ef-90bc-d59063e20a39	d283c73f-5da5-4265-9326-62d96fb7c7f5	2015-06-02T10:08:44+00:00	blank	False			human	Annika Zuleger	2022-06-24T08:21:46Z
16bae629-c0cd-4840-a865-f7502aecc0fb	0d51efb8-a352-44ef-90bc-d59063e20a39	c7271eb3-d93a-44b5-b09c-b57b7d975dc1	2015-06-02T10:13:47+00:00	blank	False			human	Annika Zuleger	2022-06-24T08:21:48Z
cdd65bee-6f63-4e54-9901-cf047b0a703f	0d51efb8-a352-44ef-90bc-d59063e20a39	87757937-1de6-4527-928a-9bad4aeeb7ba	2015-06-02T10:17:07+00:00	blank	False			human	Annika Zuleger	2022-06-24T08:21:52Z
575fc541-2773-4349-9caa-f7f1503d8d76	0d51efb8-a352-44ef-90bc-d59063e20a39	6ed0cb16-bc9b-4b8c-a263-cf736a65d9e2	2015-06-02T10:21:40+00:00	blank	False			human	Annika Zuleger	2022-06-24T08:21:55Z
414a2a30-0571-4b7f-ae9a-5a18ae0ab6be	0d51efb8-a352-44ef-90bc-d59063e20a39	e7e4aed3-6f40-4ec9-81f3-460522728fd1	2015-06-02T10:25:50+00:00	blank	False			human	Annika Zuleger	2022-06-24T08:21:59Z
f6cb008a-df21-461a-9945-5cd32d97f6fd	0d51efb8-a352-44ef-90bc-d59063e20a39	03e52751-2180-4258-9646-8866b8232f0a	2015-06-02T10:35:24+00:00	blank	False			human	Annika Zuleger	2022-06-24T08:22:01Z
6f690cfe-b20f-4d66-a9ea-f3eadf847715	0d51efb8-a352-44ef-90bc-d59063e20a39	0cca638c-a773-433c-9b16-21960cf6315b	2015-06-02T10:42:20+00:00	blank	False			human	Annika Zuleger	2022-06-24T08:22:03Z
3d9f735f-2cde-4e3c-b467-3df6fa7e5cc5	0d51efb8-a352-44ef-90bc-d59063e20a39	b34778cc-b0da-46ca-be87-469b81cac169	2015-06-02T10:44:51+00:00	blank	False			human	Annika Zuleger	2022-06-24T08:22:05Z
84c5ae27-f196-4c9a-9d88-880d0f39ba7d	0d51efb8-a352-44ef-90bc-d59063e20a39	98536618-62b9-4ea4-9e5f-843e65777540	2015-06-02T10:49:12+00:00	blank	False			human	Annika Zuleger	2022-06-24T08:22:09Z
efb71e6d-5d78-4292-ad34-ee35a85660a4	0d51efb8-a352-44ef-90bc-d59063e20a39	843410ec-49ff-414c-a720-08d6ac49c9e4	2015-06-02T10:53:37+00:00	blank	False			human	Annika Zuleger	2022-06-24T08:22:11Z
4bea74da-fa17-4374-8b94-f4fd1c7279e0	0d51efb8-a352-44ef-90bc-d59063e20a39	db6efb8c-72c1-40e8-802d-d74084491c66	2015-06-02T10:57:03+00:00	blank	False			human	Annika Zuleger	2022-06-24T08:22:14Z
0b6aa58a-afb1-4446-bbd6-88b130a6f1db	0d51efb8-a352-44ef-90bc-d59063e20a39	066e392a-81b2-4232-87c9-6a89ee525b26	2015-06-02T11:04:55+00:00	blank	False			human	Annika Zuleger	2022-06-24T08:22:16Z
f149fa89-8837-4223-b3d7-6059df9c2981	0d51efb8-a352-44ef-90bc-d59063e20a39	766632ef-b8e5-480d-a4e3-52f7ebfea253	2015-06-02T11:09:06+00:00	blank	False			human	Annika Zuleger	2022-06-24T08:40:34Z
318d92c0-e837-449d-a604-bd48487d0235	0d51efb8-a352-44ef-90bc-d59063e20a39	74be8114-617c-45a7-921a-92432a55b77b	2015-06-02T11:19:44+00:00	blank	False			human	Annika Zuleger	2022-06-24T08:40:39Z
807de18e-a854-40e3-b9e6-d4ba7846683e	0d51efb8-a352-44ef-90bc-d59063e20a39	357df332-cb56-462d-8615-e9163ff77e57	2015-06-02T11:38:20+00:00	blank	False			human	Annika Zuleger	2022-06-24T08:40:43Z
149033ef-99f8-4f34-9676-1e3333a1099b	0d51efb8-a352-44ef-90bc-d59063e20a39	c3d621c9-9f5d-4df8-8484-2894fc3c4482	2015-06-02T11:46:14+00:00	blank	False			human	Annika Zuleger	2022-06-24T08:40:55Z
7813e8ee-3950-4616-be55-cc14c416ebe8	0d51efb8-a352-44ef-90bc-d59063e20a39	755abf0a-ddec-497d-936e-0f6345ef6e6f	2015-06-02T11:56:12+00:00	blank	False			human	Annika Zuleger	2022-06-24T08:40:57Z
4ef4efd0-af9b-4f8f-b28e-59f9032c55a9	0d51efb8-a352-44ef-90bc-d59063e20a39	8f8ef0fa-f41a-448f-93c8-6c8a7dc0c657	2015-06-02T12:03:11+00:00	blank	False			human	Annika Zuleger	2022-06-24T08:41:01Z
aedd7982-309a-4355-97a5-a25f34d97baa	0d51efb8-a352-44ef-90bc-d59063e20a39	82aff5b2-aeea-4b32-9085-061265dba075	2015-06-02T12:07:14+00:00	blank	False			human	Annika Zuleger	2022-06-24T08:41:05Z
026d3b48-ec10-40c0-8ba0-092e11eeff12	0d51efb8-a352-44ef-90bc-d59063e20a39	40a08cd2-ac49-4804-ac25-4aa85f753b90	2015-06-02T13:26:21+00:00	blank	False			human	Annika Zuleger	2022-06-24T08:41:08Z
00a84370-bea6-464a-ab9d-7fc192fe97c0	0d51efb8-a352-44ef-90bc-d59063e20a39	be01f58b-3178-4b1b-a4e2-e85a00b11cbe	2015-06-02T13:47:38+00:00	blank	False			human	Annika Zuleger	2022-06-24T08:41:11Z
fbc01d2c-8e3d-4a55-86b2-d3c6ae15f9a6	0d51efb8-a352-44ef-90bc-d59063e20a39	99fec3dc-1801-4e6d-ad07-151612ff682e	2015-06-02T13:51:40+00:00	blank	False			human	Annika Zuleger	2022-06-24T08:41:13Z
d4401d1a-e049-4cee-b51a-2e895967212f	0d51efb8-a352-44ef-90bc-d59063e20a39	d2551043-881d-4518-8817-61b401bd5fb0	2015-06-02T14:00:41+00:00	blank	False			human	Annika Zuleger	2022-06-24T08:41:15Z
ea962b19-92a5-4d0f-8c4d-32046be3bc0a	0d51efb8-a352-44ef-90bc-d59063e20a39	64870035-1a57-4a9d-a832-870dfba43f5e	2015-06-02T14:03:57+00:00	blank	False			human	Annika Zuleger	2022-06-24T08:41:18Z
e725b2e8-8461-4190-8d4d-6dcbffabacf8	0d51efb8-a352-44ef-90bc-d59063e20a39	aaae4e10-caf0-4d6c-9b9b-4a2802bbf1ae	2015-06-02T15:28:22+00:00	blank	False			human	Annika Zuleger	2022-06-24T08:41:20Z
b5d81424-7970-4834-8a03-77f09a6d59c7	0d51efb8-a352-44ef-90bc-d59063e20a39	269a2919-2b0c-4fe0-be24-20b981498f22	2015-06-02T15:34:18+00:00	blank	False			human	Annika Zuleger	2022-06-24T08:41:22Z
988c2a00-ca67-4506-b726-eb417e1f733a	0d51efb8-a352-44ef-90bc-d59063e20a39	15c05c50-f609-49d7-b5e0-7e1a86a07add	2015-06-02T16:16:12+00:00	blank	False			human	Annika Zuleger	2022-06-24T08:41:25Z
c1c07895-a7e0-4cfa-9012-a61a49c30034	0d51efb8-a352-44ef-90bc-d59063e20a39	7c36ea69-893e-454f-99b0-6d7a82a4ca68	2015-06-03T09:45:42+00:00	blank	False			human	Annika Zuleger	2022-06-24T08:41:27Z
c70ba3e7-949c-4ee3-8dcc-97409cd880f4	0d51efb8-a352-44ef-90bc-d59063e20a39	a8497035-9990-498a-8b41-e45175d44c83	2015-06-03T10:21:11+00:00	blank	False			human	Annika Zuleger	2022-06-24T08:41:28Z
f9961887-f0bc-4d90-8b89-26fe4d89692e	0d51efb8-a352-44ef-90bc-d59063e20a39	1a21f691-72e3-41f1-beb8-41c5fb4af20c	2015-06-03T10:23:22+00:00	blank	False			human	Annika Zuleger	2022-06-24T08:41:32Z
a3d3b4e9-f62a-4fc1-8ac8-7292db4c304a	0d51efb8-a352-44ef-90bc-d59063e20a39	63d5c370-efcd-4967-9d16-9c251784e857	2015-06-03T10:26:37+00:00	blank	False			human	Annika Zuleger	2022-06-24T08:41:34Z
b6d28009-c82b-4ce9-a824-2fa8bc733b68	0d51efb8-a352-44ef-90bc-d59063e20a39	5eb6df90-d89a-4c1a-934c-1e52f5b3fa09	2015-06-03T10:29:57+00:00	blank	False			human	Annika Zuleger	2022-06-24T08:41:36Z
d7920233-f7e5-4613-8896-5822f3e9d986	0d51efb8-a352-44ef-90bc-d59063e20a39	16156c2d-a17c-4f10-b5b1-36f222d6639b	2015-06-03T10:44:01+00:00	blank	False			human	Annika Zuleger	2022-06-24T08:41:38Z
d1748349-3c84-40ca-a80a-154a78359cf5	0d51efb8-a352-44ef-90bc-d59063e20a39	fe53306a-5908-4489-8231-6335868671ca	2015-06-03T10:47:35+00:00	blank	False			human	Annika Zuleger	2022-06-24T08:41:41Z
e929005f-7468-4cc9-8cef-06f9c35c1a93	0d51efb8-a352-44ef-90bc-d59063e20a39	4d3e143a-8f13-4ffd-bf6d-39ed87cac3c4	2015-06-03T10:52:37+00:00	blank	False			human	Annika Zuleger	2022-06-24T08:41:43Z
403c5108-bcdd-433f-9803-5fc8456f2e36	0d51efb8-a352-44ef-90bc-d59063e20a39	7f18c259-52e6-4d39-aff5-21b42f88b5da	2015-06-03T11:10:43+00:00	blank	False			human	Annika Zuleger	2022-06-24T08:41:45Z
789155a8-9373-4700-8363-9537845f881b	0d51efb8-a352-44ef-90bc-d59063e20a39	5aeeb52f-d30c-48e2-bd5d-63f1c3b6ce59	2015-06-03T11:16:12+00:00	blank	False			human	Annika Zuleger	2022-06-24T08:41:46Z
3601322c-89b2-44cc-87d6-0033791af8cf	0d51efb8-a352-44ef-90bc-d59063e20a39	5f4570a3-7fd8-4b8a-bd41-144a248e1313	2015-06-03T11:19:06+00:00	blank	False			human	Annika Zuleger	2022-06-24T08:41:48Z
1a43979e-5157-4e01-a8b0-2321b2e29797	0d51efb8-a352-44ef-90bc-d59063e20a39	bb241cd0-0fc1-477c-8650-429129374a5a	2015-06-03T11:22:57+00:00	blank	False			human	Annika Zuleger	2022-06-24T08:41:50Z
7746d279-a092-4a57-9b6c-9a7e9025dd9b	0d51efb8-a352-44ef-90bc-d59063e20a39	64f1b90a-2ff8-4c37-89a4-fc24a5f2854b	2015-06-03T11:27:43+00:00	blank	False			human	Annika Zuleger	2022-06-24T08:41:52Z
7909dbb5-cbec-4b6d-96f6-b3edfe5adc9d	0d51efb8-a352-44ef-90bc-d59063e20a39	bee1b377-2d4e-4988-8405-b9cc19cf5401	2015-06-03T11:35:35+00:00	blank	False			human	Annika Zuleger	2022-06-24T08:41:55Z
ecc3a24c-bf2c-4250-abe8-95a9f339fc02	0d51efb8-a352-44ef-90bc-d59063e20a39	5f5a00a7-839a-4d78-8dc7-581cb5df973e	2015-06-03T11:43:58+00:00	blank	False			human	Annika Zuleger	2022-06-24T08:41:57Z
d213663d-e085-4ab9-a6bb-152ce8e28360	0d51efb8-a352-44ef-90bc-d59063e20a39	20a516f6-c42b-4182-8c04-e85b88dcde04	2015-06-03T11:46:19+00:00	blank	False			human	Annika Zuleger	2022-06-24T08:41:59Z
7338bbac-cfdd-4bc5-a482-522f479bca5d	0d51efb8-a352-44ef-90bc-d59063e20a39	427d4336-748f-4ac1-93bb-9efa12d13f22	2015-06-03T11:50:44+00:00	blank	False			human	Annika Zuleger	2022-06-24T08:42:02Z
96307457-b739-41cf-9769-d509cd488802	0d51efb8-a352-44ef-90bc-d59063e20a39	67bd96bd-2b80-4549-9051-0c0548bb0d9f	2015-06-03T11:55:48+00:00	blank	False			human	Annika Zuleger	2022-06-24T08:42:04Z
9e777f5a-9e0d-4b30-b658-f92320b8ec45	0d51efb8-a352-44ef-90bc-d59063e20a39	651c4041-efb3-4ac6-b6d5-c92e05952ef1	2015-06-03T14:06:34+00:00	blank	False			human	Annika Zuleger	2022-06-24T08:42:06Z
2bf6c767-53da-459c-aa74-d2b593290358	0d51efb8-a352-44ef-90bc-d59063e20a39	75ac9d5c-246a-4cfa-8852-1414372a1e54	2015-06-03T14:14:29+00:00	blank	False			human	Annika Zuleger	2022-06-24T08:42:07Z
70a8381a-dc5b-4658-b309-43e3c4689b30	0d51efb8-a352-44ef-90bc-d59063e20a39	42ce8eb1-451e-4bfb-9f55-d220c14ccbe1	2015-06-04T10:19:49+00:00	blank	False			human	Annika Zuleger	2022-06-24T08:42:10Z
42554212-bd81-4f22-8414-fa654057ed4c	0d51efb8-a352-44ef-90bc-d59063e20a39	055bf131-fbd4-4917-8cb9-73d4af007a10	2015-06-04T10:25:22+00:00	blank	False			human	Annika Zuleger	2022-06-24T08:42:12Z
634b83c6-3dca-4477-af03-de835ec865ca	0d51efb8-a352-44ef-90bc-d59063e20a39	3438006a-6e37-4cb6-9749-f081be7d5f90	2015-06-04T11:20:54+00:00	blank	False			human	Annika Zuleger	2015-06-04T11:20:00Z
4e49318e-b061-41fe-a2a7-51dc4ee084af	0d51efb8-a352-44ef-90bc-d59063e20a39	f931504b-fd5e-4439-a189-a08f01705a8e	2015-06-04T13:47:44+00:00	blank	False			human	Annika Zuleger	2015-06-04T13:47:00Z
8a154ad4-9af2-42e1-8135-9d039a8ca139	0d51efb8-a352-44ef-90bc-d59063e20a39	88415e85-ee08-4f28-8f56-76b0d0290b06	2015-06-04T15:30:38+00:00	blank	False			human	Annika Zuleger	2015-06-04T15:30:00Z
94d06246-2222-474b-858d-ca32a55222d9	0d51efb8-a352-44ef-90bc-d59063e20a39	918a5253-e4f4-440d-81f7-7f14ce558d2a	2015-06-04T15:43:50+00:00	blank	False			human	Annika Zuleger	2015-06-04T15:43:00Z
277c383c-4eec-4a9a-a8b0-27ad9a1d7480	0d51efb8-a352-44ef-90bc-d59063e20a39	fc5a9f26-9ad8-4d1c-9ac7-95574aa140ec	2015-06-04T16:09:02+00:00	blank	False			human	Annika Zuleger	2015-06-04T16:09:00Z
cf02615d-43c3-417b-86ad-982b3e7cd99e	0d51efb8-a352-44ef-90bc-d59063e20a39	7fd0e28d-5992-4693-a0d7-886bfaedda1a	2015-06-04T17:13:58+00:00	blank	False			human	Annika Zuleger	2015-06-04T17:13:00Z
3a19e364-d8d7-425a-b79a-853c3aa56202	0d51efb8-a352-44ef-90bc-d59063e20a39	0db3ae5e-b012-418b-aff7-7bb1d143eaab	2015-06-05T07:44:39+00:00	animal	False	6FYBT	Equus caballus	human	Annika Zuleger	2022-05-18T15:00:00Z
453e08db-e06f-437f-80e0-bf82c13e4745	0d51efb8-a352-44ef-90bc-d59063e20a39	fefa1fe1-e4d2-4217-ae61-e3ba9bc0a379	2015-06-05T10:11:43+00:00	blank	False			human	Annika Zuleger	2015-06-05T10:11:00Z
d7fa1cf1-8958-4a36-a453-ef72fb699d91	0d51efb8-a352-44ef-90bc-d59063e20a39	cc15b506-c061-4417-ab2d-8507287ce4c1	2015-06-05T10:30:03+00:00	blank	False			human	Annika Zuleger	2015-06-05T10:30:00Z
9eae590a-6973-4d35-acec-30a0873a7999	0d51efb8-a352-44ef-90bc-d59063e20a39	1f6d274a-6765-4844-b8e0-fc7f3edf27d4	2015-06-05T10:56:46+00:00	blank	False			human	Annika Zuleger	2015-06-05T10:56:00Z
15844a34-f646-4d62-8b83-0b14affe14e2	0d51efb8-a352-44ef-90bc-d59063e20a39	2fcb8ebd-34d2-441e-811d-7595cb40fdec	2015-06-05T11:01:28+00:00	blank	False			human	Annika Zuleger	2015-06-05T11:01:00Z
75f34d87-7b91-4c27-aaea-20f7bd744bfd	0d51efb8-a352-44ef-90bc-d59063e20a39	0a0f8bc5-df0a-4643-b6bd-73870868964e	2015-06-05T11:21:33+00:00	blank	False			human	Annika Zuleger	2015-06-05T11:21:00Z
217ab96f-228e-445d-8729-8532dfcdb5ca	0d51efb8-a352-44ef-90bc-d59063e20a39	75e324a5-90a9-4310-b19c-3172a4acb950	2015-06-05T11:46:25+00:00	blank	False			human	Annika Zuleger	2015-06-05T11:46:00Z
31bbd9e4-4367-44f6-881b-f0f626609428	0d51efb8-a352-44ef-90bc-d59063e20a39	af86e0c1-6935-4bec-a8fc-6a1dd9b4575c	2015-06-05T12:17:57+00:00	blank	False			human	Annika Zuleger	2015-06-05T12:17:00Z
baac420d-9469-498f-ae2e-f0727f0a83a0	0d51efb8-a352-44ef-90bc-d59063e20a39	1cbbb0d0-5ab9-40d8-97f4-5bfe9b124e6b	2015-06-05T13:06:27+00:00	blank	False			human	Annika Zuleger	2015-06-05T13:06:00Z
5a59cf76-0831-409e-99ee-230bddcb7161	0d51efb8-a352-44ef-90bc-d59063e20a39	98172b96-852e-43d0-b786-4af8206b364b	2015-06-05T13:12:21+00:00	blank	False			human	Annika Zuleger	2015-06-05T13:12:00Z
4751c9cd-1529-43d4-a5ac-5b767559b0b6	0d51efb8-a352-44ef-90bc-d59063e20a39	781efbac-34e1-413a-b4dd-ca3c326602d0	2015-06-05T13:19:27+00:00	blank	False			human	Annika Zuleger	2015-06-05T13:19:00Z
8679b55e-88d7-44f3-a181-d0df4728184c	0d51efb8-a352-44ef-90bc-d59063e20a39	6cff5119-006d-4aa2-9e0f-2750186afac4	2015-06-05T13:22:42+00:00	blank	False			human	Annika Zuleger	2015-06-05T13:22:00Z
78916046-0ce4-4e51-a92c-d77598cd6431	0d51efb8-a352-44ef-90bc-d59063e20a39	b43255eb-7127-441a-8af3-62341c362056	2015-06-05T13:26:07+00:00	blank	False			human	Annika Zuleger	2015-06-05T13:26:00Z
59e1d070-6b43-4763-8080-e3e6c3a408f7	0d51efb8-a352-44ef-90bc-d59063e20a39	71fc5db6-3b88-4feb-b68d-a2f9a38c1cbb	2015-06-05T13:31:28+00:00	blank	False			human	Annika Zuleger	2015-06-05T13:31:00Z
10996c3f-a6cc-4945-91de-ac987bed9992	0d51efb8-a352-44ef-90bc-d59063e20a39	ae4fb295-7264-456e-801e-7fb7414377e0	2015-06-05T13:34:11+00:00	blank	False			human	Annika Zuleger	2015-06-05T13:34:00Z
055389a1-ce32-41db-96b1-698783bb850c	0d51efb8-a352-44ef-90bc-d59063e20a39	b58854eb-0621-44a7-9fdb-cfaf299c434e	2015-06-05T13:37:37+00:00	blank	False			human	Annika Zuleger	2015-06-05T13:37:00Z
6bf568b0-d8b5-40e2-b280-a3cb97380483	0d51efb8-a352-44ef-90bc-d59063e20a39	ed020bda-24de-48a2-a713-bf3343c5f93d	2015-06-05T13:40:32+00:00	blank	False			human	Annika Zuleger	2015-06-05T13:40:00Z
f2469d19-c192-40f1-9dee-101c3051292a	0d51efb8-a352-44ef-90bc-d59063e20a39	1f725a9f-510b-4339-a7d8-e756616b4343	2015-06-05T13:44:22+00:00	blank	False			human	Annika Zuleger	2015-06-05T13:44:00Z
77eaf9cd-0ed4-4df4-a78e-bd0b4e0e180d	0d51efb8-a352-44ef-90bc-d59063e20a39	cc6744f0-466e-4a9a-978b-1eb01619b62c	2015-06-05T13:47:05+00:00	blank	False			human	Annika Zuleger	2015-06-05T13:47:00Z
6a187618-2dec-4dab-874e-b8e8598397a9	0d51efb8-a352-44ef-90bc-d59063e20a39	7d494c90-bfbe-440a-a2a6-ee9467766307	2015-06-05T13:49:51+00:00	blank	False			human	Annika Zuleger	2015-06-05T13:49:00Z
00c62658-1e92-46f1-9bcd-dd631b7eae79	0d51efb8-a352-44ef-90bc-d59063e20a39	5c17aa49-66e2-430c-b94d-a2883c674caa	2015-06-05T13:57:49+00:00	blank	False			human	Annika Zuleger	2015-06-05T13:57:00Z
8b459f2e-bf20-423e-8594-5132eaa9d5e4	0d51efb8-a352-44ef-90bc-d59063e20a39	5c659798-f069-4326-99c5-ba6786b4afe9	2015-06-05T14:00:30+00:00	blank	False			human	Annika Zuleger	2015-06-05T14:00:00Z
7917ac50-0aba-42c9-a76b-0db8567c8ac3	0d51efb8-a352-44ef-90bc-d59063e20a39	a42cadc5-08fa-4da5-aa21-5af331ccbf45	2015-06-05T14:03:19+00:00	blank	False			human	Annika Zuleger	2015-06-05T14:03:00Z
d588a2f7-6fa9-428c-82fd-1cb2d5796769	0d51efb8-a352-44ef-90bc-d59063e20a39	f19b74f4-cbb7-4f5d-932c-678f6c1d61df	2015-06-05T14:08:31+00:00	blank	False			human	Annika Zuleger	2015-06-05T14:08:00Z
6b2e5863-692a-483b-94d1-6c9fbf4a1da7	0d51efb8-a352-44ef-90bc-d59063e20a39	9e90d9bf-12e4-4668-8779-c9c85432000e	2015-06-05T14:16:26+00:00	blank	False			human	Annika Zuleger	2015-06-05T14:16:00Z
54625cfa-09bb-49e9-9692-3ae318c5bf8a	0d51efb8-a352-44ef-90bc-d59063e20a39	24fd9b28-791b-4fcd-9c36-453728653bc6	2015-06-05T15:11:39+00:00	blank	False			human	Annika Zuleger	2015-06-05T15:11:00Z
cc538eb2-947c-4304-82ae-79c325bf005c	0d51efb8-a352-44ef-90bc-d59063e20a39	bb600b64-8418-43ad-ba31-fde8a3c8f751	2015-06-05T15:27:22+00:00	blank	False			human	Annika Zuleger	2015-06-05T15:27:00Z
373ea61f-1f2b-42e7-a73f-ee4853e68d68	0d51efb8-a352-44ef-90bc-d59063e20a39	f2668abe-7843-41c5-95eb-14f2f93a1c8f	2015-06-05T15:35:24+00:00	blank	False			human	Annika Zuleger	2015-06-05T15:35:00Z
989c18a3-200e-4b7c-9583-7bb087710a82	0d51efb8-a352-44ef-90bc-d59063e20a39	6c0276a3-2521-43ac-b54e-e6fd10b21d02	2015-06-05T15:41:45+00:00	blank	False			human	Annika Zuleger	2015-06-05T15:41:00Z
3210fd9b-6a06-40a0-8684-5d522d669cc9	0d51efb8-a352-44ef-90bc-d59063e20a39	0678ba82-6df2-4907-b506-d31663f667b7	2015-06-05T15:48:28+00:00	blank	False			human	Annika Zuleger	2015-06-05T15:48:00Z
3fe3c0d9-b9f1-4fae-ac94-030cc2ddcf7f	0d51efb8-a352-44ef-90bc-d59063e20a39	c27f98ba-5ebe-44a2-a302-fd82e229d5ea	2015-06-05T15:54:08+00:00	blank	False			human	Annika Zuleger	2015-06-05T15:54:00Z
363a4687-970e-40f8-a30a-b83647776cf2	0d51efb8-a352-44ef-90bc-d59063e20a39	c4e0440c-ec8d-4929-837a-f26abf015467	2015-06-05T15:58:03+00:00	blank	False			human	Annika Zuleger	2015-06-05T15:58:00Z
e97c578b-9ed7-40ac-a24e-dcfc8a7a744a	0d51efb8-a352-44ef-90bc-d59063e20a39	41223f99-da90-4742-b0d8-0cf04b7a08b8	2015-06-05T16:08:32+00:00	blank	False			human	Annika Zuleger	2015-06-05T16:08:00Z
ea6fd093-56ed-4115-b79e-4a6a233d4c4c	0d51efb8-a352-44ef-90bc-d59063e20a39	f058e44d-ff6c-492a-a49f-53eebaff1b55	2015-06-05T16:12:12+00:00	blank	False			human	Annika Zuleger	2015-06-05T16:12:00Z
d7c1ec32-3ca4-4543-87b4-e22af94b4c2e	0d51efb8-a352-44ef-90bc-d59063e20a39	79aa6fcc-c85a-4104-af86-3393784c28d9	2015-06-05T16:16:49+00:00	blank	False			human	Annika Zuleger	2015-06-05T16:16:00Z
9a91b585-9343-4be8-b90a-a8f69babd75b	0d51efb8-a352-44ef-90bc-d59063e20a39	cc4f36d0-8e7f-4443-910c-9cebafca2777	2015-06-05T16:23:03+00:00	blank	False			human	Annika Zuleger	2015-06-05T16:23:00Z
bad28ba4-2bc0-4208-a781-efc11ce70bb0	0d51efb8-a352-44ef-90bc-d59063e20a39	8382487f-0def-4301-ada5-c8cefe5bf94f	2015-06-05T16:33:41+00:00	blank	False			human	Annika Zuleger	2015-06-05T16:33:00Z
323fc7f3-c783-4d6e-8024-83ad3c694090	0d51efb8-a352-44ef-90bc-d59063e20a39	b7f9c5f6-f43a-4821-b58a-2a2478fce635	2015-06-05T16:37:24+00:00	blank	False			human	Annika Zuleger	2015-06-05T16:37:00Z
658279ad-97f0-4172-b74a-315832ad293a	0d51efb8-a352-44ef-90bc-d59063e20a39	2b83d986-3deb-4f65-92bf-f96b0af65d60	2015-06-05T17:02:43+00:00	blank	False			human	Annika Zuleger	2015-06-05T17:02:00Z
52866b69-03bf-49dc-964d-ebda5f281015	0d51efb8-a352-44ef-90bc-d59063e20a39	cd09fa1e-720a-405c-a3cf-7ac34a30900d	2015-06-05T17:20:49+00:00	animal	False	6FYBT	Equus caballus	human	Annika Zuleger	2022-05-18T15:00:00Z
9460f486-3877-4e37-9ede-a2eb8f068651	0d51efb8-a352-44ef-90bc-d59063e20a39	fef845f6-e3bc-4d50-a250-ea2cfe0f702f	2015-06-05T18:49:13+00:00	animal	False	6FYBT	Equus caballus	human	Annika Zuleger	2022-05-18T15:00:00Z
28319a0d-7497-4892-a427-37190f8dc70c	0d51efb8-a352-44ef-90bc-d59063e20a39	d663f1fd-f595-443b-a587-b86fde63f190	2015-06-06T09:16:48+00:00	blank	False			human	Annika Zuleger	2015-06-06T09:16:00Z
c41d7650-aaad-40ba-9a34-1fe354724138	0d51efb8-a352-44ef-90bc-d59063e20a39	5b9246ed-a7ab-4ba8-8bd8-f030fac7e32f	2015-06-06T09:24:46+00:00	blank	False			human	Annika Zuleger	2015-06-06T09:24:00Z
363ce59f-4570-4696-9058-cd9a8906eaab	0d51efb8-a352-44ef-90bc-d59063e20a39	f1133d68-fd80-4281-bf8a-b7e1987e0c6a	2015-06-06T09:46:39+00:00	blank	False			human	Annika Zuleger	2015-06-06T09:46:00Z
d408dd7e-0596-4196-af05-4dc1aeea34a9	0d51efb8-a352-44ef-90bc-d59063e20a39	d75a7ffc-b468-4d43-a89f-cacd3e6c7d58	2015-06-06T09:48:48+00:00	blank	False			human	Annika Zuleger	2015-06-06T09:48:00Z
f71d2b66-a9c3-470e-8a65-6c3dca83a24a	0d51efb8-a352-44ef-90bc-d59063e20a39	fdcadb56-b18a-4457-9af7-11707b43eee0	2015-06-06T09:54:35+00:00	blank	False			human	Annika Zuleger	2015-06-06T09:54:00Z
0c81cef5-90ef-4a4f-9a95-6f5939ffafeb	0d51efb8-a352-44ef-90bc-d59063e20a39	6f70cff4-8c23-423b-bcff-8121ca7adc98	2015-06-06T10:06:08+00:00	blank	False			human	Annika Zuleger	2015-06-06T10:06:00Z
00435837-4121-4092-be15-c862b7f8994c	0d51efb8-a352-44ef-90bc-d59063e20a39	fd215018-0303-4cc5-8324-3e86f16a1706	2015-06-06T10:11:27+00:00	blank	False			human	Annika Zuleger	2015-06-06T10:11:00Z
d6431165-880a-4789-840e-e26e61e916fd	0d51efb8-a352-44ef-90bc-d59063e20a39	9a08393f-c326-4d0f-ac19-e88e3146890d	2015-06-06T10:15:08+00:00	blank	False			human	Annika Zuleger	2015-06-06T10:15:00Z
bd204916-21d2-4eb5-ad83-994d4a64cb3b	0d51efb8-a352-44ef-90bc-d59063e20a39	8fe5cc33-a1b0-45e4-b116-2a79038479e5	2015-06-06T10:18:49+00:00	blank	False			human	Annika Zuleger	2015-06-06T10:18:00Z
387aa90d-6302-4bb0-9b5f-8976b8116155	0d51efb8-a352-44ef-90bc-d59063e20a39	2c65c735-15d3-4d1b-88ab-bc56ca3020a2	2015-06-06T10:21:05+00:00	blank	False			human	Annika Zuleger	2015-06-06T10:21:00Z
a77f258f-c37b-486b-855b-2deba66ac219	0d51efb8-a352-44ef-90bc-d59063e20a39	dc35d0b4-3181-47ac-9928-32a5498ffc16	2015-06-06T10:24:28+00:00	blank	False			human	Annika Zuleger	2015-06-06T10:24:00Z
0ae1af4d-d773-4882-aa6b-29c4609bc38d	0d51efb8-a352-44ef-90bc-d59063e20a39	b63c6465-5408-4afe-a899-972611a8a9ed	2015-06-06T10:32:22+00:00	blank	False			human	Annika Zuleger	2015-06-06T10:32:00Z
2bf00300-dff0-49b3-bc47-9b52b2dc8561	0d51efb8-a352-44ef-90bc-d59063e20a39	7aee5776-8085-4932-b1fa-f03a1968ad88	2015-06-06T10:35:22+00:00	blank	False			human	Annika Zuleger	2015-06-06T10:35:00Z
64e0f3aa-c2d0-4f3a-b11d-de69f7eff514	0d51efb8-a352-44ef-90bc-d59063e20a39	49fb6b9c-079c-417c-b6aa-978ec1af5b0f	2015-06-06T10:42:38+00:00	blank	False			human	Annika Zuleger	2015-06-06T10:42:00Z
8e4fbaf3-bdab-4e9c-a5a7-cc0efb2e6084	0d51efb8-a352-44ef-90bc-d59063e20a39	ccf537c0-ce02-4a37-916c-6a25d8c77085	2015-06-06T10:53:40+00:00	blank	False			human	Annika Zuleger	2015-06-06T10:53:00Z
61aa3d9b-bf6b-4ac2-97c4-01f1a94602a4	0d51efb8-a352-44ef-90bc-d59063e20a39	7dadf940-5346-4f8d-b968-54372f0ae885	2015-06-06T11:03:28+00:00	blank	False			human	Annika Zuleger	2015-06-06T11:03:00Z
a9462294-9112-4e66-9b5c-227f6717ad90	0d51efb8-a352-44ef-90bc-d59063e20a39	d44054a8-ff05-4f5f-a7b7-2f42405a0f60	2015-06-06T11:15:16+00:00	blank	False			human	Annika Zuleger	2015-06-06T11:15:00Z
591f6da8-e9bf-4698-a569-665fa873ea23	0d51efb8-a352-44ef-90bc-d59063e20a39	ae3cc4b0-bce9-444f-9f2a-69c40306071e	2015-06-06T11:18:03+00:00	blank	False			human	Annika Zuleger	2015-06-06T11:18:00Z
d14fe861-28c9-4763-8e31-f6e1a6df2de5	0d51efb8-a352-44ef-90bc-d59063e20a39	0755e9ed-6df9-45e2-967d-02e5fa1b06f7	2015-06-06T11:22:46+00:00	blank	False			human	Annika Zuleger	2015-06-06T11:22:00Z
62ba7238-ecb9-404b-91e4-adc7fd58cd3f	0d51efb8-a352-44ef-90bc-d59063e20a39	83ff013b-0d97-4797-bd71-cbd9832a971d	2015-06-06T11:41:28+00:00	blank	False			human	Annika Zuleger	2015-06-06T11:41:00Z
90720cf5-2595-4519-87ce-accc73bcb3d1	0d51efb8-a352-44ef-90bc-d59063e20a39	61ca0e1e-4b66-46cf-a80a-2fe2b55942e6	2015-06-06T12:00:23+00:00	blank	False			human	Annika Zuleger	2015-06-06T12:00:00Z
789edcbf-2843-42f1-900d-4f3554a77c3d	0d51efb8-a352-44ef-90bc-d59063e20a39	ffbaadc6-5adc-4ec0-a56f-dea058e95b67	2015-06-06T13:32:38+00:00	blank	False			human	Annika Zuleger	2015-06-06T13:32:00Z
9c720d8d-370e-4a13-be5e-5ea681007539	0d51efb8-a352-44ef-90bc-d59063e20a39	c6d10826-6e76-41aa-b7a8-2a3d9b95f081	2015-06-06T13:40:45+00:00	blank	False			human	Annika Zuleger	2015-06-06T13:40:00Z
2dc07a92-618b-407e-9a76-0ff96dccfc0d	0d51efb8-a352-44ef-90bc-d59063e20a39	be564228-a1b4-4908-a033-ce9ca6345127	2015-06-06T15:20:34+00:00	blank	False			human	Annika Zuleger	2015-06-06T15:20:00Z
f30a3520-0f3b-4652-be85-ca7dcb066db7	0d51efb8-a352-44ef-90bc-d59063e20a39	0e792137-e3d5-41af-baef-3c7239dc0947	2015-06-06T15:24:27+00:00	blank	False			human	Annika Zuleger	2015-06-06T15:24:00Z
3c695acc-791c-4c03-b743-0a1d53e05f73	0d51efb8-a352-44ef-90bc-d59063e20a39	8823d67d-095d-4c6d-ae9e-f0607ae82141	2015-06-06T15:28:07+00:00	blank	False			human	Annika Zuleger	2015-06-06T15:28:00Z
e9731851-2573-4281-9f0a-c8533242ed2c	0d51efb8-a352-44ef-90bc-d59063e20a39	ec15a01c-98fc-49aa-a353-15221599dd5b	2015-06-06T15:33:12+00:00	blank	False			human	Annika Zuleger	2015-06-06T15:33:00Z
6ece48e2-acdb-47f2-8572-dc9e21c9874a	0d51efb8-a352-44ef-90bc-d59063e20a39	b41b97b2-1bd8-478d-80ea-eff45632f295	2015-06-06T15:37:25+00:00	blank	False			human	Annika Zuleger	2015-06-06T15:37:00Z
bf71d4b3-ee5e-430c-a610-503e20edf7a4	0d51efb8-a352-44ef-90bc-d59063e20a39	b016bf9e-a6e6-4f7d-a3b6-f00381b5a47c	2015-06-06T15:50:14+00:00	blank	False			human	Annika Zuleger	2015-06-06T15:50:00Z
4ac7570b-074a-4899-97d1-b1d21004bfd8	0d51efb8-a352-44ef-90bc-d59063e20a39	f7643710-cf30-487b-acd5-085d5a402e97	2015-06-06T16:03:51+00:00	blank	False			human	Annika Zuleger	2015-06-06T16:03:00Z
08f16f98-e79d-4b22-98da-e37b08b805b0	0d51efb8-a352-44ef-90bc-d59063e20a39	30a01e6f-b925-43bf-bb8e-b8c50882229b	2015-06-06T16:07:01+00:00	blank	False			human	Annika Zuleger	2015-06-06T16:07:00Z
d0e26474-4819-46f7-8373-afe63f2e3474	0d51efb8-a352-44ef-90bc-d59063e20a39	c55d1dbe-cfab-4cdc-a77d-35d452c94e46	2015-06-06T16:12:06+00:00	blank	False			human	Annika Zuleger	2015-06-06T16:12:00Z
7617a61e-57c6-4f64-b3cb-603912ceb756	0d51efb8-a352-44ef-90bc-d59063e20a39	f2722717-b9d5-432f-a29c-b2cc3da1c035	2015-06-06T16:14:40+00:00	blank	False			human	Annika Zuleger	2015-06-06T16:14:00Z
43ad33dc-202f-4031-9e58-efbd69b3a8e3	0d51efb8-a352-44ef-90bc-d59063e20a39	9cdd79cc-b3cb-426a-9c68-3d409309759d	2015-06-06T16:26:29+00:00	blank	False			human	Annika Zuleger	2015-06-06T16:26:00Z
161834c0-a116-4239-b215-f33e7700a2f8	0d51efb8-a352-44ef-90bc-d59063e20a39	40461acf-5acb-4df5-9c49-6375b0527f19	2015-06-06T16:32:06+00:00	blank	False			human	Annika Zuleger	2015-06-06T16:32:00Z
acf53177-4146-4154-9947-0a3552ac3be0	0d51efb8-a352-44ef-90bc-d59063e20a39	9c4da382-0886-4113-bca8-4a8c62b90917	2015-06-06T16:39:16+00:00	blank	False			human	Annika Zuleger	2015-06-06T16:39:00Z
1d1f01a0-c5ae-4fa4-9076-75319d2eea48	0d51efb8-a352-44ef-90bc-d59063e20a39	e3e66561-3fbe-412f-b788-93b803e854cc	2015-06-06T16:44:16+00:00	blank	False			human	Annika Zuleger	2015-06-06T16:44:00Z
a1a95318-5c5a-45ef-9ce1-2a0d18420102	0d51efb8-a352-44ef-90bc-d59063e20a39	0cf636b6-0f69-4baf-8137-e58f1260a7cb	2015-06-06T16:52:23+00:00	blank	False			human	Annika Zuleger	2015-06-06T16:52:00Z
9826f0f6-8f88-4b13-8eb4-b282920a3d22	0d51efb8-a352-44ef-90bc-d59063e20a39	e9e495e9-eac4-4de1-9bff-ec453e656745	2015-06-06T16:56:55+00:00	blank	False			human	Annika Zuleger	2015-06-06T16:56:00Z
63ac5f4c-79e3-4d84-9998-d13ffd23ee69	0d51efb8-a352-44ef-90bc-d59063e20a39	2573bd30-2bbf-411d-a5dc-151d39e07b2c	2015-06-06T17:00:58+00:00	blank	False			human	Annika Zuleger	2015-06-06T17:00:00Z
f4e06245-e971-4a1d-ad59-413c1835d3a2	0d51efb8-a352-44ef-90bc-d59063e20a39	978d0f99-10a3-4942-8597-9ed82148a998	2015-06-06T17:07:57+00:00	blank	False			human	Annika Zuleger	2015-06-06T17:07:00Z
637d74e0-597c-4982-ba41-c0bb86f44bda	0d51efb8-a352-44ef-90bc-d59063e20a39	7d11bd5a-95f0-4ee7-a998-2bcd52409dda	2015-06-06T17:17:56+00:00	blank	False			human	Annika Zuleger	2015-06-06T17:17:00Z
032a29b9-a2c7-41cf-8392-44be988339c6	0d51efb8-a352-44ef-90bc-d59063e20a39	a0661ef2-5027-4a63-b1e2-d10092647c9d	2015-06-06T17:21:13+00:00	blank	False			human	Annika Zuleger	2015-06-06T17:21:00Z
91ee7862-cb5f-43ec-9e9d-d81e3e1af10f	0d51efb8-a352-44ef-90bc-d59063e20a39	6b00cbf1-c918-43b9-9421-a8e6c2883f08	2015-06-06T21:23:35+00:00	animal	False	6FYBT	Equus caballus	human	Annika Zuleger	2022-05-18T15:00:00Z
4546d225-2584-4f81-88e9-d894f2bb3693	0d51efb8-a352-44ef-90bc-d59063e20a39	09e0c10b-f0a9-45f6-a9a7-a13288234e76	2015-06-07T09:40:31+00:00	blank	False			human	Annika Zuleger	2015-06-07T09:40:00Z
8b4ac5f2-e974-4df0-aba5-1372971ae35d	0d51efb8-a352-44ef-90bc-d59063e20a39	91160065-fcb5-485a-8e09-1793cac9e83a	2015-06-07T10:06:17+00:00	blank	False			human	Annika Zuleger	2015-06-07T10:06:00Z
cdedc3ca-092a-4160-b27a-07a7569fb2cd	0d51efb8-a352-44ef-90bc-d59063e20a39	be21f182-dec7-444f-9ba7-cbc826e24880	2015-06-07T10:10:36+00:00	blank	False			human	Annika Zuleger	2015-06-07T10:10:00Z
dc092691-1834-4537-8e2f-4a36f878f57c	0d51efb8-a352-44ef-90bc-d59063e20a39	2fec49cd-c8af-42b5-ae77-52c3d78775e7	2015-06-07T10:21:39+00:00	blank	False			human	Annika Zuleger	2015-06-07T10:21:00Z
81efb1ba-2c9e-44c2-b1ee-a6f700a26c6d	0d51efb8-a352-44ef-90bc-d59063e20a39	32a1c09e-ac73-4dd2-8c7c-72616ec3ea72	2015-06-07T11:30:58+00:00	blank	False			human	Annika Zuleger	2015-06-07T11:30:00Z
af3a26dd-fdc7-41f8-a4ce-900e21eadda8	0d51efb8-a352-44ef-90bc-d59063e20a39	d9e3c7d2-4e27-4ac6-898d-a95ffc8a8e92	2015-06-07T11:50:46+00:00	blank	False			human	Annika Zuleger	2015-06-07T11:50:00Z
a886767b-4ad2-4df4-86e3-6a4e6b149361	0d51efb8-a352-44ef-90bc-d59063e20a39	a4ed617e-8457-4bf2-b8fe-1b47532b6fcd	2015-06-07T12:04:15+00:00	blank	False			human	Annika Zuleger	2015-06-07T12:04:00Z
68dec396-cccd-43cd-af84-2dede67fc62e	0d51efb8-a352-44ef-90bc-d59063e20a39	d5207353-aaa7-4f69-a0cf-bd30b3244c92	2015-06-07T12:53:10+00:00	blank	False			human	Annika Zuleger	2015-06-07T12:53:00Z
61a4061a-06d3-4f00-b61f-abebcea8540a	0d51efb8-a352-44ef-90bc-d59063e20a39	c5167f15-f25f-4ba8-8bc5-38d9a269766a	2015-06-07T15:28:03+00:00	blank	False			human	Annika Zuleger	2015-06-07T15:28:00Z
d759b354-f456-4a1f-ae4e-7161de9b506e	0d51efb8-a352-44ef-90bc-d59063e20a39	8210373f-f830-4f57-b05e-12b603b18c66	2015-06-07T15:35:56+00:00	blank	False			human	Annika Zuleger	2015-06-07T15:35:00Z
28c1b2e0-5f03-446f-891e-43a16c79a51c	0d51efb8-a352-44ef-90bc-d59063e20a39	8ac4e294-bbcc-419d-97e5-453178b9d06b	2015-06-07T15:50:07+00:00	blank	False			human	Annika Zuleger	2015-06-07T15:50:00Z
c3798fd1-c40e-492d-8e53-1fbd7b58d788	0d51efb8-a352-44ef-90bc-d59063e20a39	5eacf960-031a-41a6-9abd-772c98adebad	2015-06-07T16:09:54+00:00	blank	False			human	Annika Zuleger	2015-06-07T16:09:00Z
a83c7262-8877-43a1-9f51-22f56ebcb2bf	0d51efb8-a352-44ef-90bc-d59063e20a39	bb12eacb-6325-4df6-9640-a8f67f176df7	2015-06-07T16:12:06+00:00	blank	False			human	Annika Zuleger	2015-06-07T16:12:00Z
6620a113-ff04-418c-ab16-af35fac8170c	0d51efb8-a352-44ef-90bc-d59063e20a39	4827f892-9ad7-401a-b4d3-850cbb1e01f6	2015-06-07T16:16:12+00:00	blank	False			human	Annika Zuleger	2015-06-07T16:16:00Z
15f45dff-1da6-4f89-8b11-f492e73c9ad0	0d51efb8-a352-44ef-90bc-d59063e20a39	ed8c25ed-0b8c-4a7e-9e74-4990220d7ec4	2015-06-07T16:26:46+00:00	blank	False			human	Annika Zuleger	2015-06-07T16:26:00Z
a308c2ea-096b-49e2-860a-9c30086a5afa	0d51efb8-a352-44ef-90bc-d59063e20a39	81852df4-2547-49cf-a5c0-c8f48e68d0e5	2015-06-08T13:55:17+00:00	blank	False			human	Annika Zuleger	2015-06-08T13:55:00Z
2e693412-e5f1-4f1f-af62-cb9537d72df6	0d51efb8-a352-44ef-90bc-d59063e20a39	2e73ebe7-062c-4ce1-9d70-5d94e624db01	2015-06-08T14:01:10+00:00	blank	False			human	Annika Zuleger	2015-06-08T14:01:00Z
5acc71a5-2804-4fac-9184-6400db4e1e33	0d51efb8-a352-44ef-90bc-d59063e20a39	d1785bb7-3f97-442d-9a35-31b258b714e1	2015-06-08T15:21:56+00:00	blank	False			human	Annika Zuleger	2015-06-08T15:21:00Z
c5eb403a-822a-4548-858f-ca75676d4918	0d51efb8-a352-44ef-90bc-d59063e20a39	091f0393-7ac4-4f7a-a7a9-4242163eda37	2015-06-09T06:09:20+00:00	animal	False	6FYBT	Equus caballus	human	Annika Zuleger	2022-05-18T15:00:00Z
e27f231a-e44e-4bf2-a5a7-64a8d2b1f7a3	0d51efb8-a352-44ef-90bc-d59063e20a39	9823d0d3-0247-42bc-b30b-d37b1c964045	2015-06-09T06:32:49+00:00	animal	False	6FYBT	Equus caballus	human	Annika Zuleger	2022-05-18T15:00:00Z
9574be51-3768-4b81-8de6-77cb156eac2f	0d51efb8-a352-44ef-90bc-d59063e20a39	f55d5be0-af0a-4f3f-b54f-874d2152548d	2015-06-09T06:39:05+00:00	animal	False	6FYBT	Equus caballus	human	Annika Zuleger	2022-05-18T15:00:00Z
86f0c164-80a9-4a27-8a2e-32bd982cfad0	0d51efb8-a352-44ef-90bc-d59063e20a39	37d8f1ef-ab2c-47ff-9e5d-0432d11d93e5	2015-06-09T06:47:53+00:00	animal	False	6FYBT	Equus caballus	human	Annika Zuleger	2022-05-18T15:00:00Z
16f553b0-338d-4ac8-b8c6-efbe14b5711f	0d51efb8-a352-44ef-90bc-d59063e20a39	c43e9140-6d6e-4847-9a33-ffd688e0d052	2015-06-09T06:53:21+00:00	animal	False	6FYBT	Equus caballus	human	Annika Zuleger	2022-05-18T15:00:00Z
57c30731-7635-4df7-b757-ed38c93951f5	0d51efb8-a352-44ef-90bc-d59063e20a39	3222060e-a454-46be-b61e-829ea958bc76	2015-06-09T13:14:18+00:00	blank	False			human	Annika Zuleger	2015-06-09T13:14:00Z
f082da88-4c10-4223-a037-3f0c5c48628c	0d51efb8-a352-44ef-90bc-d59063e20a39	2660d296-b795-41f1-a6d0-f5898cd4f3a9	2015-06-09T13:29:02+00:00	blank	False			human	Annika Zuleger	2015-06-09T13:29:00Z
60011220-605f-4248-b643-ecbd5d46060d	0d51efb8-a352-44ef-90bc-d59063e20a39	9e26169b-d66f-41bc-a80b-ec39d2a7a8b0	2015-06-09T13:52:54+00:00	blank	False			human	Annika Zuleger	2015-06-09T13:52:00Z
76583b5b-af7b-4c09-acc2-b158715cc634	0d51efb8-a352-44ef-90bc-d59063e20a39	53817a72-2ab0-4016-a926-f8d49c791f02	2015-06-09T14:06:40+00:00	blank	False			human	Annika Zuleger	2015-06-09T14:06:00Z
3896937f-298c-4bff-9e52-aa27ce23c835	0d51efb8-a352-44ef-90bc-d59063e20a39	11a8b0e0-2918-4e7d-975b-7404b3947d1b	2015-06-09T14:53:08+00:00	blank	False			human	Annika Zuleger	2015-06-09T14:53:00Z
992bf37b-1f53-4ae5-a5cd-450c9b4f3b9b	0d51efb8-a352-44ef-90bc-d59063e20a39	5a4bc602-6288-4528-8578-2d032c7568cd	2015-06-09T15:11:20+00:00	blank	False			human	Annika Zuleger	2015-06-09T15:11:00Z
1951868e-dc8b-4c40-a564-8db4a6fc3519	0d51efb8-a352-44ef-90bc-d59063e20a39	a3a62d33-1eba-404a-9f9d-2605bca2541d	2015-06-09T15:16:35+00:00	blank	False			human	Annika Zuleger	2015-06-09T15:16:00Z
31d55948-a258-4d53-b4f3-3761c53766d9	0d51efb8-a352-44ef-90bc-d59063e20a39	30cd9165-3824-44a4-9976-af4b43563c3e	2015-06-09T15:25:56+00:00	blank	False			human	Annika Zuleger	2015-06-09T15:25:00Z
d15c3242-35d8-40ae-bbed-ea9ac70420ec	0d51efb8-a352-44ef-90bc-d59063e20a39	14f89406-587e-4c0e-8aed-a3bdedc9bb16	2015-06-09T15:31:48+00:00	blank	False			human	Annika Zuleger	2015-06-09T15:31:00Z
b87a2dd7-fe84-4e93-b028-0f6e14a70c34	0d51efb8-a352-44ef-90bc-d59063e20a39	99ac640e-797e-4142-8272-afa647b664a3	2015-06-09T15:40:03+00:00	blank	False			human	Annika Zuleger	2015-06-09T15:40:00Z
d3a22112-0986-4d20-a1eb-55af593e80b1	0d51efb8-a352-44ef-90bc-d59063e20a39	7d6f1081-d115-47e0-a4de-bdadb840bf8f	2015-06-09T15:49:57+00:00	blank	False			human	Annika Zuleger	2015-06-09T15:49:00Z
6b0a415c-9e31-47fc-89c1-7a9824276e0d	0d51efb8-a352-44ef-90bc-d59063e20a39	7523a81e-5770-4577-a715-106054642eab	2015-06-09T15:56:46+00:00	blank	False			human	Annika Zuleger	2015-06-09T15:56:00Z
018126cf-5e5e-4f5f-8a60-e83b8c078e70	0d51efb8-a352-44ef-90bc-d59063e20a39	de140c00-d238-44d6-858f-907c8d131c5d	2015-06-09T16:16:12+00:00	blank	False			human	Annika Zuleger	2015-06-09T16:16:00Z
82e06c28-f838-43ad-8620-ea34cbdfe031	0d51efb8-a352-44ef-90bc-d59063e20a39	af027326-b58f-4d2a-ba10-52ef10aca443	2015-06-09T16:37:20+00:00	blank	False			human	Annika Zuleger	2015-06-09T16:37:00Z
bd444400-aaa5-4e76-aff4-557f596cda11	0d51efb8-a352-44ef-90bc-d59063e20a39	9853245c-f70c-4d92-aec6-6c13aad42e59	2015-06-09T16:42:17+00:00	blank	False			human	Annika Zuleger	2015-06-09T16:42:00Z
39b2c277-21c0-4f2c-b0af-57a987172038	0d51efb8-a352-44ef-90bc-d59063e20a39	881c7f34-3ae4-4edc-b2e4-a566395a0961	2015-06-09T16:46:37+00:00	blank	False			human	Annika Zuleger	2015-06-09T16:46:00Z
6d5e34e3-06da-4f27-aa52-f5347a879308	0d51efb8-a352-44ef-90bc-d59063e20a39	0e11cce2-a069-4a9e-a4ed-582616cf33c7	2015-06-09T17:16:12+00:00	blank	False			human	Annika Zuleger	2015-06-09T17:16:00Z
22cd4016-ed3b-46dd-b528-f5b6c23e622d	0d51efb8-a352-44ef-90bc-d59063e20a39	cf154169-4239-40bf-89e2-b2972c3e011a	2015-06-10T11:36:11+00:00	blank	False			human	Annika Zuleger	2015-06-10T11:36:00Z
1d9a08a9-7e9e-4c14-b432-dc6b177bb1a9	0d51efb8-a352-44ef-90bc-d59063e20a39	3b7a606f-4861-466c-818b-14de5b5740e3	2015-06-10T11:45:58+00:00	blank	False			human	Annika Zuleger	2015-06-10T11:45:00Z
233ba63d-4159-4342-b6d9-9114d800308c	0d51efb8-a352-44ef-90bc-d59063e20a39	83c1fe28-751e-4473-83bf-6a143fefb879	2015-06-10T11:48:58+00:00	blank	False			human	Annika Zuleger	2015-06-10T11:48:00Z
e3d6e7b9-c13f-4d91-bdd9-e40889d8bc29	0d51efb8-a352-44ef-90bc-d59063e20a39	7cf88d1e-73c9-47ac-90bf-1e8914d40f16	2015-06-10T11:52:36+00:00	blank	False			human	Annika Zuleger	2015-06-10T11:52:00Z
730929af-95f9-485d-8377-9b34c45539f5	0d51efb8-a352-44ef-90bc-d59063e20a39	22ce48e5-a144-4db0-a1a5-f2575b41daa4	2015-06-10T11:55:52+00:00	blank	False			human	Annika Zuleger	2015-06-10T11:55:00Z
a8a3f8a1-2129-4be2-85ec-71584c36d7c8	0d51efb8-a352-44ef-90bc-d59063e20a39	585f4b93-9189-4b6f-9c43-a1971d012452	2015-06-10T12:03:22+00:00	blank	False			human	Annika Zuleger	2015-06-10T12:03:00Z
2cb1d655-0f36-4557-aafd-a904ff88f3e5	0d51efb8-a352-44ef-90bc-d59063e20a39	4bb9b165-29c3-478d-81a3-812b8fe3e0ad	2015-06-10T12:15:10+00:00	blank	False			human	Annika Zuleger	2015-06-10T12:15:00Z
656094b0-ff4c-4802-a31b-9441f0ab83d8	0d51efb8-a352-44ef-90bc-d59063e20a39	d95b42cb-256f-472d-b7b2-5bd4bbdfab04	2015-06-10T12:24:30+00:00	blank	False			human	Annika Zuleger	2015-06-10T12:24:00Z
fd5a84cf-1e11-44e4-88a5-514c564f51e4	0d51efb8-a352-44ef-90bc-d59063e20a39	1849fdd7-0913-41b0-b14e-60f7f179b467	2015-06-10T12:31:06+00:00	blank	False			human	Annika Zuleger	2015-06-10T12:31:00Z
b00423cd-8031-47f2-a7d2-1a46ebdaeed1	0d51efb8-a352-44ef-90bc-d59063e20a39	05706938-12fa-42dc-92d9-6fb99b8d9409	2015-06-10T12:35:30+00:00	blank	False			human	Annika Zuleger	2015-06-10T12:35:00Z
5fcc7e0f-9d71-4387-8c8e-339e0d8d5d84	0d51efb8-a352-44ef-90bc-d59063e20a39	cb73ba99-9b87-4ff3-af44-ab83091048a1	2015-06-10T12:44:23+00:00	blank	False			human	Annika Zuleger	2015-06-10T12:44:00Z
2a75af09-e898-41d2-add5-8d9290e1b1d6	0d51efb8-a352-44ef-90bc-d59063e20a39	1459210c-6938-41df-a33f-68efbb0ca735	2015-06-10T12:46:27+00:00	blank	False			human	Annika Zuleger	2015-06-10T12:46:00Z
26107b64-4bbd-4d4f-9430-be98fa3ddac0	0d51efb8-a352-44ef-90bc-d59063e20a39	bea2fb03-9289-49ea-b1cd-2c0432e34ea4	2015-06-10T12:56:48+00:00	blank	False			human	Annika Zuleger	2015-06-10T12:56:00Z
42782d3f-bdc9-4d08-b460-a918a4605903	0d51efb8-a352-44ef-90bc-d59063e20a39	86f6994b-5586-4797-ae7d-ca67b0e41630	2015-06-10T12:59:21+00:00	blank	False			human	Annika Zuleger	2015-06-10T12:59:00Z
3f8b397d-3ce7-446b-b96d-05345cd4e036	0d51efb8-a352-44ef-90bc-d59063e20a39	fc16a742-f76f-4339-b6ee-78790b724825	2015-06-10T13:02:20+00:00	blank	False			human	Annika Zuleger	2015-06-10T13:02:00Z
471de6d8-9b11-4f2d-87f1-a83687f4cc19	0d51efb8-a352-44ef-90bc-d59063e20a39	49335869-fce4-48d1-aee8-acaa2239c262	2015-06-10T13:14:43+00:00	blank	False			human	Annika Zuleger	2015-06-10T13:14:00Z
2e1c17a4-f8db-47e8-b32a-88622e23beab	0d51efb8-a352-44ef-90bc-d59063e20a39	cfa74942-1863-49c8-be5b-c48f830f0134	2015-06-10T13:18:31+00:00	blank	False			human	Annika Zuleger	2015-06-10T13:18:00Z
e73a6f50-2a71-4430-8ffe-f4124fb7e256	0d51efb8-a352-44ef-90bc-d59063e20a39	26e5f861-de98-4309-ad5f-12f1ae8595e3	2015-06-10T13:28:20+00:00	blank	False			human	Annika Zuleger	2015-06-10T13:28:00Z
e2c02f34-f28e-42f4-8971-2ec51646f2dc	0d51efb8-a352-44ef-90bc-d59063e20a39	556c7b6c-05fa-4e0e-9275-3489fa6f9f63	2015-06-10T13:31:35+00:00	blank	False			human	Annika Zuleger	2015-06-10T13:31:00Z
854fe53c-c3d8-4e67-8706-7b3da3c175bc	0d51efb8-a352-44ef-90bc-d59063e20a39	4a7822b3-fec0-426f-b79a-b567377f4c6e	2015-06-10T13:35:33+00:00	blank	False			human	Annika Zuleger	2015-06-10T13:35:00Z
a8d1dfc3-f91f-4229-b80a-aa450e92febd	0d51efb8-a352-44ef-90bc-d59063e20a39	7f96b1dd-e20a-4b77-9dcb-bbf173d9c023	2015-06-10T13:38:52+00:00	blank	False			human	Annika Zuleger	2015-06-10T13:38:00Z
ef29cf6b-43fd-4f3f-9e12-f722718fcae5	0d51efb8-a352-44ef-90bc-d59063e20a39	53a858fb-5ac5-48a7-8157-f5a7a8377e62	2015-06-10T13:41:27+00:00	blank	False			human	Annika Zuleger	2015-06-10T13:41:00Z
91125cb6-f51b-44ed-92fb-d35968980ea5	0d51efb8-a352-44ef-90bc-d59063e20a39	ef95f036-8ec5-4ef5-9eec-a398d558a0cf	2015-06-10T13:55:30+00:00	blank	False			human	Annika Zuleger	2015-06-10T13:55:00Z
c175dda8-dca3-41cd-9c65-dd60a893e62b	0d51efb8-a352-44ef-90bc-d59063e20a39	552506aa-7970-4464-b7b0-23d22e7c04a0	2015-06-10T14:01:28+00:00	blank	False			human	Annika Zuleger	2015-06-10T14:01:00Z
503527ac-735a-43fe-94b7-d418b9e8e07f	0d51efb8-a352-44ef-90bc-d59063e20a39	67b64352-579c-4a6c-b2bf-0dbe681a4dee	2015-06-10T14:05:06+00:00	blank	False			human	Annika Zuleger	2015-06-10T14:05:00Z
c8dc797a-e403-4130-bc29-f03da4db6da6	0d51efb8-a352-44ef-90bc-d59063e20a39	133a51ef-a97b-406a-92a7-3264be6141c5	2015-06-10T14:07:47+00:00	blank	False			human	Annika Zuleger	2015-06-10T14:07:00Z
975ef3c3-6993-4ec3-ad06-065a9a441ad9	0d51efb8-a352-44ef-90bc-d59063e20a39	b517d330-d3d8-4242-b8be-da31dcc6266b	2015-06-10T14:10:39+00:00	blank	False			human	Annika Zuleger	2015-06-10T14:10:00Z
bd63458d-a170-49f6-84d4-618f9cb607bd	0d51efb8-a352-44ef-90bc-d59063e20a39	9542be31-c384-4f81-acfe-eb903322b2e9	2015-06-10T14:13:24+00:00	blank	False			human	Annika Zuleger	2015-06-10T14:13:00Z
a3685eea-7b7d-4ca1-8af4-c9c8ec432198	0d51efb8-a352-44ef-90bc-d59063e20a39	446d0cb1-6e42-4420-990c-d4173bfa89f9	2015-06-10T14:17:57+00:00	blank	False			human	Annika Zuleger	2015-06-10T14:17:00Z
ed7b428c-b0ad-4505-ac37-91356ee03ef6	0d51efb8-a352-44ef-90bc-d59063e20a39	f6941010-7260-48fc-8005-aef7d18eb84f	2015-06-10T14:23:07+00:00	blank	False			human	Annika Zuleger	2015-06-10T14:23:00Z
eb99d2ce-e8d5-4773-b086-100f49f4aaac	0d51efb8-a352-44ef-90bc-d59063e20a39	46fe6f73-d9ce-4d83-b8b0-f95a41eff756	2015-06-10T14:29:47+00:00	blank	False			human	Annika Zuleger	2015-06-10T14:29:00Z
376f745f-b18c-4322-af7e-e8361ab62a93	0d51efb8-a352-44ef-90bc-d59063e20a39	172be18f-5ca0-48e7-bb09-7eeb4d931164	2015-06-10T14:32:34+00:00	blank	False			human	Annika Zuleger	2015-06-10T14:32:00Z
e92c211a-5ac2-4b1a-a7ba-6679670ac1b8	0d51efb8-a352-44ef-90bc-d59063e20a39	d1d218a2-dc93-41ed-9144-b681be848fe7	2015-06-10T14:45:46+00:00	blank	False			human	Annika Zuleger	2015-06-10T14:45:00Z
60210422-c5c1-4c0d-8d7c-4bad185e29a0	0d51efb8-a352-44ef-90bc-d59063e20a39	de7a7d59-0d31-4ce0-b674-860dba596fd6	2015-06-10T14:53:45+00:00	blank	False			human	Annika Zuleger	2015-06-10T14:53:00Z
0b517b0f-0908-4bc2-a976-9b87fc1440ec	0d51efb8-a352-44ef-90bc-d59063e20a39	3b1d8e58-deff-4767-89b9-673a3cafe1cf	2015-06-10T14:59:05+00:00	blank	False			human	Annika Zuleger	2015-06-10T14:59:00Z
a575e684-03aa-49ae-af2c-a8c82fea3ba6	0d51efb8-a352-44ef-90bc-d59063e20a39	073e889c-a8ba-49be-9d05-af8f16ae4c16	2015-06-10T15:02:16+00:00	blank	False			human	Annika Zuleger	2015-06-10T15:02:00Z
f7eefb2e-1720-4a81-a661-86f84ef01c8f	0d51efb8-a352-44ef-90bc-d59063e20a39	a1211cca-79c4-470e-86c4-e225bcba1c27	2015-06-10T15:09:53+00:00	blank	False			human	Annika Zuleger	2015-06-10T15:09:00Z
4e508a3d-6c3d-44fb-97ed-2ec63fb55be9	0d51efb8-a352-44ef-90bc-d59063e20a39	0f3347b5-8377-42b2-8654-9409505efb72	2015-06-10T15:27:06+00:00	blank	False			human	Annika Zuleger	2015-06-10T15:27:00Z
5046c542-b73c-44dd-8604-225373f7eb89	0d51efb8-a352-44ef-90bc-d59063e20a39	bb610fd9-3249-4e75-bc12-6c9df94f5b16	2015-06-10T15:57:04+00:00	blank	False			human	Annika Zuleger	2015-06-10T15:57:00Z
6987fa0a-cc23-4b03-8faf-249ec5996e76	0d51efb8-a352-44ef-90bc-d59063e20a39	5f4d17ca-6aac-4496-a48f-f6dfcf909d70	2015-06-10T16:02:48+00:00	blank	False			human	Annika Zuleger	2015-06-10T16:02:00Z
763b5f64-4a52-4745-8af0-b75829da3b5e	0d51efb8-a352-44ef-90bc-d59063e20a39	dd61563f-b7c1-46e0-adb5-aa38e33f0b0f	2015-06-10T16:10:42+00:00	blank	False			human	Annika Zuleger	2015-06-10T16:10:00Z
dbaf9a63-713d-4121-b8f8-b6821085f48c	0d51efb8-a352-44ef-90bc-d59063e20a39	753a6a4c-861b-4643-844a-5234b3eaa8bf	2015-06-10T16:29:59+00:00	blank	False			human	Annika Zuleger	2015-06-10T16:29:00Z
886f085d-cd9e-4056-ac26-601467f75d61	0d51efb8-a352-44ef-90bc-d59063e20a39	09049b75-0933-4a1d-811b-659c783ef5ad	2015-06-10T19:18:21+00:00	animal	False	53HGR	Sus scrofa	human	Annika Zuleger	2022-05-18T15:00:00Z
a270e872-78e8-4cd9-afc9-09cfed7da726	0d51efb8-a352-44ef-90bc-d59063e20a39	178ac714-2cc7-4330-a10d-28a05120c9c7	2015-06-11T11:06:55+00:00	blank	False			human	Annika Zuleger	2015-06-11T11:06:00Z
328a2a65-c59b-47cb-b872-391c9258f73f	0d51efb8-a352-44ef-90bc-d59063e20a39	701ec8da-880c-452c-9c07-c7e67ad41210	2015-06-11T11:08:59+00:00	blank	False			human	Annika Zuleger	2015-06-11T11:08:00Z
9606a02b-13b9-44bd-8e9e-28f076e2b75c	0d51efb8-a352-44ef-90bc-d59063e20a39	2af7b63a-a973-4d5b-8987-1dad9815b52b	2015-06-11T11:23:50+00:00	blank	False			human	Annika Zuleger	2015-06-11T11:23:00Z
82ba9c0a-78c4-43ba-a987-8860ac4ae040	0d51efb8-a352-44ef-90bc-d59063e20a39	2ef61a8a-6a29-4ca3-8781-1d3bad904d3e	2015-06-11T11:58:12+00:00	blank	False			human	Annika Zuleger	2015-06-11T11:58:00Z
71edbe74-1a54-4a97-b447-5f21d9914472	0d51efb8-a352-44ef-90bc-d59063e20a39	c95e2608-7f0a-47fa-98ee-b18f6ddd8961	2015-06-11T12:25:56+00:00	blank	False			human	Annika Zuleger	2015-06-11T12:25:00Z
cba5a27d-ee66-4fdf-9e2d-b048b9119050	0d51efb8-a352-44ef-90bc-d59063e20a39	43c7e677-d10d-4ba4-8e30-9465d55299a0	2015-06-11T12:48:42+00:00	blank	False			human	Annika Zuleger	2015-06-11T12:48:00Z
14773e19-f03c-4b56-b433-42a9aeb3ae91	0d51efb8-a352-44ef-90bc-d59063e20a39	5bc369a0-a2d7-47ef-accf-91dae575df1e	2015-06-11T13:15:17+00:00	blank	False			human	Annika Zuleger	2015-06-11T13:15:00Z
ca34cd27-4f7b-4fab-9ff6-b172d553e918	0d51efb8-a352-44ef-90bc-d59063e20a39	bd072d9f-b7f4-405b-adbd-d6a7e8c6a4d8	2015-06-11T15:00:45+00:00	blank	False			human	Annika Zuleger	2015-06-11T15:00:00Z
242881e9-657c-4a68-97b6-1d785804f5f2	0d51efb8-a352-44ef-90bc-d59063e20a39	8c7c95ed-f129-4447-9cd4-c56133371dcb	2015-06-11T15:26:34+00:00	blank	False			human	Annika Zuleger	2015-06-11T15:26:00Z
32fc8cdb-dc7e-4fc3-8348-1999cf1d7cc1	0d51efb8-a352-44ef-90bc-d59063e20a39	1dd11f33-abb1-4038-a2e4-4bdaf813a00d	2015-06-11T16:32:59+00:00	blank	False			human	Annika Zuleger	2015-06-11T16:32:00Z
60468824-b64d-4a4a-a9e6-41d874d8ce51	0d51efb8-a352-44ef-90bc-d59063e20a39	8ef38ac4-24f9-42e6-aa34-a704e6ed8bb2	2015-06-12T19:07:27+00:00	animal	False	QSF3	Capreolus capreolus	human	Annika Zuleger	2022-05-18T15:00:00Z
af03b2b2-d5a2-4ea1-ba46-bb338cd222c7	0d51efb8-a352-44ef-90bc-d59063e20a39	2c0541c8-f869-4ee9-8c18-5deb47b2157b	2015-06-15T08:28:31+00:00	blank	False			human	Annika Zuleger	2015-06-15T08:28:00Z
e07ff3a0-792c-44ae-8e22-6119e0d05e39	0d51efb8-a352-44ef-90bc-d59063e20a39	f054df9b-e1f4-48eb-97a5-e353506bb972	2015-06-15T08:30:48+00:00	blank	False			human	Annika Zuleger	2015-06-15T08:30:00Z
2304e84e-3704-4b78-b783-271ffd300bc2	0d51efb8-a352-44ef-90bc-d59063e20a39	5f3975bf-917a-497d-a685-666c38a2f978	2015-06-15T08:33:10+00:00	blank	False			human	Annika Zuleger	2015-06-15T08:33:00Z
2ec58141-8e1c-4e71-93da-4a6c19b172d1	0d51efb8-a352-44ef-90bc-d59063e20a39	f924d316-9c8f-4ae9-b081-da07e5a1c94c	2015-06-15T08:35:38+00:00	blank	False			human	Annika Zuleger	2015-06-15T08:35:00Z
0dcc0cf3-84af-4ca1-8367-5742a0a5e2e7	0d51efb8-a352-44ef-90bc-d59063e20a39	16c8ff4d-ca26-4a4b-b518-6f0adaa01d9a	2015-06-15T08:41:18+00:00	blank	False			human	Annika Zuleger	2015-06-15T08:41:00Z
a8e81a27-b055-4070-99aa-483f3fc760bc	0d51efb8-a352-44ef-90bc-d59063e20a39	45eaa1f5-6f66-4e0e-a1f3-04f38a4d21dd	2015-06-15T08:47:25+00:00	blank	False			human	Annika Zuleger	2015-06-15T08:47:00Z
1d869f87-50c5-43ab-9cd7-538dc8ef1269	0d51efb8-a352-44ef-90bc-d59063e20a39	34952072-0ee9-4712-9ea6-0a4c40395cc2	2015-06-15T08:59:36+00:00	blank	False			human	Annika Zuleger	2015-06-15T08:59:00Z
e730bafb-b6d7-4d8e-bbf4-87469429b342	0d51efb8-a352-44ef-90bc-d59063e20a39	771806b2-45ad-4e4f-ac64-dcb20d4ecb35	2015-06-15T09:46:04+00:00	blank	False			human	Annika Zuleger	2015-06-15T09:46:00Z
063b3dc7-8650-43dd-a6bb-c95bf1261e5c	0d51efb8-a352-44ef-90bc-d59063e20a39	f1484f17-dc86-41fe-a206-c59a5935b2fd	2015-06-15T10:02:49+00:00	blank	False			human	Annika Zuleger	2015-06-15T10:02:00Z
6541e5d7-51ba-4aec-99e8-8a731bd2338e	0d51efb8-a352-44ef-90bc-d59063e20a39	a52ecb9e-ac1f-492b-beca-3a4c32c25182	2015-06-15T10:07:38+00:00	blank	False			human	Annika Zuleger	2015-06-15T10:07:00Z
6823d14b-11f9-471f-8c4f-c5e554b30c83	0d51efb8-a352-44ef-90bc-d59063e20a39	f7704395-2a27-4525-a042-3b93124d45cc	2015-06-15T10:39:51+00:00	blank	False			human	Annika Zuleger	2015-06-15T10:39:00Z
9fd3bb53-f33d-4ccc-b872-75478896248a	0d51efb8-a352-44ef-90bc-d59063e20a39	bbb2966f-f00a-4dbf-8895-69522982d0bb	2015-06-15T10:42:14+00:00	blank	False			human	Annika Zuleger	2015-06-15T10:42:00Z
3109aae5-b193-4396-aa19-0e0331c0f266	0d51efb8-a352-44ef-90bc-d59063e20a39	859a411a-5cc5-4efe-8983-bd97decd4030	2015-06-15T10:57:35+00:00	blank	False			human	Annika Zuleger	2015-06-15T10:57:00Z
7e9d095b-697b-42f3-9b2d-5b1ecac5a90b	0d51efb8-a352-44ef-90bc-d59063e20a39	fc9646db-be93-4726-af73-6fbc53d75eb5	2015-06-15T11:09:05+00:00	blank	False			human	Annika Zuleger	2015-06-15T11:09:00Z
1ef7b360-29da-4d0d-972d-ac24413f9235	0d51efb8-a352-44ef-90bc-d59063e20a39	1898b531-5326-4014-925c-e0bacb38a20a	2015-06-15T11:13:07+00:00	blank	False			human	Annika Zuleger	2015-06-15T11:13:00Z
5e5595e7-972b-4a75-9ed7-e515f8e788ee	0d51efb8-a352-44ef-90bc-d59063e20a39	7ea1ab08-d004-4267-954f-7acd1e13fd8a	2015-06-15T11:18:21+00:00	blank	False			human	Annika Zuleger	2015-06-15T11:18:00Z
ab8785b7-b1ac-4304-9350-55ef03984291	0d51efb8-a352-44ef-90bc-d59063e20a39	5a4ee61f-0f11-4789-bb2f-b255674ff555	2015-06-15T11:26:20+00:00	blank	False			human	Annika Zuleger	2015-06-15T11:26:00Z
e2f85d79-6927-48b7-80ce-bec792c48d57	0d51efb8-a352-44ef-90bc-d59063e20a39	6df4820b-ef06-4baf-9ac3-b44fb6985773	2015-06-15T11:30:11+00:00	blank	False			human	Annika Zuleger	2015-06-15T11:30:00Z
b0dc474f-b7b5-45a3-aeae-c15b41262bde	0d51efb8-a352-44ef-90bc-d59063e20a39	9d10f8a5-c2e1-452c-885a-ada3149f73d4	2015-06-15T11:38:17+00:00	blank	False			human	Annika Zuleger	2015-06-15T11:38:00Z
8e88ce81-a18d-4a37-a417-d2967a205771	0d51efb8-a352-44ef-90bc-d59063e20a39	5be0d810-dad5-4503-af49-b459828d1040	2015-06-15T11:56:24+00:00	blank	False			human	Annika Zuleger	2015-06-15T11:56:00Z
d0783705-91d8-4a75-b4d4-a5c21c18d450	0d51efb8-a352-44ef-90bc-d59063e20a39	c3512806-c580-42c3-b48d-889077631f3f	2015-06-15T13:21:23+00:00	blank	False			human	Annika Zuleger	2015-06-15T13:21:00Z
239aa2fc-8035-46c6-a4a4-06e75ba82282	0d51efb8-a352-44ef-90bc-d59063e20a39	3fd1bfb6-9c0d-45a2-bef3-aa28e54d3290	2015-06-15T13:42:13+00:00	blank	False			human	Annika Zuleger	2015-06-15T13:42:00Z
fe42d3fa-fc25-408f-956b-5192e55f100d	0d51efb8-a352-44ef-90bc-d59063e20a39	63f20168-bae9-4b9f-9394-abcbf8b20deb	2015-06-15T13:58:24+00:00	blank	False			human	Annika Zuleger	2015-06-15T13:58:00Z
63ef7e30-1ef5-4001-aacb-02cede9126cf	0d51efb8-a352-44ef-90bc-d59063e20a39	44e90b31-af74-454c-9c82-067265df815a	2015-06-15T14:06:09+00:00	blank	False			human	Annika Zuleger	2015-06-15T14:06:00Z
465a8c23-b579-474b-8329-8db9655bc369	0d51efb8-a352-44ef-90bc-d59063e20a39	a72836ec-6ebd-4624-be67-b8a8267aedb7	2015-06-15T14:08:20+00:00	blank	False			human	Annika Zuleger	2015-06-15T14:08:00Z
c4ef6266-aa3c-428a-a035-c93b86b2fbc4	0d51efb8-a352-44ef-90bc-d59063e20a39	337fcfc8-0308-4070-9862-ee5ee8340143	2015-06-15T14:20:41+00:00	blank	False			human	Annika Zuleger	2015-06-15T14:20:00Z
1134429a-1cea-4592-936a-804e0f555f9b	0d51efb8-a352-44ef-90bc-d59063e20a39	692b04d2-1f5c-478e-a1b2-670822406e6d	2015-06-15T14:43:53+00:00	blank	False			human	Annika Zuleger	2015-06-15T14:43:00Z
56e5c5dc-4c1b-463a-bddd-44fd53559def	0d51efb8-a352-44ef-90bc-d59063e20a39	f2ba4762-2c8c-4877-ae7f-a0db2c4f5f31	2015-06-15T15:13:30+00:00	animal	False	MLQ5	Bos taurus	human	Annika Zuleger	2022-05-18T15:00:00Z
653dc12c-47f0-4e74-aeb8-ede153c3d160	0d51efb8-a352-44ef-90bc-d59063e20a39	70915fa2-29ac-4dde-8fbb-e6d8b14fe862	2015-06-15T15:19:12+00:00	blank	False			human	Annika Zuleger	2015-06-15T15:19:00Z
f6925350-64b3-41fa-8000-dd5d1fcfe3dd	0d51efb8-a352-44ef-90bc-d59063e20a39	3c3ade7e-8dda-4475-8c8c-f099e8578021	2015-06-15T15:25:49+00:00	blank	False			human	Annika Zuleger	2015-06-15T15:25:00Z
ba17689c-63b0-4db8-ba65-f17c74a4b275	0d51efb8-a352-44ef-90bc-d59063e20a39	fe764975-2830-4594-ba02-0f836ef76491	2015-06-15T15:45:28+00:00	blank	False			human	Annika Zuleger	2015-06-15T15:45:00Z
1a274685-9a89-4377-a1df-efd21d7298a2	0d51efb8-a352-44ef-90bc-d59063e20a39	6331107c-6e23-448f-8ce0-bbb8dea53b85	2015-06-15T16:43:27+00:00	blank	False			human	Annika Zuleger	2015-06-15T16:43:00Z
867da57a-144e-49f8-a932-fc781fc685df	0d51efb8-a352-44ef-90bc-d59063e20a39	1feedb2e-f796-49e3-b808-29a3cc7d4e3e	2015-06-16T10:29:09+00:00	blank	False			human	Annika Zuleger	2015-06-16T10:29:00Z
26345064-dc6f-4b67-a87b-901f8627faf3	0d51efb8-a352-44ef-90bc-d59063e20a39	c83122b6-fa46-4526-9d43-6a95a0e4f7a9	2015-06-16T10:38:54+00:00	blank	False			human	Annika Zuleger	2015-06-16T10:38:00Z
fa0efb3b-a18a-4fdc-90e0-8f08e1551bec	0d51efb8-a352-44ef-90bc-d59063e20a39	63882492-516d-47f6-808f-1e8d290a89ea	2015-06-16T10:51:01+00:00	blank	False			human	Annika Zuleger	2015-06-16T10:51:00Z
90b6042a-8500-46d2-9dc8-2a3fb73091eb	0d51efb8-a352-44ef-90bc-d59063e20a39	bff22109-6425-479c-bf5c-011e5c792af2	2015-06-16T10:56:19+00:00	blank	False			human	Annika Zuleger	2015-06-16T10:56:00Z
79327612-698e-4657-bd4f-f55729304e7c	0d51efb8-a352-44ef-90bc-d59063e20a39	55831ff3-73ee-44b5-8545-4b68753413b8	2015-06-16T11:04:06+00:00	blank	False			human	Annika Zuleger	2015-06-16T11:04:00Z
e9ef76ca-92d1-4024-945a-8b4fd6aeeece	0d51efb8-a352-44ef-90bc-d59063e20a39	28709c8a-d9d8-4229-a4b4-5e444aa8242b	2015-06-16T11:23:14+00:00	blank	False			human	Annika Zuleger	2015-06-16T11:23:00Z
1fe9e01d-d6fe-4025-bd59-b3df73a18340	0d51efb8-a352-44ef-90bc-d59063e20a39	aa042bb3-a099-4694-a8c7-0d8b06b9c4bc	2015-06-16T11:38:24+00:00	blank	False			human	Annika Zuleger	2015-06-16T11:38:00Z
56289571-1642-4071-ba5f-563813d1f474	0d51efb8-a352-44ef-90bc-d59063e20a39	e66bae15-3a2c-43aa-bbaf-51a6d0899f64	2015-06-16T12:23:33+00:00	blank	False			human	Annika Zuleger	2015-06-16T12:23:00Z
9b8e80f4-706f-40c7-95ae-a240f5a75b3c	0d51efb8-a352-44ef-90bc-d59063e20a39	a1c7e54a-7cde-437d-b773-b8e6bc1a52fb	2015-06-16T12:50:57+00:00	blank	False			human	Annika Zuleger	2015-06-16T12:50:00Z
9f0b6207-279b-4722-bd36-bcb379f95903	0d51efb8-a352-44ef-90bc-d59063e20a39	8ecf2c80-6513-40e1-8c94-88e72f3f6839	2015-06-16T12:59:09+00:00	blank	False			human	Annika Zuleger	2015-06-16T12:59:00Z
3e26909c-36d4-4822-9839-97608e440876	0d51efb8-a352-44ef-90bc-d59063e20a39	dbec2306-2d46-4eca-8df1-d8e8307822c9	2015-06-16T13:14:03+00:00	blank	False			human	Annika Zuleger	2015-06-16T13:14:00Z
d6a325f2-421e-4660-8ca3-7433c8fdfa8c	0d51efb8-a352-44ef-90bc-d59063e20a39	78e6e2f8-f640-4b17-a523-81396edcc35f	2015-06-16T13:19:16+00:00	blank	False			human	Annika Zuleger	2015-06-16T13:19:00Z
dc5307fa-6453-4c2d-aa00-05649126ea7b	0d51efb8-a352-44ef-90bc-d59063e20a39	46ac3559-c6de-48e2-9f46-415d2c529f84	2015-06-16T13:22:08+00:00	blank	False			human	Annika Zuleger	2015-06-16T13:22:00Z
cad034ec-a7e8-445d-97cc-4c98a5966727	0d51efb8-a352-44ef-90bc-d59063e20a39	f91f4d2e-1716-4082-9b6a-fd03e551c9a2	2015-06-16T13:25:38+00:00	blank	False			human	Annika Zuleger	2015-06-16T13:25:00Z
4ac1a2bf-ebe5-41f4-8a28-105bab526846	0d51efb8-a352-44ef-90bc-d59063e20a39	c726f15d-d7b1-47b9-b7db-e8a9e483a217	2015-06-16T13:30:56+00:00	blank	False			human	Annika Zuleger	2015-06-16T13:30:00Z
56baa221-e468-44e3-98c4-93889bfadc96	0d51efb8-a352-44ef-90bc-d59063e20a39	06ae08e1-4ac6-426e-b698-ce2c4a97b323	2015-06-16T14:12:10+00:00	blank	False			human	Annika Zuleger	2015-06-16T14:12:00Z
5cfe8056-eb68-47cd-b2ee-7301b37f9837	0d51efb8-a352-44ef-90bc-d59063e20a39	6c012b26-4a8b-4103-afa7-cba084e114c8	2015-06-16T14:17:01+00:00	blank	False			human	Annika Zuleger	2015-06-16T14:17:00Z
c5f44dfb-3e3c-4913-a06f-dd24332b7d1f	0d51efb8-a352-44ef-90bc-d59063e20a39	12c205bc-8f86-43c8-aca8-f5d0edc5a39f	2015-06-16T14:20:16+00:00	blank	False			human	Annika Zuleger	2015-06-16T14:20:00Z
587adbad-83eb-4baa-b9f9-762a362ceaaa	0d51efb8-a352-44ef-90bc-d59063e20a39	a75ac275-ec83-4bb2-83e1-61f071b6fd98	2015-06-16T14:31:17+00:00	blank	False			human	Annika Zuleger	2015-06-16T14:31:00Z
659488b9-8c69-40f7-bc84-5713fb61dea2	0d51efb8-a352-44ef-90bc-d59063e20a39	4c844030-e8e2-455d-a7a2-a36a9ada1622	2015-06-16T14:44:02+00:00	blank	False			human	Annika Zuleger	2015-06-16T14:44:00Z
55b76c11-81fb-40ea-a1d4-dfd7ab330ac8	0d51efb8-a352-44ef-90bc-d59063e20a39	4b6bce72-b40c-480d-af4f-1859750ac856	2015-06-16T14:58:36+00:00	blank	False			human	Annika Zuleger	2015-06-16T14:58:00Z
5372f051-d7ed-4d97-8698-5903a8118d03	0d51efb8-a352-44ef-90bc-d59063e20a39	d75a879e-c64e-4307-b9a6-d68f6fb02832	2015-06-16T15:14:30+00:00	blank	False			human	Annika Zuleger	2015-06-16T15:14:00Z
a5575ce3-5140-425f-a4b8-d03b05d92f03	0d51efb8-a352-44ef-90bc-d59063e20a39	cadee552-c717-4d70-83db-416e65c347b1	2015-06-16T15:18:13+00:00	blank	False			human	Annika Zuleger	2015-06-16T15:18:00Z
025dbf58-6a5a-447d-919b-59e724da4ac5	0d51efb8-a352-44ef-90bc-d59063e20a39	b989a96f-a136-4185-9250-7085291d0ddb	2015-06-16T15:21:20+00:00	blank	False			human	Annika Zuleger	2015-06-16T15:21:00Z
6883b3a8-45c4-4026-8853-6e99fc7e252f	0d51efb8-a352-44ef-90bc-d59063e20a39	692874f4-3deb-420e-a38d-925b13162316	2015-06-16T15:24:14+00:00	blank	False			human	Annika Zuleger	2015-06-16T15:24:00Z
718981fb-f8d3-44c5-ab50-92719ed1a44c	0d51efb8-a352-44ef-90bc-d59063e20a39	52da81b2-8793-412e-a9ab-c58ff66aa5a8	2015-06-16T15:48:02+00:00	blank	False			human	Annika Zuleger	2015-06-16T15:48:00Z
77b4030a-faad-417a-9759-b5c217d2e5a6	0d51efb8-a352-44ef-90bc-d59063e20a39	7bebe9cd-1df5-43a9-9b73-e3294b2ec9f2	2015-06-16T15:53:11+00:00	blank	False			human	Annika Zuleger	2015-06-16T15:53:00Z
09b9af71-6fdd-462b-b0ab-890447282621	0d51efb8-a352-44ef-90bc-d59063e20a39	19b1bb26-c04c-4018-a1e7-088669d78622	2015-06-16T16:02:28+00:00	blank	False			human	Annika Zuleger	2015-06-16T16:02:00Z
75c45b58-378a-4c04-9952-00a4262dc33c	0d51efb8-a352-44ef-90bc-d59063e20a39	d7adcb8c-55ca-479c-b562-51b8f4bd7c75	2015-06-16T16:23:16+00:00	blank	False			human	Annika Zuleger	2015-06-16T16:23:00Z
73efc8fa-a87f-4bfe-a680-363033a81346	0d51efb8-a352-44ef-90bc-d59063e20a39	343e1ecb-7cda-4ab3-89ca-e3456561a96d	2015-06-16T16:29:10+00:00	blank	False			human	Annika Zuleger	2015-06-16T16:29:00Z
cc17eb80-3a3c-44fe-8eed-cfed82540e75	0d51efb8-a352-44ef-90bc-d59063e20a39	9f9a4504-20a8-40d0-9a5f-ab93b1e2df70	2015-06-16T16:39:16+00:00	blank	False			human	Annika Zuleger	2015-06-16T16:39:00Z
f893f889-188d-4e48-b5ce-83c3ae4feda7	0d51efb8-a352-44ef-90bc-d59063e20a39	6ec65637-b7fc-4a0c-94cb-cd0c1293dfc8	2015-06-16T16:47:56+00:00	blank	False			human	Annika Zuleger	2015-06-16T16:47:00Z
9bd21845-0e5b-449c-8994-210cac8c55b6	0d51efb8-a352-44ef-90bc-d59063e20a39	96908483-305e-4a17-a40e-13a23bf1411d	2015-06-16T17:14:57+00:00	blank	False			human	Annika Zuleger	2015-06-16T17:14:00Z
b156b421-31c8-4a13-a877-82e4b8ea5c6a	0d51efb8-a352-44ef-90bc-d59063e20a39	e9308d86-dab4-4c92-8757-442d9b8d5c5a	2015-06-17T09:20:19+00:00	blank	False			human	Annika Zuleger	2015-06-17T09:20:00Z
696d836c-1145-4c76-8eae-1fd9eb7f3df2	0d51efb8-a352-44ef-90bc-d59063e20a39	9c6f2fb1-fddc-49f4-9e38-5edd7cb6da6b	2015-06-17T10:05:07+00:00	blank	False			human	Annika Zuleger	2015-06-17T10:05:00Z
8c789afe-f4a8-4cd1-b42f-b2861112434f	0dbeb491-0f6c-4fb3-9c54-9dd12e5a1c81	1aae703b-e6a9-43f4-b53d-f836c15f0b54	2018-05-24T09:26:21+00:00	animal	False	6FYBT	Equus caballus	human	Annika Zuleger	2022-05-18T15:00:00Z
f551883e-68c2-4b3d-b379-ae901f2673fa	0dbeb491-0f6c-4fb3-9c54-9dd12e5a1c81	9fb3ff01-ff45-4b4c-b947-5bad307b0d89	2018-05-24T09:30:24+00:00	animal	False	6FYBT	Equus caballus	human	Annika Zuleger	2022-05-18T15:00:00Z
9e964782-d07e-475e-bbc0-0b5319b1344c	0dbeb491-0f6c-4fb3-9c54-9dd12e5a1c81	ed935e19-c24d-4047-92d2-93170c5b4699	2018-05-27T11:13:27+00:00	blank	False			human	Annika Zuleger	2022-06-10T07:53:45Z
425b5e52-d3c1-435a-8a21-80caa2f780a3	0dbeb491-0f6c-4fb3-9c54-9dd12e5a1c81	4bee35ae-cd14-4cdd-a1b3-f566e8ce4569	2018-05-28T12:10:24+00:00	animal	False	6FYBT	Equus caballus	human	Annika Zuleger	2022-05-18T15:00:00Z
8250cb99-e036-41a7-8dcf-e7fa291e4a90	0dbeb491-0f6c-4fb3-9c54-9dd12e5a1c81	16aa8801-fc51-458a-913c-815b26c3db35	2018-05-28T12:15:41+00:00	animal	False	6FYBT	Equus caballus	human	Annika Zuleger	2022-05-18T15:00:00Z
3c92c800-8324-4aeb-b9f1-0d666e798330	0dbeb491-0f6c-4fb3-9c54-9dd12e5a1c81	db45c507-0bbe-43f2-8fae-c02b0669c9d3	2018-06-14T05:33:31+00:00	animal	False	53HGR	Sus scrofa	human	Annika Zuleger	2022-05-18T15:00:00Z
997d7ba9-35d9-4a9a-b1a6-ff4472b0bc9d	0dbeb491-0f6c-4fb3-9c54-9dd12e5a1c81	5d163d1b-682b-4e43-8098-45dfd1237d4d	2018-06-18T18:51:26+00:00	animal	False	6FYBT	Equus caballus	human	Annika Zuleger	2022-05-18T15:00:00Z
05374e34-2c2c-4799-98d4-c118b492a4e7	0dbeb491-0f6c-4fb3-9c54-9dd12e5a1c81	7a703028-4f79-4e3f-b795-16c692c93f18	2018-06-24T19:44:13+00:00	animal	False	6FYBT	Equus caballus	human	Annika Zuleger	2022-05-18T15:00:00Z
a2edc665-4408-471f-9774-21897378719d	0dbeb491-0f6c-4fb3-9c54-9dd12e5a1c81	fcf7dccf-d6fd-4ad7-8223-c62960d11292	2018-06-25T11:19:05+00:00	animal	False	6FYBT	Equus caballus	human	Annika Zuleger	2022-05-18T15:00:00Z
b5a97312-d6a5-4cb7-8d8a-d0710f3ecc5f	0dbeb491-0f6c-4fb3-9c54-9dd12e5a1c81	17fe6f5c-2840-4835-a3b1-ee029d2fe5cd	2018-07-08T07:33:50+00:00	animal	False	6FYBT	Equus caballus	human	Annika Zuleger	2022-05-18T15:00:00Z
af12c742-4105-4063-a35c-791ad8d6c7b8	0dbeb491-0f6c-4fb3-9c54-9dd12e5a1c81	f225da3e-18a1-459c-a33c-2afdba4e9c62	2018-09-06T09:36:20+00:00	animal	False	6FYBT	Equus caballus	human	Annika Zuleger	2022-05-18T15:00:00Z
fcf4998c-5640-45cf-8a55-97b4479e3304	0dbeb491-0f6c-4fb3-9c54-9dd12e5a1c81	e3654109-1285-48d1-b02a-381d8ab916bc	2018-09-06T09:44:11+00:00	animal	False	6FYBT	Equus caballus	human	Annika Zuleger	2022-05-18T15:00:00Z
474edcba-797f-4d25-92fa-af31c49c84e7	0dbeb491-0f6c-4fb3-9c54-9dd12e5a1c81	f5bc2d2d-2503-464d-aade-9ece915a9ef2	2018-09-25T14:16:22+00:00	animal	False	MLQ5	Bos taurus	human	Annika Zuleger	2022-05-18T15:00:00Z
ab3f149a-fb56-4d85-83ea-f87e49dbd280	0dbeb491-0f6c-4fb3-9c54-9dd12e5a1c81	8feb2798-917c-4829-8670-c1b38a5d4fa8	2018-10-04T09:49:41+00:00	animal	False	6FYBT	Equus caballus	human	Annika Zuleger	2022-05-18T15:00:00Z
2de5749a-3721-41ce-acf0-d79d7d4b262e	0dbeb491-0f6c-4fb3-9c54-9dd12e5a1c81	b6b63c9d-66b2-4516-af3f-4addb11e494a	2018-10-04T09:53:52+00:00	animal	False	6FYBT	Equus caballus	human	Annika Zuleger	2022-05-18T15:00:00Z
2852542d-07f6-4396-a7e7-9c6765d68e13	0dbeb491-0f6c-4fb3-9c54-9dd12e5a1c81	bd62cb0d-b09c-4bc4-b0d6-410f314ea17e	2018-10-04T10:08:01+00:00	animal	False	6FYBT	Equus caballus	human	Annika Zuleger	2022-05-18T15:00:00Z
4d4fd601-3f5c-4a0d-b1ce-e19b5890384a	0dbeb491-0f6c-4fb3-9c54-9dd12e5a1c81	bd382b62-2d36-4729-abef-d30922ee3fb9	2018-10-04T10:15:30+00:00	animal	False	6FYBT	Equus caballus	human	Annika Zuleger	2022-05-18T15:00:00Z
7ecee1dc-2a1b-4439-9e83-880f18338a9d	0dbeb491-0f6c-4fb3-9c54-9dd12e5a1c81	256a2d54-5619-461f-9904-c7d77c798636	2018-10-14T11:52:02+00:00	human	False	6MB3T	Homo sapiens	human	Annika Zuleger	2022-05-18T15:00:00Z
c7a70a8c-a92e-4170-9da9-0a8d52054639	0fa597b7-eaea-41ad-a1e7-6835b64a2949	8e13485f-db38-4ef8-b68f-9f3ed4b5e2c9	2015-05-17T05:26:14+00:00	human	False	6MB3T	Homo sapiens	human	Annika Zuleger	2022-05-18T15:00:00Z
d67383af-a97a-4c52-95a8-5152c7ec8ab9	0fa597b7-eaea-41ad-a1e7-6835b64a2949	62abf3be-3a79-4e1c-9d85-8c5006c6370f	2015-05-19T13:48:47+00:00	animal	False	QSF3	Capreolus capreolus	human	Annika Zuleger	2022-05-18T15:00:00Z
2ec1492e-31c0-4ab6-9d00-4759fb8e2976	0fa597b7-eaea-41ad-a1e7-6835b64a2949	15ec8a4a-4983-48cd-b11a-68bb6136a1d0	2015-05-19T21:14:19+00:00	blank	False			human	Annika Zuleger	2022-06-22T10:56:33Z
371e6aed-a7f1-4207-adea-f15b333a73ef	0fa597b7-eaea-41ad-a1e7-6835b64a2949	335742b2-557e-4c5e-abbf-44f4a5f38bff	2015-05-19T21:20:15+00:00	blank	False			human	Annika Zuleger	2022-06-22T10:56:35Z
0818aca0-dd4a-4f34-8169-b1a89d9a0daa	0fa597b7-eaea-41ad-a1e7-6835b64a2949	6824d436-c8a9-40f1-a144-e96b84c8fd2d	2015-05-19T21:22:25+00:00	blank	False			human	Annika Zuleger	2022-06-22T10:56:37Z
43d525df-3533-4ac8-aec0-1fc49912abfd	0fa597b7-eaea-41ad-a1e7-6835b64a2949	44fb7516-91dd-4eeb-8673-9ac7fa97acd3	2015-05-19T21:26:59+00:00	blank	False			human	Annika Zuleger	2022-06-22T10:56:40Z
c6857e32-243c-4786-9b2b-611c0edb7571	0fa597b7-eaea-41ad-a1e7-6835b64a2949	7f38303a-adde-46ba-93f8-2ced2ebdd01e	2015-05-19T21:43:43+00:00	blank	False			human	Annika Zuleger	2022-06-22T10:56:43Z
c76693a5-71fe-4c85-919b-4395c84f9f83	0fa597b7-eaea-41ad-a1e7-6835b64a2949	229c081b-9f2f-45bc-a88e-e114b61bdd5f	2015-05-19T22:08:07+00:00	blank	False			human	Annika Zuleger	2022-06-22T10:56:46Z
e949ee2f-48fb-4aa1-b93e-5e9fa5be8795	0fa597b7-eaea-41ad-a1e7-6835b64a2949	51d7f400-b401-44a6-b3f0-5509134599c8	2015-05-19T22:12:43+00:00	blank	False			human	Annika Zuleger	2022-06-22T10:56:48Z
a7136875-a1b6-4932-9617-4c605d6a794c	0fa597b7-eaea-41ad-a1e7-6835b64a2949	61d5fbfa-3b11-400a-a692-cf675691f643	2015-05-19T22:16:30+00:00	blank	False			human	Annika Zuleger	2022-06-22T10:56:52Z
7df3e829-06ae-468b-b985-ef573f7734e6	0fa597b7-eaea-41ad-a1e7-6835b64a2949	84776087-a45a-41c6-a704-ca16ba7827ca	2015-05-19T22:21:57+00:00	blank	False			human	Annika Zuleger	2022-06-22T10:56:56Z
e8629b4a-413b-4f82-b09a-da130c0a5734	0fa597b7-eaea-41ad-a1e7-6835b64a2949	e186937c-0005-4809-a7b2-2fe7201dfd21	2015-05-19T22:24:06+00:00	blank	False			human	Annika Zuleger	2022-06-22T10:56:59Z
e3e2472f-6701-43c2-887e-661b0b42dc15	0fa597b7-eaea-41ad-a1e7-6835b64a2949	97eab604-8405-42d4-8d18-496d4480cd5d	2015-05-19T22:27:38+00:00	blank	False			human	Annika Zuleger	2022-06-22T10:57:01Z
ad18b853-efa3-40b7-9356-0e884abaeab4	0fa597b7-eaea-41ad-a1e7-6835b64a2949	da6dfc5c-2293-4e37-b93b-0c7ce6ff5098	2015-05-19T22:30:58+00:00	blank	False			human	Annika Zuleger	2022-06-22T10:57:04Z
c4b0e4be-2983-47b2-9bed-0356fd83a544	0fa597b7-eaea-41ad-a1e7-6835b64a2949	ee4c7b52-0db5-4ceb-b40d-d3516136b26e	2015-05-19T22:36:37+00:00	blank	False			human	Annika Zuleger	2022-06-22T10:57:06Z
7a951854-90b7-40f9-9fe1-c5363e9e948e	0fa597b7-eaea-41ad-a1e7-6835b64a2949	c3a93011-0724-4634-b452-3df53d6e22b8	2015-05-19T22:51:10+00:00	blank	False			human	Annika Zuleger	2022-06-22T10:57:07Z
dfa6011c-772f-40da-9675-5de54d09b3de	0fa597b7-eaea-41ad-a1e7-6835b64a2949	fb0a2e6b-e233-4b57-ab4e-ee53f17720f2	2015-05-19T22:54:42+00:00	blank	False			human	Annika Zuleger	2022-06-22T10:57:09Z
beef7feb-76ea-45d6-9c39-da6452e8c6f7	0fa597b7-eaea-41ad-a1e7-6835b64a2949	9372a0fc-06fc-425e-adab-989554ea981a	2015-05-19T23:01:24+00:00	blank	False			human	Annika Zuleger	2022-06-22T10:57:11Z
86185518-2781-4afa-811e-5b74d08b7854	0fa597b7-eaea-41ad-a1e7-6835b64a2949	0962c495-8438-4685-94ad-9ebc50154943	2015-05-19T23:05:51+00:00	blank	False			human	Annika Zuleger	2022-06-22T10:57:13Z
20367127-992e-4701-a7c2-72a8bddf7ec8	0fa597b7-eaea-41ad-a1e7-6835b64a2949	7829fe3c-543f-4fe2-9e17-42156880b386	2015-05-19T23:18:39+00:00	animal	False	MLQ5	Bos taurus	human	Annika Zuleger	2022-05-18T15:00:00Z
5bfc5a62-58cf-4190-ae71-bdb5470f853b	0fa597b7-eaea-41ad-a1e7-6835b64a2949	bcf49ef0-459a-40f2-bb8b-227b18fca34f	2015-05-19T23:27:41+00:00	blank	False			human	Annika Zuleger	2022-06-22T10:57:19Z
d2df467d-c9f2-4c71-b8e8-c400c1e43eb8	0fa597b7-eaea-41ad-a1e7-6835b64a2949	d5b47979-18ff-4720-a068-da22e354f237	2015-05-19T23:30:20+00:00	blank	False			human	Annika Zuleger	2022-06-22T10:57:22Z
83eeabdb-e958-4c2e-b68e-7bedfe63e312	0fa597b7-eaea-41ad-a1e7-6835b64a2949	9069d11d-f83a-43b4-9717-a3c289eaf871	2015-05-19T23:52:08+00:00	blank	False			human	Annika Zuleger	2022-06-22T10:57:25Z
c2aea17c-9075-447a-99fc-e5e4729ec3f6	0fa597b7-eaea-41ad-a1e7-6835b64a2949	bc395808-7783-4d48-ba9a-d4fc03c0d60b	2015-05-20T00:39:42+00:00	blank	False			human	Annika Zuleger	2022-06-22T10:57:28Z
30bd9258-4ae4-4c29-8d1a-a808414df6dc	0fa597b7-eaea-41ad-a1e7-6835b64a2949	10773d61-2705-4bce-9bb7-1b2ef52a2c42	2015-05-20T01:23:01+00:00	blank	False			human	Annika Zuleger	2022-06-22T10:57:30Z
abe48514-8e09-4eed-bbc7-3247d988f9ae	0fa597b7-eaea-41ad-a1e7-6835b64a2949	2a052312-51f9-4555-9d70-5ca2d885aed1	2015-05-20T21:39:56+00:00	blank	False			human	Annika Zuleger	2022-06-22T10:57:32Z
5a381fec-6d4c-4cc4-ba21-4fadfd5e1825	0fa597b7-eaea-41ad-a1e7-6835b64a2949	5895267f-4c21-4e1e-9ff9-aa3ac61ba71c	2015-05-20T22:26:47+00:00	blank	False			human	Annika Zuleger	2022-06-22T10:57:33Z
2d932540-30de-40e4-813a-e189f0791852	0fa597b7-eaea-41ad-a1e7-6835b64a2949	1ec8d3b7-2b96-479b-8889-3e0af7ae3ef5	2015-05-21T00:02:48+00:00	animal	False	6FYBT	Equus caballus	human	Annika Zuleger	2022-05-18T15:00:00Z
eb569853-da7b-49b1-b36d-602f62db6df7	0fa597b7-eaea-41ad-a1e7-6835b64a2949	b4a388a9-69a5-4407-ade3-72a7db8e2ac1	2015-05-21T00:48:18+00:00	animal	False	6FYBT	Equus caballus	human	Annika Zuleger	2022-05-18T15:00:00Z
2301387d-f795-44e2-a37e-223352f1d2f8	0fa597b7-eaea-41ad-a1e7-6835b64a2949	c93d3c19-9e6d-4b3e-9849-8ec7f02f58f3	2015-05-21T00:51:25+00:00	animal	False	6FYBT	Equus caballus	human	Annika Zuleger	2022-05-18T15:00:00Z
91472c53-715a-4ade-8b3a-80411e03b37b	0fa597b7-eaea-41ad-a1e7-6835b64a2949	61ea1b26-2aa8-4c4c-b01f-5dba85da43e1	2015-05-21T00:56:51+00:00	animal	False	6FYBT	Equus caballus	human	Annika Zuleger	2022-05-18T15:00:00Z
b3d229c6-a0d1-4790-9845-82b51a090436	0fa597b7-eaea-41ad-a1e7-6835b64a2949	8dc332d1-338d-47e9-bb82-24a30348519b	2015-05-21T09:42:16+00:00	blank	False			human	Annika Zuleger	2022-06-22T10:57:39Z
66fdec90-0e31-42b0-9167-400d5e67e961	0fa597b7-eaea-41ad-a1e7-6835b64a2949	c4f24c6f-3ca1-43cb-8ce3-328dbfdacd19	2015-05-21T19:37:59+00:00	animal	False	QSF3	Capreolus capreolus	human	Annika Zuleger	2022-05-18T15:00:00Z
0ccaaa94-d1a0-4ece-a81c-cb66ca7c1c85	0fa597b7-eaea-41ad-a1e7-6835b64a2949	f8234874-3da7-4eeb-9247-dda62c765eb7	2015-05-21T22:36:30+00:00	blank	False			human	Annika Zuleger	2022-06-22T10:57:41Z
80e4e118-683b-46b6-bf72-601887f3a5eb	0fa597b7-eaea-41ad-a1e7-6835b64a2949	b3cec0a9-1d6c-4713-af28-131967346faa	2015-05-21T22:47:05+00:00	blank	False			human	Annika Zuleger	2022-06-22T10:57:43Z
dc2013e6-bdd2-4b0e-af11-a7da30214ab7	0fa597b7-eaea-41ad-a1e7-6835b64a2949	4fe239ef-3c0e-4f6e-bbe1-ab22446e1c80	2015-05-29T21:26:55+00:00	blank	False			human	Annika Zuleger	2022-06-22T10:57:45Z
a7d4d3ab-8890-47e0-8d66-c9bfb8fd5dc0	0fa597b7-eaea-41ad-a1e7-6835b64a2949	69c4d08f-40d4-4c68-a6f5-2ed822730b9f	2015-05-29T21:29:40+00:00	blank	False			human	Annika Zuleger	2022-06-22T10:57:47Z
35b49563-e35c-4ec2-b813-3daef399aab7	0fa597b7-eaea-41ad-a1e7-6835b64a2949	c17c0236-a0a2-4f0f-9082-ba4d5294b16f	2015-05-29T21:48:36+00:00	blank	False			human	Annika Zuleger	2022-06-22T10:57:50Z
7d008b45-bb91-4ee8-b0bd-1a0a4b90d054	0fa597b7-eaea-41ad-a1e7-6835b64a2949	c4f4105b-5986-4b62-8000-2a6bfc26581d	2015-05-29T21:52:25+00:00	blank	False			human	Annika Zuleger	2022-06-22T10:57:53Z
abd898a9-7b40-4100-8d30-c74dbb7ac7f2	0fa597b7-eaea-41ad-a1e7-6835b64a2949	fd862e94-98d7-442b-95ea-719d1aaac05c	2015-05-29T22:05:09+00:00	blank	False			human	Annika Zuleger	2022-06-22T10:57:55Z
cc69403a-4722-4b12-bfdc-3b23b06b7160	0fa597b7-eaea-41ad-a1e7-6835b64a2949	76486c7b-6e32-4f53-91cf-ab03f3aaa3e5	2015-05-29T22:10:15+00:00	blank	False			human	Annika Zuleger	2022-06-22T10:57:57Z
81d86e15-b572-49c3-b70f-44d0493acdb8	0fa597b7-eaea-41ad-a1e7-6835b64a2949	b67ba80c-6283-4b72-b5cf-2045bb9e8702	2015-05-29T22:13:23+00:00	blank	False			human	Annika Zuleger	2022-06-22T10:57:59Z
afcdb0aa-8042-4ed6-b580-59391bbe8578	0fa597b7-eaea-41ad-a1e7-6835b64a2949	e1b78b95-5004-4757-92e8-078d86363f3a	2015-05-29T22:24:38+00:00	blank	False			human	Annika Zuleger	2022-06-22T10:58:00Z
d39977f5-7ebb-42c2-949e-41263df720d0	0fa597b7-eaea-41ad-a1e7-6835b64a2949	959bc3ac-80b6-4b6d-ad12-726d42c4de65	2015-05-29T22:35:44+00:00	blank	False			human	Annika Zuleger	2022-06-22T10:58:02Z
9b0db49f-82db-4426-bcb4-317e0b4493e6	0fa597b7-eaea-41ad-a1e7-6835b64a2949	484ecb2e-ea98-4208-bdde-0c772bf0694f	2015-05-29T22:38:57+00:00	blank	False			human	Annika Zuleger	2022-06-22T10:58:04Z
2a13d8c8-81fa-424d-8781-eae652c4edb1	0fa597b7-eaea-41ad-a1e7-6835b64a2949	a04ac9ab-be5d-4657-9944-acbe4cd8b810	2015-05-30T04:07:48+00:00	blank	False			human	Annika Zuleger	2022-06-22T10:58:06Z
7bdb5e77-1a93-4e20-a060-cda4e9333595	0fa597b7-eaea-41ad-a1e7-6835b64a2949	6fab2e7a-9e91-47c5-91ec-64d74e607760	2015-05-31T18:57:38+00:00	animal	False	MLQ5	Bos taurus	human	Annika Zuleger	2022-05-18T15:00:00Z
6ae4121c-f74f-454b-a834-f9639712c265	0fa597b7-eaea-41ad-a1e7-6835b64a2949	0d3af7d8-2fe0-4814-8614-bb1364bf4e5d	2015-05-31T19:03:10+00:00	animal	False	MLQ5	Bos taurus	human	Annika Zuleger	2022-05-18T15:00:00Z
469a77d3-fb58-4507-8cf3-626443ded86a	0fa597b7-eaea-41ad-a1e7-6835b64a2949	7ddd234b-ae8a-41c9-929f-b344723a0162	2015-06-01T04:20:11+00:00	animal	False	MLQ5	Bos taurus	human	Annika Zuleger	2022-05-18T15:00:00Z
0a6e2f82-d144-4da5-a22b-d4ebbf6e4787	0fa597b7-eaea-41ad-a1e7-6835b64a2949	507f274a-aa85-4c5d-99b9-98d717a5381e	2015-06-01T04:22:50+00:00	animal	False	MLQ5	Bos taurus	human	Annika Zuleger	2022-05-18T15:00:00Z
74be5014-b3af-4fa9-b1c3-cde08c0e30db	0fa597b7-eaea-41ad-a1e7-6835b64a2949	8e33c829-2fa0-4fd7-9db1-51a084b6c7f8	2015-06-01T04:25:30+00:00	animal	False	MLQ5	Bos taurus	human	Annika Zuleger	2022-05-18T15:00:00Z
0f2b4314-0bde-4adf-82a1-e62f6f1be303	0fa597b7-eaea-41ad-a1e7-6835b64a2949	108ec2c6-2492-4924-b141-36d820432097	2015-06-01T04:31:54+00:00	animal	False	MLQ5	Bos taurus	human	Annika Zuleger	2022-05-18T15:00:00Z
89edc686-7b5b-4922-9b39-113d741c5447	0fa597b7-eaea-41ad-a1e7-6835b64a2949	dd68c16c-a0b2-400b-ac5a-982b3b30c98e	2015-06-01T04:35:19+00:00	animal	False	MLQ5	Bos taurus	human	Annika Zuleger	2022-05-18T15:00:00Z
71e5e317-24fa-4140-98f0-fad1501eb6c7	0fa597b7-eaea-41ad-a1e7-6835b64a2949	3f7c4b03-3ff9-48e0-b7a4-2481e04c0155	2015-06-01T06:15:50+00:00	animal	False	MLQ5	Bos taurus	human	Annika Zuleger	2022-05-18T15:00:00Z
372d9e44-5f54-432f-83ce-4d5bab35b52d	0fa597b7-eaea-41ad-a1e7-6835b64a2949	b84f0900-0547-45de-a249-7e2bbaa1645f	2015-06-15T22:10:04+00:00	blank	False			human	Annika Zuleger	2022-06-22T10:58:16Z
e9ea4731-9742-4f5c-935e-595856b76893	0fa597b7-eaea-41ad-a1e7-6835b64a2949	4a878b5e-d62f-45c4-a9ae-2bd6d20dcdec	2015-06-17T00:40:03+00:00	blank	False			human	Annika Zuleger	2022-06-22T10:58:18Z
ef8d5b49-3d2a-4ae2-bc7b-be5bf13ac190	0fa597b7-eaea-41ad-a1e7-6835b64a2949	19206587-106b-4147-8d03-9d131661ded2	2015-06-17T00:51:07+00:00	blank	False			human	Annika Zuleger	2022-06-22T10:58:21Z
5021e67b-c551-42bc-a757-dafd474d7569	0fa597b7-eaea-41ad-a1e7-6835b64a2949	cce6976c-58cf-4f70-ac35-1bfe53d06eb8	2015-06-17T00:55:58+00:00	blank	False			human	Annika Zuleger	2022-06-22T10:58:22Z
18705e6b-8365-4c93-9c93-99acc9121347	0fa597b7-eaea-41ad-a1e7-6835b64a2949	b40d84c2-1dde-4663-a2c2-f517fb5a99d6	2015-07-23T00:13:31+00:00	blank	False			human	Annika Zuleger	2022-06-22T10:58:24Z
88ba1642-6015-47b2-a0c3-aedafd782393	0fa597b7-eaea-41ad-a1e7-6835b64a2949	3a76e014-531b-4933-a7c7-17a8d3e2a8ec	2015-07-23T01:00:21+00:00	blank	False			human	Annika Zuleger	2022-06-22T10:58:26Z
329d6e8f-1f61-4b7a-b15e-caa7e3ba1047	0fa597b7-eaea-41ad-a1e7-6835b64a2949	4522a318-cb06-4028-899d-94da728bc248	2015-07-23T01:47:23+00:00	blank	False			human	Annika Zuleger	2022-06-22T10:58:28Z
8ca4c0ef-80a9-4189-a333-2ce2d38d9fcc	0fa597b7-eaea-41ad-a1e7-6835b64a2949	da2d8599-d5d3-44bd-803c-ef97daf2a001	2015-07-23T02:00:33+00:00	blank	False			human	Annika Zuleger	2022-06-22T10:58:31Z
1460ecc6-39b5-40a2-9bdf-523d37967ab9	0fa597b7-eaea-41ad-a1e7-6835b64a2949	0d96ea86-5418-40af-9817-fe1fdf65d19d	2015-07-23T02:12:47+00:00	blank	False			human	Annika Zuleger	2022-06-22T10:58:32Z
912c2f23-7601-4a81-8c7f-a7ec992f1ef3	0fa597b7-eaea-41ad-a1e7-6835b64a2949	e3d6345d-8cae-4a9e-a39b-90dcfba710ea	2015-07-23T02:15:48+00:00	blank	False			human	Annika Zuleger	2022-06-22T10:58:35Z
7024713e-6388-4075-89ed-f73832a878bf	0fa597b7-eaea-41ad-a1e7-6835b64a2949	d8ed813e-b44f-4f21-b748-bf5dc9bce6a1	2015-07-23T02:18:15+00:00	blank	False			human	Annika Zuleger	2022-06-22T10:58:37Z
d916a3f1-9623-48a5-a9eb-fe65cc414dcf	0fa597b7-eaea-41ad-a1e7-6835b64a2949	04b60b51-e0bb-4160-8834-47581149e749	2015-07-23T02:24:15+00:00	blank	False			human	Annika Zuleger	2022-06-22T10:58:39Z
5bff9edc-9b8a-4860-8a3a-b11fbd473485	0fa597b7-eaea-41ad-a1e7-6835b64a2949	318b6ede-1c58-419c-9832-1c3111785e82	2015-07-26T01:36:28+00:00	blank	False			human	Annika Zuleger	2022-06-22T10:58:41Z
b0796e64-6608-4521-9dc1-bf44b39163cb	0fa597b7-eaea-41ad-a1e7-6835b64a2949	e972f0f7-5db9-47f3-9466-43377244a618	2015-07-26T01:59:17+00:00	blank	False			human	Annika Zuleger	2022-06-22T10:58:43Z
e220a4da-0df4-4960-b264-3e749c357e99	0fa597b7-eaea-41ad-a1e7-6835b64a2949	db89a95b-e4eb-4be8-a2a2-68029d004442	2015-07-26T02:19:54+00:00	blank	False			human	Annika Zuleger	2022-06-22T10:58:46Z
4e3e7155-a609-44e2-a73e-9e8a2cde133d	0fa597b7-eaea-41ad-a1e7-6835b64a2949	8a70a70d-5088-4712-8518-405f07166a30	2015-07-26T21:25:21+00:00	blank	False			human	Annika Zuleger	2022-06-22T10:58:48Z
3d573857-057f-4a9d-9d3d-5c3eafc2b516	0fa597b7-eaea-41ad-a1e7-6835b64a2949	9e0bb8c9-a33d-440b-9435-1d38fc19f2ae	2015-07-29T01:48:36+00:00	blank	False			human	Annika Zuleger	2022-06-22T10:58:50Z
bd23f895-6b80-4706-9046-7af71631cb24	0fa597b7-eaea-41ad-a1e7-6835b64a2949	d20a2711-a547-4a65-8bec-0f3c826dddfc	2015-08-06T01:23:45+00:00	blank	False			human	Annika Zuleger	2022-06-22T10:58:52Z
301e6a2c-2cfb-40a6-b659-6825911fd7ff	0fa597b7-eaea-41ad-a1e7-6835b64a2949	b51fbd03-0b89-4ad6-b2d5-03ca660e14c7	2015-08-07T21:48:07+00:00	blank	False			human	Annika Zuleger	2022-06-22T10:58:54Z
28f83c89-f639-4497-b584-2e2192f1ddbb	0fa597b7-eaea-41ad-a1e7-6835b64a2949	9e1f8054-0e09-4242-9a5b-e8689bc81124	2015-08-07T21:50:31+00:00	blank	False			human	Annika Zuleger	2022-06-22T10:58:58Z
6a620b05-dd18-4009-97a8-2b11dc38f088	0fa597b7-eaea-41ad-a1e7-6835b64a2949	ad15f773-8496-4401-aa3a-05023e4d663d	2015-08-07T21:57:20+00:00	blank	False			human	Annika Zuleger	2022-06-22T10:59:00Z
61b139fa-7f0b-40ab-af86-287b8e150180	0fa597b7-eaea-41ad-a1e7-6835b64a2949	de5a44c2-78e4-4f7b-8e06-70e704d5cb3a	2015-08-07T23:04:51+00:00	blank	False			human	Annika Zuleger	2022-06-22T10:59:02Z
601cef4c-4f11-40d7-a0c4-644d6e0598a5	0fa597b7-eaea-41ad-a1e7-6835b64a2949	dea8b11d-5fe6-4155-8b90-098a0bdef0cb	2015-08-07T23:46:21+00:00	blank	False			human	Annika Zuleger	2022-06-22T10:59:04Z
0cc031da-8481-4c4c-a1bf-577cb94343cf	0fa597b7-eaea-41ad-a1e7-6835b64a2949	d41f7575-b47a-4b5c-939d-6656d2dac4be	2015-08-08T00:00:51+00:00	blank	False			human	Annika Zuleger	2022-06-22T10:59:07Z
c29e6a27-8b0e-48b2-9ae8-2c0c773864a2	0fa597b7-eaea-41ad-a1e7-6835b64a2949	4133d4a8-affa-41d4-9853-b17568491a52	2015-08-08T00:03:20+00:00	blank	False			human	Annika Zuleger	2022-06-22T10:59:10Z
416b2480-482c-42b6-9f0d-687fa0bf495b	0fa597b7-eaea-41ad-a1e7-6835b64a2949	dd33c5fc-a795-4a61-aa40-702a5941201c	2015-08-08T00:14:26+00:00	blank	False			human	Annika Zuleger	2022-06-22T10:59:13Z
5f4648c9-14f9-45df-8b87-3cfc198382b8	0fa597b7-eaea-41ad-a1e7-6835b64a2949	5bfb3ec0-e453-40bd-930e-c180759fc4c8	2015-08-08T00:19:31+00:00	blank	False			human	Annika Zuleger	2022-06-22T10:59:14Z
50d79880-f0cf-4349-8cbc-4995f7929444	0fa597b7-eaea-41ad-a1e7-6835b64a2949	4ee05b2e-1df7-4980-8ac6-cab237a15185	2015-08-08T00:21:39+00:00	blank	False			human	Annika Zuleger	2022-06-22T10:59:19Z
38e063e5-c17f-405c-8566-33520fed7c2e	0fa597b7-eaea-41ad-a1e7-6835b64a2949	8241aeae-4c39-4a93-a11a-d97c8618701c	2015-08-08T00:27:00+00:00	blank	False			human	Annika Zuleger	2022-06-22T10:59:21Z
47253812-fad3-474b-bc6e-80b7b1fd928d	0fa597b7-eaea-41ad-a1e7-6835b64a2949	6d316e71-9d98-41eb-90cd-be05c2540ec7	2015-08-08T00:37:36+00:00	blank	False			human	Annika Zuleger	2022-06-22T10:59:24Z
6960f817-7284-4b95-a217-ccb7ce8c8db8	0fa597b7-eaea-41ad-a1e7-6835b64a2949	6a7ee569-5155-469f-a71b-484c95cc5c6e	2015-08-08T00:40:46+00:00	blank	False			human	Annika Zuleger	2022-06-22T10:59:27Z
718ccf36-cd78-4857-bae4-52f74a034c93	0fa597b7-eaea-41ad-a1e7-6835b64a2949	596ff5f6-16d5-4248-b890-2fa5319f3632	2015-08-08T00:46:57+00:00	blank	False			human	Annika Zuleger	2022-06-22T10:59:29Z
3264e055-df43-40c9-928b-fe9fdc110a50	0fa597b7-eaea-41ad-a1e7-6835b64a2949	e095a54a-a8f4-4704-9c31-dcd1c84fe66e	2015-08-08T00:53:56+00:00	blank	False			human	Annika Zuleger	2022-06-22T10:59:31Z
b87c7b1b-4d1a-4281-84fb-2112f2594394	0fa597b7-eaea-41ad-a1e7-6835b64a2949	6922952d-a38d-43d8-a59d-38b9c72b96eb	2015-08-08T01:30:44+00:00	blank	False			human	Annika Zuleger	2022-06-22T10:59:32Z
2866e742-bdc9-4d4a-ba59-8ce2dda383ef	0fa597b7-eaea-41ad-a1e7-6835b64a2949	7be990bf-1afb-48bc-8518-e49cee5bd4ec	2015-08-08T01:42:58+00:00	blank	False			human	Annika Zuleger	2022-06-22T10:59:34Z
3690f806-39e6-4882-896b-bdc4e6f50dd2	0fa597b7-eaea-41ad-a1e7-6835b64a2949	78012a3b-0152-43ce-8b9e-c6bff417b5ca	2015-08-08T01:45:20+00:00	blank	False			human	Annika Zuleger	2022-06-22T10:59:36Z
7156640f-3c62-45b6-a233-c739071cd0ad	0fa597b7-eaea-41ad-a1e7-6835b64a2949	e3e34894-6963-4a7d-adb2-15b3bafd2ad3	2015-08-08T01:47:41+00:00	blank	False			human	Annika Zuleger	2022-06-22T10:59:39Z
6bb6c9a9-53bd-4b06-bb0a-bed8ad49b272	0fa597b7-eaea-41ad-a1e7-6835b64a2949	b0375e7d-ffa6-48fd-b286-dbd9a546e896	2015-08-08T21:01:22+00:00	blank	False			human	Annika Zuleger	2022-06-22T10:59:41Z
31ba0d72-05a2-48dc-885f-8887ae8ebdca	0fa597b7-eaea-41ad-a1e7-6835b64a2949	834bdb9c-84a7-406b-8e65-e34f0216de75	2015-08-08T21:45:28+00:00	blank	False			human	Annika Zuleger	2022-06-22T10:59:43Z
be2e3d91-4eb0-468d-b0c5-99c09e689791	0fa597b7-eaea-41ad-a1e7-6835b64a2949	1836a087-6984-4d8b-9a35-22fa12202b12	2015-08-08T21:54:39+00:00	blank	False			human	Annika Zuleger	2022-06-22T10:59:46Z
9f6c6be1-2b1b-4b15-8193-d86e52cb6610	0fa597b7-eaea-41ad-a1e7-6835b64a2949	15ad84ba-d97f-4292-9ff3-8145c6e9e4b0	2015-08-08T22:40:52+00:00	blank	False			human	Annika Zuleger	2022-06-22T10:59:48Z
60f6d75d-183a-466b-a0ad-049afcacf6b5	0fa597b7-eaea-41ad-a1e7-6835b64a2949	e7e52dc6-2963-4534-9f64-37bc8cd22c87	2015-08-09T00:06:35+00:00	blank	False			human	Annika Zuleger	2022-06-22T10:59:51Z
6394528a-ad62-45c6-9459-19c8c5df03f6	0fa597b7-eaea-41ad-a1e7-6835b64a2949	108b2d4d-116c-4277-a665-ed4cd3a37ab9	2015-08-09T00:19:48+00:00	blank	False			human	Annika Zuleger	2022-06-22T10:59:53Z
6fb212da-7a2e-4247-98db-31b41e35f20a	0fa597b7-eaea-41ad-a1e7-6835b64a2949	097844a7-c10d-4228-b5c5-7bf439176ad5	2015-08-09T00:23:21+00:00	blank	False			human	Annika Zuleger	2022-06-22T10:59:55Z
f887d1dd-36ae-4933-84ab-a1b3cfc58516	0fa597b7-eaea-41ad-a1e7-6835b64a2949	f49a2702-1ce3-4be3-8054-5731f21e12d9	2015-08-09T00:42:29+00:00	blank	False			human	Annika Zuleger	2022-06-22T10:59:57Z
20791ba1-b53c-48e9-81e2-44b7791ddbff	0fa597b7-eaea-41ad-a1e7-6835b64a2949	3f2fa84a-3733-42ca-b42d-d2a4aed7507d	2015-08-09T01:09:20+00:00	blank	False			human	Annika Zuleger	2022-06-22T11:00:00Z
19ebdc57-8a31-4c80-b17b-14f960805c19	0fa597b7-eaea-41ad-a1e7-6835b64a2949	c91e169d-34b7-47ca-bebb-b1c9632a5527	2015-08-09T01:13:41+00:00	blank	False			human	Annika Zuleger	2022-06-22T11:00:06Z
7d604d34-6bcb-494b-817d-548b6f786938	0fa597b7-eaea-41ad-a1e7-6835b64a2949	310b6408-afc3-4e81-9c6b-4963851ef1fa	2015-08-09T01:27:55+00:00	blank	False			human	Annika Zuleger	2022-06-22T11:00:08Z
f0a2ceaf-3de4-436f-b68d-f232e11b4470	0fa597b7-eaea-41ad-a1e7-6835b64a2949	d89e6ffe-92a4-4778-bd4a-dd96e661c5e6	2015-08-09T01:37:19+00:00	blank	False			human	Annika Zuleger	2022-06-22T11:00:10Z
a7d9706f-f7bb-4d63-ad1c-fc6eeb8841ba	0fa597b7-eaea-41ad-a1e7-6835b64a2949	51ba9f1d-aaa8-4648-a522-b6b3cf59f8ee	2015-08-09T02:16:55+00:00	blank	False			human	Annika Zuleger	2022-06-22T11:00:12Z
9760d579-f70b-4156-be09-3559a164b051	0fa597b7-eaea-41ad-a1e7-6835b64a2949	1b86e30a-3730-427f-b264-3475dd83d2cd	2015-08-09T02:31:28+00:00	blank	False			human	Annika Zuleger	2022-06-22T11:00:13Z
b611d93f-b2a4-4c39-a4c1-a2d63bcc02c9	0fa597b7-eaea-41ad-a1e7-6835b64a2949	62c7a91e-3b1b-4e45-a943-11f87e94bf93	2015-08-10T02:29:41+00:00	blank	False			human	Annika Zuleger	2022-06-22T11:00:16Z
a2e7fd00-bb89-4a4c-900a-68e4235790e8	0fa597b7-eaea-41ad-a1e7-6835b64a2949	7842b225-fd80-41bf-b5ab-e2f9797ab961	2015-08-10T02:34:50+00:00	blank	False			human	Annika Zuleger	2022-06-22T11:00:17Z
[truncated: 78,855 more rows]
