# Supplementary material for: Long-term monitoring of mammal communities in the Peneda-Gerês National Park using camera-trap data
Source: Biodivers Data J. 2023 Apr 20;11:e99588. doi: 10.3897/BDJ.11.e99588 (PMC10848441; doi:10.3897/BDJ.11.e99588)
Supplement: Supplementary material 6 — R Script Long-term monitoring - Occupancy analysis [file bdj-11-e99588-s006.r]

####################################################################################################################
####### Long-term monitoring of mammal communities in the Peneda-Ger?s National Park using camera trap data ########
####################################################################################################################

######################################### Annika Zuleger, 03.03.2022 ###############################################

require(reshape2)
require(ggplot2)
require(dplyr)
require(tidyr)
require(ggpubr)
require(lubridate)
require(unmarked)
require(rcartocolor)

##### Load data ######

setwd("H:/Data_paper/Data")

events <- read.csv("CT_Peneda_events.csv",header=T,sep=";")
events <- events %>% separate(eventDate,c("startDate","endDate"),sep="/")
occurrence <- read.csv("CT_Peneda_occurrence_media.csv",header=T,sep=";")

all_occ <- merge(events, occurrence, by="eventID",all.x=T)

all_occ <- all_occ %>% separate(locationID, c("locationID",NA),sep="_")
all_occ <- all_occ %>% separate(eventRemarks, c(NA,"Sensitivity"),sep=": ")

all_occ <- all_occ[c(2:4,10:11,22,25:26,28:30,35:37,41)]

all_occ$year <- as.numeric(all_occ$year)
all_occ$locationID <- as.factor(all_occ$locationID)
all_occ$eventDate <- as.POSIXct(all_occ$eventDate, format="%Y-%m-%d")
all_occ$eventTime <- as.character(all_occ$eventTime)
all_occ$startDate <- as.Date(all_occ$startDate, "%Y-%m-%d")
all_occ$endDate <- as.Date(all_occ$endDate, "%Y-%m-%d")
all_occ$Sensitivity <- as.numeric(all_occ$Sensitivity)

#### Create presence-absence tables for each species (per year) ####

Year <- sort(na.omit(unique(all_occ$year)))[-7] # not include 2021
Species <- c("Gray wolf","Red fox","European roe deer", "Wild boar","Domestic horse","Domestic cattle","Stone Marten", "Iberian ibex","Red deer","European rabbit","Common genet","Eurasian badger")
Location <- sort(unique(all_occ$locationID))

for (y in 1:length(Year))
{
  data <- subset(all_occ,year==Year[y])
  dates <- data.frame(seq(min(data$startDate,na.rm=T), max(data$endDate,na.rm=T), by="days"))
  if(Year[y]==2020) dates <- data.frame(seq(min(data$startDate,na.rm=T), as.Date(ISOdate(2020, 12, 31)), by="days"))
  names(dates)[1]<-paste("eventDate")
  dates$eventDate <- as.POSIXct(as.character(dates$eventDate, format="%Y-%m-%d"))
  dates <- distinct(dates)
  for (s in 1:length(Species)) 
  {
    spec <- subset(data, organismName == Species[s])
    uni <- unique(spec[c("locationID","eventDate")])
    uni <- merge(uni,dates, all.y=T)
    pres_abs <- melt(uni, id.var = "locationID")
    uni_data <- data.frame(unclass(table(pres_abs$locationID, pres_abs$value)))
    names(uni_data) <- factor(dates$eventDate)
    for (l in 1:length(Location)) 
    {
      loc_year <- subset(data, locationID == Location[l])
      if(nrow(loc_year)==0) uni_data[as.character(Location[l]),] <- NA
      deploy <- unique(loc_year$startDate)
      last <- unique(loc_year$endDate)
      if(Year[y]==2020) data$endDate <-  as.Date(ISOdate(2020, 12, 31))
      if(nrow(loc_year) != 0 && deploy > min(data$startDate,na.rm=T)) uni_data[as.character(Location[l]),1:(which(colnames(uni_data)==as.character(deploy))-1)] <- NA
      if(nrow(loc_year) != 0 && last < max(data$endDate,na.rm=T)) uni_data[as.character(Location[l]),(which(colnames(uni_data)==as.character(last))+1):ncol(uni_data)] <- NA
    }
    uni_data <- cbind(names = rownames(uni_data), uni_data)
    colnames(uni_data)[1] <- "site"
    assign(paste(Species[s],unique(data$year), sep="_"), uni_data)
    #filename <- paste(Species[s],"_",unique(data$year),".csv", sep="")
    #write.table(uni_data, filename,sep=";",dec=".",row.names=T,col.names=NA)
  }
}

############### Estimate occupancy and detection probabilities per species / year ########################

########## 2015 ######

ylist <- list(horse = as.matrix(`Domestic horse_2015`[rowSums(is.na(`Domestic horse_2015`[-1])) != ncol(`Domestic horse_2015`[-1]),-1]), 
              cattle = as.matrix(`Domestic cattle_2015`[rowSums(is.na(`Domestic cattle_2015`[-1])) != ncol(`Domestic cattle_2015`[-1]),-1]),
              boar = as.matrix(`Wild boar_2015`[rowSums(is.na(`Wild boar_2015`[-1])) != ncol(`Wild boar_2015`[-1]),-1]),
              deer = as.matrix(`European roe deer_2015`[rowSums(is.na(`European roe deer_2015`[-1])) != ncol(`European roe deer_2015`[-1]),-1]),
              wolf = as.matrix(`Gray wolf_2015`[rowSums(is.na(`Gray wolf_2015`[-1])) != ncol(`Gray wolf_2015`[-1]),-1]),
              fox = as.matrix(`Red fox_2015`[rowSums(is.na(`Red fox_2015`[-1])) != ncol(`Red fox_2015`[-1]),-1]),
              badger = as.matrix(`Eurasian badger_2015`[rowSums(is.na(`Eurasian badger_2015`[-1])) != ncol(`Eurasian badger_2015`[-1]),-1]))

umf <- unmarkedFrameOccuMulti(y=ylist)
occ_formulas <- c(rep('~1',7),rep('0',120))
det_formulas <- rep('~1', 7)

null_mod <- occuMulti(det_formulas, occ_formulas, umf)
summary(null_mod)

horse_marginal <- predict(null_mod, type="state", species="horse")
cattle_marginal <- predict(null_mod, type="state", species="cattle")
boar_marginal <- predict(null_mod, type="state", species="boar")
deer_marginal <- predict(null_mod, type="state", species="deer")
wolf_marginal <- predict(null_mod, type="state", species="wolf")
fox_marginal <- predict(null_mod, type="state", species="fox")
badger_marginal <- predict(null_mod, type="state", species="badger")
all_marginal <- rbind(horse_marginal[1,], cattle_marginal[1,], boar_marginal[1,], deer_marginal[1,], wolf_marginal[1,], fox_marginal[1,], badger_marginal[1,])
all_marginal$Species <- c("Horse","Cattle","Wild boar", "Roe deer","Gray wolf","Red fox","Badger")
all_marginal$Year <- 2015

Occupancy_2015 <- all_marginal 

horse_marginal <- predict(null_mod, type="det", species="horse")
cattle_marginal <- predict(null_mod, type="det", species="cattle")
boar_marginal <- predict(null_mod, type="det", species="boar")
deer_marginal <- predict(null_mod, type="det", species="deer")
wolf_marginal <- predict(null_mod, type="det", species="wolf")
fox_marginal <- predict(null_mod, type="det", species="fox")
badger_marginal <- predict(null_mod, type="det", species="badger")
all_marginal <- rbind(horse_marginal[1,], cattle_marginal[1,], boar_marginal[1,], deer_marginal[1,], wolf_marginal[1,], fox_marginal[1,], badger_marginal[1,])
all_marginal$Species <- c("Horse","Cattle","Wild boar", "Roe deer","Gray wolf","Red fox","Badger")
all_marginal$Year <- 2015

Detection_2015 <- all_marginal 

Occupancy_2015 <- Occupancy_2015[c(1,2,5,6)]
names(Occupancy_2015) <- c("Occupancy","Occupancy_SE","Species","Year")
Detection_2015 <- Detection_2015[c(1,2,5,6)]
names(Detection_2015) <- c("Detection","Detection_SE","Species","Year")

Occ_det_2015 <- merge(Occupancy_2015,Detection_2015,by=c("Species","Year"))

########## 2016 ######

ylist <- list(horse = as.matrix(`Domestic horse_2016`[rowSums(is.na(`Domestic horse_2016`[-1])) != ncol(`Domestic horse_2016`[-1]),-1]), 
              cattle = as.matrix(`Domestic cattle_2016`[rowSums(is.na(`Domestic cattle_2016`[-1])) != ncol(`Domestic cattle_2016`[-1]),-1]),
              boar = as.matrix(`Wild boar_2016`[rowSums(is.na(`Wild boar_2016`[-1])) != ncol(`Wild boar_2016`[-1]),-1]),
              deer = as.matrix(`European roe deer_2016`[rowSums(is.na(`European roe deer_2016`[-1])) != ncol(`European roe deer_2016`[-1]),-1]),
              wolf = as.matrix(`Gray wolf_2016`[rowSums(is.na(`Gray wolf_2016`[-1])) != ncol(`Gray wolf_2016`[-1]),-1]),
              fox = as.matrix(`Red fox_2016`[rowSums(is.na(`Red fox_2016`[-1])) != ncol(`Red fox_2016`[-1]),-1]),
              ibex = as.matrix(`Iberian ibex_2016`[rowSums(is.na(`Iberian ibex_2016`[-1])) != ncol(`Iberian ibex_2016`[-1]),-1]),
              genet = as.matrix(`Common genet_2016`[rowSums(is.na(`Gray wolf_2016`[-1])) != ncol(`Common genet_2016`[-1]),-1]))

umf <- unmarkedFrameOccuMulti(y=ylist)
occ_formulas <- c(rep('~1',8),rep('0',247))
det_formulas <- rep('~1', 8)

null_mod <- occuMulti(det_formulas, occ_formulas, umf)
summary(null_mod)

horse_marginal <- predict(null_mod, type="state", species="horse")
cattle_marginal <- predict(null_mod, type="state", species="cattle")
boar_marginal <- predict(null_mod, type="state", species="boar")
deer_marginal <- predict(null_mod, type="state", species="deer")
wolf_marginal <- predict(null_mod, type="state", species="wolf")
fox_marginal <- predict(null_mod, type="state", species="fox")
genet_marginal <- predict(null_mod, type="state", species="genet")
ibex_marginal <- predict(null_mod, type="state", species="ibex")
all_marginal <- rbind(horse_marginal[1,], cattle_marginal[1,], boar_marginal[1,], deer_marginal[1,], wolf_marginal[1,], fox_marginal[1,], genet_marginal[1,], ibex_marginal[1,])
all_marginal$Species <- c("Horse","Cattle","Wild boar", "Roe deer","Gray wolf","Red fox","Genet","Ibex")
all_marginal$Year <- 2016

Occupancy_2016 <- all_marginal 

horse_marginal <- predict(null_mod, type="det", species="horse")
cattle_marginal <- predict(null_mod, type="det", species="cattle")
boar_marginal <- predict(null_mod, type="det", species="boar")
deer_marginal <- predict(null_mod, type="det", species="deer")
wolf_marginal <- predict(null_mod, type="det", species="wolf")
fox_marginal <- predict(null_mod, type="det", species="fox")
genet_marginal <- predict(null_mod, type="det", species="genet")
ibex_marginal <- predict(null_mod, type="det", species="ibex")
all_marginal <- rbind(horse_marginal[1,], cattle_marginal[1,], boar_marginal[1,], deer_marginal[1,], wolf_marginal[1,], fox_marginal[1,], genet_marginal[1,], ibex_marginal[1,])
all_marginal$Species <- c("Horse","Cattle","Wild boar", "Roe deer","Gray wolf","Red fox","Genet","Ibex")
all_marginal$Year <- 2016

Detection_2016 <- all_marginal 

Occupancy_2016 <- Occupancy_2016[c(1,2,5,6)]
names(Occupancy_2016) <- c("Occupancy","Occupancy_SE","Species","Year")
Detection_2016 <- Detection_2016[c(1,2,5,6)]
names(Detection_2016) <- c("Detection","Detection_SE","Species","Year")

Occ_det_2016 <- merge(Occupancy_2016,Detection_2016,by=c("Species","Year"))


########## 2017 ######

ylist <- list(horse = as.matrix(`Domestic horse_2017`[rowSums(is.na(`Domestic horse_2017`[-1])) != ncol(`Domestic horse_2017`[-1]),-1]), 
              cattle = as.matrix(`Domestic cattle_2017`[rowSums(is.na(`Domestic cattle_2017`[-1])) != ncol(`Domestic cattle_2017`[-1]),-1]),
              boar = as.matrix(`Wild boar_2017`[rowSums(is.na(`Wild boar_2017`[-1])) != ncol(`Wild boar_2017`[-1]),-1]),
              deer = as.matrix(`European roe deer_2017`[rowSums(is.na(`European roe deer_2017`[-1])) != ncol(`European roe deer_2017`[-1]),-1]),
              wolf = as.matrix(`Gray wolf_2017`[rowSums(is.na(`Gray wolf_2017`[-1])) != ncol(`Gray wolf_2017`[-1]),-1]),
              fox = as.matrix(`Red fox_2017`[rowSums(is.na(`Red fox_2017`[-1])) != ncol(`Red fox_2017`[-1]),-1]))

umf <- unmarkedFrameOccuMulti(y=ylist)
occ_formulas <- c(rep('~1',6),rep('0',57))
det_formulas <- rep('~1', 6)

null_mod <- occuMulti(det_formulas, occ_formulas, umf)
summary(null_mod)

horse_marginal <- predict(null_mod, type="state", species="horse")
cattle_marginal <- predict(null_mod, type="state", species="cattle")
boar_marginal <- predict(null_mod, type="state", species="boar")
deer_marginal <- predict(null_mod, type="state", species="deer")
wolf_marginal <- predict(null_mod, type="state", species="wolf")
fox_marginal <- predict(null_mod, type="state", species="fox")
all_marginal <- rbind(horse_marginal[1,], cattle_marginal[1,], boar_marginal[1,], deer_marginal[1,], wolf_marginal[1,], fox_marginal[1,])
all_marginal$Species <- c("Horse","Cattle","Wild boar", "Roe deer","Gray wolf","Red fox")#,"Genet","Ibex")
all_marginal$Year <- 2017

Occupancy_2017 <- all_marginal 

horse_marginal <- predict(null_mod, type="det", species="horse")
cattle_marginal <- predict(null_mod, type="det", species="cattle")
boar_marginal <- predict(null_mod, type="det", species="boar")
deer_marginal <- predict(null_mod, type="det", species="deer")
wolf_marginal <- predict(null_mod, type="det", species="wolf")
fox_marginal <- predict(null_mod, type="det", species="fox")
all_marginal <- rbind(horse_marginal[1,], cattle_marginal[1,], boar_marginal[1,], deer_marginal[1,], wolf_marginal[1,], fox_marginal[1,])
all_marginal$Species <- c("Horse","Cattle","Wild boar", "Roe deer","Gray wolf","Red fox")#,"Genet","Ibex")
all_marginal$Year <- 2017

Detection_2017 <- all_marginal 

Occupancy_2017 <- Occupancy_2017[c(1,2,5,6)]
names(Occupancy_2017) <- c("Occupancy","Occupancy_SE","Species","Year")
Detection_2017 <- Detection_2017[c(1,2,5,6)]
names(Detection_2017) <- c("Detection","Detection_SE","Species","Year")

Occ_det_2017 <- merge(Occupancy_2017,Detection_2017,by=c("Species","Year"))


########## 2018 ######

ylist <- list(horse = as.matrix(`Domestic horse_2018`[rowSums(is.na(`Domestic horse_2018`[-1])) != ncol(`Domestic horse_2018`[-1]),-1]), 
              cattle = as.matrix(`Domestic cattle_2018`[rowSums(is.na(`Domestic cattle_2018`[-1])) != ncol(`Domestic cattle_2018`[-1]),-1]),
              boar = as.matrix(`Wild boar_2018`[rowSums(is.na(`Wild boar_2018`[-1])) != ncol(`Wild boar_2018`[-1]),-1]),
              deer = as.matrix(`European roe deer_2018`[rowSums(is.na(`European roe deer_2018`[-1])) != ncol(`European roe deer_2018`[-1]),-1]),
              wolf = as.matrix(`Gray wolf_2018`[rowSums(is.na(`Gray wolf_2018`[-1])) != ncol(`Gray wolf_2018`[-1]),-1]),
              fox = as.matrix(`Red fox_2018`[rowSums(is.na(`Red fox_2018`[-1])) != ncol(`Red fox_2018`[-1]),-1]),
              ibex = as.matrix(`Iberian ibex_2018`[rowSums(is.na(`Iberian ibex_2018`[-1])) != ncol(`Iberian ibex_2018`[-1]),-1]),
              reddeer = as.matrix(`Red deer_2018`[rowSums(is.na(`Red deer_2018`[-1])) != ncol(`Red deer_2018`[-1]),-1]))

umf <- unmarkedFrameOccuMulti(y=ylist)
occ_formulas <- c(rep('~1',8),rep('0',247))
det_formulas <- rep('~1', 8)

null_mod <- occuMulti(det_formulas, occ_formulas, umf)
summary(null_mod)

horse_marginal <- predict(null_mod, type="state", species="horse")
cattle_marginal <- predict(null_mod, type="state", species="cattle")
boar_marginal <- predict(null_mod, type="state", species="boar")
deer_marginal <- predict(null_mod, type="state", species="deer")
wolf_marginal <- predict(null_mod, type="state", species="wolf")
fox_marginal <- predict(null_mod, type="state", species="fox")
reddeer_marginal <- predict(null_mod, type="state", species="reddeer")
ibex_marginal <- predict(null_mod, type="state", species="ibex")
all_marginal <- rbind(horse_marginal[1,], cattle_marginal[1,], boar_marginal[1,], deer_marginal[1,], wolf_marginal[1,], fox_marginal[1,], reddeer_marginal[1,], ibex_marginal[1,])
all_marginal$Species <- c("Horse","Cattle","Wild boar", "Roe deer","Gray wolf","Red fox","Red deer","Ibex")
all_marginal$Year <- 2018

Occupancy_2018 <- all_marginal 

horse_marginal <- predict(null_mod, type="det", species="horse")
cattle_marginal <- predict(null_mod, type="det", species="cattle")
boar_marginal <- predict(null_mod, type="det", species="boar")
deer_marginal <- predict(null_mod, type="det", species="deer")
wolf_marginal <- predict(null_mod, type="det", species="wolf")
fox_marginal <- predict(null_mod, type="det", species="fox")
reddeer_marginal <- predict(null_mod, type="det", species="reddeer")
ibex_marginal <- predict(null_mod, type="det", species="ibex")
all_marginal <- rbind(horse_marginal[1,], cattle_marginal[1,], boar_marginal[1,], deer_marginal[1,], wolf_marginal[1,], fox_marginal[1,], reddeer_marginal[1,], ibex_marginal[1,])
all_marginal$Species <- c("Horse","Cattle","Wild boar", "Roe deer","Gray wolf","Red fox","Red deer","Ibex")
all_marginal$Year <- 2018

Detection_2018 <- all_marginal 

Occupancy_2018 <- Occupancy_2018[c(1,2,5,6)]
names(Occupancy_2018) <- c("Occupancy","Occupancy_SE","Species","Year")
Detection_2018 <- Detection_2018[c(1,2,5,6)]
names(Detection_2018) <- c("Detection","Detection_SE","Species","Year")

Occ_det_2018 <- merge(Occupancy_2018,Detection_2018,by=c("Species","Year"))

########## 2019 ######

ylist <- list(horse = as.matrix(`Domestic horse_2019`[rowSums(is.na(`Domestic horse_2019`[-1])) != ncol(`Domestic horse_2019`[-1]),-1]), 
              cattle = as.matrix(`Domestic cattle_2019`[rowSums(is.na(`Domestic cattle_2019`[-1])) != ncol(`Domestic cattle_2019`[-1]),-1]),
              boar = as.matrix(`Wild boar_2019`[rowSums(is.na(`Wild boar_2019`[-1])) != ncol(`Wild boar_2019`[-1]),-1]),
              deer = as.matrix(`European roe deer_2019`[rowSums(is.na(`European roe deer_2019`[-1])) != ncol(`European roe deer_2019`[-1]),-1]),
              wolf = as.matrix(`Gray wolf_2019`[rowSums(is.na(`Gray wolf_2019`[-1])) != ncol(`Gray wolf_2019`[-1]),-1]),
              fox = as.matrix(`Red fox_2019`[rowSums(is.na(`Red fox_2019`[-1])) != ncol(`Red fox_2019`[-1]),-1]),
              ibex = as.matrix(`Iberian ibex_2019`[rowSums(is.na(`Iberian ibex_2019`[-1])) != ncol(`Iberian ibex_2019`[-1]),-1]),
              genet = as.matrix(`Common genet_2019`[rowSums(is.na(`Gray wolf_2019`[-1])) != ncol(`Common genet_2019`[-1]),-1]),
              reddeer = as.matrix(`Red deer_2019`[rowSums(is.na(`Red deer_2019`[-1])) != ncol(`Red deer_2019`[-1]),-1]),
              badger = as.matrix(`Eurasian badger_2019`[rowSums(is.na(`Eurasian badger_2019`[-1])) != ncol(`Eurasian badger_2019`[-1]),-1]))

umf <- unmarkedFrameOccuMulti(y=ylist)
occ_formulas <- c(rep('~1',10),rep('0',1013))
det_formulas <- rep('~1', 10)

null_mod <- occuMulti(det_formulas, occ_formulas, umf)
summary(null_mod)

horse_marginal <- predict(null_mod, type="state", species="horse")
cattle_marginal <- predict(null_mod, type="state", species="cattle")
boar_marginal <- predict(null_mod, type="state", species="boar")
deer_marginal <- predict(null_mod, type="state", species="deer")
wolf_marginal <- predict(null_mod, type="state", species="wolf")
fox_marginal <- predict(null_mod, type="state", species="fox")
badger_marginal <- predict(null_mod, type="state", species="badger")
reddeer_marginal <- predict(null_mod, type="state", species="reddeer")
genet_marginal <- predict(null_mod, type="state", species="genet")
ibex_marginal <- predict(null_mod, type="state", species="ibex")
all_marginal <- rbind(horse_marginal[1,], cattle_marginal[1,], boar_marginal[1,], deer_marginal[1,], wolf_marginal[1,], fox_marginal[1,], reddeer_marginal[1,], ibex_marginal[1,], badger_marginal[1,],genet_marginal[1,])
all_marginal$Species <- c("Horse","Cattle","Wild boar", "Roe deer","Gray wolf","Red fox","Red deer","Ibex","Badger","Genet")
all_marginal$Year <- 2019

Occupancy_2019 <- all_marginal 

horse_marginal <- predict(null_mod, type="det", species="horse")
cattle_marginal <- predict(null_mod, type="det", species="cattle")
boar_marginal <- predict(null_mod, type="det", species="boar")
deer_marginal <- predict(null_mod, type="det", species="deer")
wolf_marginal <- predict(null_mod, type="det", species="wolf")
fox_marginal <- predict(null_mod, type="det", species="fox")
badger_marginal <- predict(null_mod, type="det", species="badger")
reddeer_marginal <- predict(null_mod, type="det", species="reddeer")
genet_marginal <- predict(null_mod, type="det", species="genet")
ibex_marginal <- predict(null_mod, type="det", species="ibex")
all_marginal <- rbind(horse_marginal[1,], cattle_marginal[1,], boar_marginal[1,], deer_marginal[1,], wolf_marginal[1,], fox_marginal[1,], reddeer_marginal[1,], ibex_marginal[1,], badger_marginal[1,],genet_marginal[1,])
all_marginal$Species <- c("Horse","Cattle","Wild boar", "Roe deer","Gray wolf","Red fox","Red deer","Ibex","Badger","Genet")
all_marginal$Year <- 2019

Detection_2019 <- all_marginal 

Occupancy_2019 <- Occupancy_2019[c(1,2,5,6)]
names(Occupancy_2019) <- c("Occupancy","Occupancy_SE","Species","Year")
Detection_2019 <- Detection_2019[c(1,2,5,6)]
names(Detection_2019) <- c("Detection","Detection_SE","Species","Year")

Occ_det_2019 <- merge(Occupancy_2019,Detection_2019,by=c("Species","Year"))

########## 2020 ######

ylist <- list(horse = as.matrix(`Domestic horse_2020`[rowSums(is.na(`Domestic horse_2020`[-1])) != ncol(`Domestic horse_2020`[-1]),-1]), 
              cattle = as.matrix(`Domestic cattle_2020`[rowSums(is.na(`Domestic cattle_2020`[-1])) != ncol(`Domestic cattle_2020`[-1]),-1]),
              boar = as.matrix(`Wild boar_2020`[rowSums(is.na(`Wild boar_2020`[-1])) != ncol(`Wild boar_2020`[-1]),-1]),
              deer = as.matrix(`European roe deer_2020`[rowSums(is.na(`European roe deer_2020`[-1])) != ncol(`European roe deer_2020`[-1]),-1]),
              fox = as.matrix(`Red fox_2020`[rowSums(is.na(`Red fox_2020`[-1])) != ncol(`Red fox_2020`[-1]),-1]),
              ibex = as.matrix(`Iberian ibex_2020`[rowSums(is.na(`Iberian ibex_2020`[-1])) != ncol(`Iberian ibex_2020`[-1]),-1]),
              genet = as.matrix(`Common genet_2020`[rowSums(is.na(`Gray wolf_2020`[-1])) != ncol(`Common genet_2020`[-1]),-1]),
              badger = as.matrix(`Eurasian badger_2020`[rowSums(is.na(`Eurasian badger_2020`[-1])) != ncol(`Eurasian badger_2020`[-1]),-1]))

umf <- unmarkedFrameOccuMulti(y=ylist)
occ_formulas <- c(rep('~1',8),rep('0',247))
det_formulas <- rep('~1', 8)

null_mod <- occuMulti(det_formulas, occ_formulas, umf)
summary(null_mod)

horse_marginal <- predict(null_mod, type="state", species="horse")
cattle_marginal <- predict(null_mod, type="state", species="cattle")
boar_marginal <- predict(null_mod, type="state", species="boar")
deer_marginal <- predict(null_mod, type="state", species="deer")
fox_marginal <- predict(null_mod, type="state", species="fox")
badger_marginal <- predict(null_mod, type="state", species="badger")
genet_marginal <- predict(null_mod, type="state", species="genet")
ibex_marginal <- predict(null_mod, type="state", species="ibex")
all_marginal <- rbind(horse_marginal[1,], cattle_marginal[1,], boar_marginal[1,], deer_marginal[1,], fox_marginal[1,], ibex_marginal[1,], badger_marginal[1,],genet_marginal[1,])
all_marginal$Species <- c("Horse","Cattle","Wild boar", "Roe deer","Red fox","Ibex","Badger","Genet")
all_marginal$Year <- 2020

Occupancy_2020 <- all_marginal 

horse_marginal <- predict(null_mod, type="det", species="horse")
cattle_marginal <- predict(null_mod, type="det", species="cattle")
boar_marginal <- predict(null_mod, type="det", species="boar")
deer_marginal <- predict(null_mod, type="det", species="deer")
fox_marginal <- predict(null_mod, type="det", species="fox")
badger_marginal <- predict(null_mod, type="det", species="badger")
genet_marginal <- predict(null_mod, type="det", species="genet")
ibex_marginal <- predict(null_mod, type="det", species="ibex")
all_marginal <- rbind(horse_marginal[1,], cattle_marginal[1,], boar_marginal[1,], deer_marginal[1,], fox_marginal[1,], ibex_marginal[1,], badger_marginal[1,],genet_marginal[1,])
all_marginal$Species <- c("Horse","Cattle","Wild boar", "Roe deer","Red fox","Ibex","Badger","Genet")
all_marginal$Year <- 2020

Detection_2020 <- all_marginal 

Occupancy_2020 <- Occupancy_2020[c(1,2,5,6)]
names(Occupancy_2020) <- c("Occupancy","Occupancy_SE","Species","Year")
Detection_2020 <- Detection_2020[c(1,2,5,6)]
names(Detection_2020) <- c("Detection","Detection_SE","Species","Year")

Occ_det_2020 <- merge(Occupancy_2020,Detection_2020,by=c("Species","Year"))

##### Plot occupancy and detection probabilities ####

Occ_det_unmarked <- rbind(Occ_det_2015,Occ_det_2016,Occ_det_2017,Occ_det_2018,Occ_det_2019,Occ_det_2020)

all_comb<-expand.grid(unique(Occ_det_unmarked$Species), unique(Occ_det_unmarked$Year))
names(all_comb) <- c("Species","Year")

Occ_det_unmarked <- merge(all_comb, Occ_det_unmarked, by=c("Species","Year"),all.x=T)

#write.table(Occ_det_unmarked[1:6],"Occupancy_all.csv",sep=";",dec=".",row.names=F)

color <-  carto_pal(6, "Emrld")

Occ_det_unmarked$Year <- factor(Occ_det_unmarked$Year)
Occ_det_unmarked$occ_min <- ifelse((Occ_det_unmarked$Occupancy-Occ_det_unmarked$Occupancy_SE)<0,0,(Occ_det_unmarked$Occupancy-Occ_det_unmarked$Occupancy_SE))
Occ_det_unmarked$occ_max <- ifelse((Occ_det_unmarked$Occupancy+Occ_det_unmarked$Occupancy_SE)>1,1,(Occ_det_unmarked$Occupancy+Occ_det_unmarked$Occupancy_SE))
Occ_det_unmarked$dec_min <- ifelse((Occ_det_unmarked$Detection-Occ_det_unmarked$Detection_SE)<0,0,(Occ_det_unmarked$Detection-Occ_det_unmarked$Detection_SE))
Occ_det_unmarked$dec_max <- ifelse((Occ_det_unmarked$Detection+Occ_det_unmarked$Detection_SE)>1,1,(Occ_det_unmarked$Detection+Occ_det_unmarked$Detection_SE))

positions <- c("Gray wolf","Red fox","Genet","Badger","Wild boar","Roe deer","Red deer","Ibex","Cattle","Horse")

transparency <- ifelse(Occ_det_unmarked$Detection < 0.001, 0.2, 1)

occ_plot <- ggplot(data=Occ_det_unmarked, aes(x=Species, y=Occupancy, fill=Year)) + 
  geom_bar(position = position_dodge(preserve = "single"),stat="identity",alpha = transparency) +
  geom_errorbar(aes(x=Species, ymin=occ_min, ymax=occ_max), position=position_dodge(preserve = "single"), colour="black", linewidth=0.7, alpha = transparency) +
  scale_fill_manual(values = color) +
  scale_x_discrete(limits = positions,label=c("Gray wolf","Red fox","Common genet","Eurasian badger","Wild boar","European roe deer","Red deer", "Iberian ibex","Domestic cattle","Domestic horse")) +
  ylim(0,1) +
  labs(y = "", x="") +
  theme_bw() +
  ggtitle("Occupancy probability") +
  theme(axis.text.x = element_text(angle = 90,vjust=1, hjust=1),axis.text = element_text(face="bold",size = 12))

det_plot <- ggplot(data=Occ_det_unmarked, aes(x=Species, y=Detection, fill=Year)) + 
  geom_bar(position = position_dodge(preserve = "single"),stat="identity") +
  scale_fill_manual(values = color) +
  geom_errorbar(aes(x=Species, ymin=dec_min, ymax=dec_max), position=position_dodge(preserve = "single"), colour="black",  linewidth=0.7) +
  labs(y = "", x="") +
  scale_x_discrete(limits = positions,label=c("Gray wolf","Red fox","Common genet","Eurasian badger","Wild boar","European roe deer","Red deer", "Iberian ibex","Domestic cattle","Domestic horse")) +
  theme_bw() +
  ylim(0, 0.2) +
  ggtitle("Detection probability") +
  theme(axis.text.x = element_text(angle = 90,vjust=1, hjust=1),axis.text = element_text(face="bold",size = 12))

ggarrange(det_plot, occ_plot, labels = c("A", "B"), ncol = 1, nrow = 2)

##### Occupancy - Density comparison ##### 

density <- read.csv("Density_2019.csv",header=T,sep=";") # Density estimates obtained using software Distance 7.3
occupancy <- subset(Occ_det_unmarked, Year==2019)

occ_den <- merge(density,occupancy,by="Species",all.x=T)

mod1 <- lm(Occupancy ~ Density, occ_den)
summary(mod1)

wild <- subset(occ_den, Species %in% c("Gray wolf","Red fox","Roe deer","Wild boar"))

mod2 <- lm(Occupancy ~ Density, wild)
summary(mod2)

ggplot(data=occ_den, aes(x=Density, y=Occupancy)) +
  geom_smooth(method=lm,color="darkseagreen",fill="darkseagreen1", alpha=0.3) +
  geom_errorbar(aes(ymin = Occupancy-Occupancy_SE, ymax = Occupancy+Occupancy_SE),size=0.8) + 
  geom_errorbarh(aes(xmin = Density-Density_SD, xmax = Density+Density_SD),size=0.8) + 
  geom_point(size=2) +
  geom_text(label=c("Domestic horse","Gray wolf","Domestic cattle","Red fox","European roe deer","Wild boar"),vjust=1.6,hjust=-0.08,aes(fontface=2),size=3.5) +
  xlim(0,30.5) +
  labs(x="Density", y="Occupancy") +
  theme_bw(base_size = 15)


##### Sensitivity Analysis #####

mean_sens <- data.frame(Year= Year,Sensitivity= 1:length(year))

for(y in 1:length(Year)) {
  dat <- subset(all_occ,year== Year[y])
  dat <- dat[!duplicated(dat[,1]),]
  mean_sens$Sensitivity[y] <- mean(dat$Sensitivity, na.rm=T)
}

occ_sens <- merge(Occ_det_unmarked,mean_sens,by="Year")

mod1 <- lm(Occupancy ~ Sensitivity:Species, data = occ_sens)
summary(mod1)

ggscatter(occ_sens, x = "Sensitivity", y = "Occupancy", fill = "Species", 
          add = "reg.line", add.params = list(size=1),color= "Species", conf.int = TRUE, 
          cor.coef = TRUE, cor.method = "spearman",
          xlab = "Sensitivity", ylab = "Occupancy")

mod2 <- lm(Detection ~ Sensitivity:Species, data = occ_sens)
summary(mod2)

ggscatter(occ_sens, x = "Sensitivity", y = "Detection", fill = "Species", 
          add = "reg.line", add.params = list(size=1),color= "Species", conf.int = TRUE, 
          cor.coef = TRUE, cor.method = "spearman",
          xlab = "Sensitivity", ylab = "Detection probability")

sens_common <- subset(occ_sens, Species %in% c("Gray wolf","Red fox","Roe deer","Wild boar","Horse","Cattle"))

mod3 <- lm(Occupancy ~ Sensitivity:Species, data = sens_common)
summary(mod3)

ggscatter(sens_common, x = "Sensitivity", y = "Occupancy", fill = "Species", 
          add = "reg.line", add.params = list(size=1),color= "Species", conf.int = TRUE, 
          cor.coef = TRUE, cor.method = "spearman",
          xlab = "Sensitivity", ylab = "Occupancy")

mod4 <- lm(Detection ~ Sensitivity:Species, data = sens_common)
summary(mod4)

ggscatter(sens_common, x = "Sensitivity", y = "Detection", fill = "Species", 
          add = "reg.line", add.params = list(size=1),color= "Species", conf.int = TRUE, 
          cor.coef = TRUE, cor.method = "spearman",
          xlab = "Sensitivity", ylab = "Detection probability")
